# Supplementary material for: STAT3 Targets Suggest Mechanisms of Aggressive Tumorigenesis in Diffuse Large B-Cell Lymphoma
Source: G3 (Bethesda). 2013 Oct 18;3(12):2173–85. doi: 10.1534/g3.113.007674 (PMC3852380; doi:10.1534/g3.113.007674)
Supplement: Supporting Information [file supp_g3.113.007674_FileS2.xls]

## Sheet: mRNA_StatisticalResults
# Gene	ABC_mean	GCB_mean	foldChange	log2(FC)	p-value	FDR
A1BG	150.42	302.47	2.0108	1.01	0.203	0.591
A1BGAS	64.26	158.22	2.4623	1.3	0.228	0.628
A1CF	4.1	0.64	0.1568	-2.67	0.106	0.421
A2LD1	141.89	99.13	0.6986	-0.52	0.678	0.966
A2M	12.44	13.13	1.0554	0.08	0.718	0.98
A2ML1	22.45	5.2	0.2317	-2.11	0.0736	0.329
A4GALT	309.36	1020.39	3.2984	1.72	0.00473	0.0603
A4GNT	1.86	0	0	NA	0.0342	0.209
AAA1	9.16	0	0	NA	0.00233	0.0358
AAAS	1347.59	1880.7	1.3956	0.48	0.585	0.943
AACS	998.34	1835.74	1.8388	0.88	0.296	0.723
AACSP1	18.2	0.25	0.0138	-6.18	0.00144	0.0249
AADAC	3.42	0	0	NA	0.0159	0.133
AADACL2	0.57	0	0	NA	0.669	0.964
AADACL3	2.03	0	0	NA	0.0296	0.193
AADACL4	0.57	0	0	NA	0.669	0.964
AADAT	2.85	0.25	0.088	-3.51	0.097	0.396
AAGAB	2381.27	1930.56	0.8107	-0.3	0.367	0.807
AAK1	760.76	433.88	0.5703	-0.81	0.336	0.77
AAMP	2947.71	2967.68	1.0068	0.01	0.867	1
AANAT	19.26	45.27	2.3507	1.23	0.408	0.837
AARS	5368.91	9083.09	1.6918	0.76	0.0481	0.255
AARS2	1437.11	2033.24	1.4148	0.5	0.41	0.838
AARSD1	1422.98	1232.56	0.8662	-0.21	0.724	0.98
AASDH	679.31	604.77	0.8903	-0.17	0.968	1
AASDHPPT	2960.08	1796.18	0.6068	-0.72	0.139	0.483
AASS	166.58	34.26	0.2057	-2.28	0.186	0.573
AATF	3806.45	5489.46	1.4421	0.53	0.401	0.833
AATK	8.34	0.43	0.052	-4.26	0.0105	0.103
ABAT	818.37	682.39	0.8338	-0.26	0.405	0.834
ABCA1	297.38	1726.2	5.8047	2.54	0.00185	0.0299
ABCA10	44.42	24.69	0.5558	-0.85	0.431	0.852
ABCA11P	365.08	367.17	1.0057	0.01	0.915	1
ABCA12	21.42	70.64	3.2983	1.72	0.168	0.54
ABCA13	12.15	2.23	0.1833	-2.45	0.106	0.42
ABCA17P	16.81	21.09	1.2543	0.33	0.947	1
ABCA2	1223.76	221.39	0.1809	-2.47	0.000724	0.0147
ABCA3	61.47	51.23	0.8335	-0.26	0.776	0.993
ABCA4	3.45	1.02	0.2965	-1.75	0.13	0.473
ABCA5	356.62	111.79	0.3135	-1.67	0.13	0.473
ABCA6	2191.58	132	0.0602	-4.05	1.4e-10	2.08e-08
ABCA7	5915.77	3875.44	0.6551	-0.61	0.229	0.63
ABCA8	9.1	0.59	0.0646	-3.95	0.0162	0.135
ABCA9	487.3	10.82	0.0222	-5.49	4.95e-07	3.35e-05
ABCB1	11.27	5.03	0.4462	-1.16	0.507	0.901
ABCB10	864.52	800.93	0.9264	-0.11	0.821	1
ABCB11	6.08	0	0	NA	0.00437	0.0569
ABCB4	135.38	103.25	0.7627	-0.39	0.761	0.988
ABCB5	4.35	1.23	0.2835	-1.82	0.233	0.635
ABCB6	623.87	507.74	0.8138	-0.3	0.978	1
ABCB7	944.46	1396.83	1.479	0.56	0.248	0.656
ABCB8	908.71	1319.94	1.4525	0.54	0.498	0.894
ABCB9	130.08	65.25	0.5017	-1	0.313	0.742
ABCC1	4013.54	4850.47	1.2085	0.27	0.433	0.854
ABCC10	901.96	2007.51	2.2257	1.15	0.0658	0.304
ABCC11	6.43	4.46	0.6943	-0.53	0.811	1
ABCC12	2.02	1.23	0.6094	-0.71	0.859	1
ABCC13	8.24	1.32	0.1604	-2.64	0.0719	0.324
ABCC2	192.23	39.87	0.2074	-2.27	0.0537	0.266
ABCC3	5.77	0.81	0.1402	-2.83	0.104	0.416
ABCC4	953.69	1251.36	1.3121	0.39	0.448	0.863
ABCC5	796.31	2142.14	2.6901	1.43	0.0118	0.11
ABCC6	16.98	10.8	0.6364	-0.65	0.773	0.991
ABCC6P1	6.71	0.4	0.0593	-4.08	0.0342	0.209
ABCC6P2	0.92	0.15	0.1673	-2.58	0.747	0.985
ABCC8	127.35	0.25	0.002	-8.99	1.02e-05	0.000422
ABCC9	10.44	0	0	NA	0.00155	0.0262
ABCD1	306.37	547.37	1.7866	0.84	0.451	0.865
ABCD2	123.81	28.43	0.2297	-2.12	0.0996	0.403
ABCD3	1505.27	952.31	0.6326	-0.66	0.146	0.498
ABCD4	1117.8	837.32	0.7491	-0.42	0.857	1
ABCE1	5759.68	5056.56	0.8779	-0.19	0.574	0.939
ABCF1	5691.15	7799.89	1.3705	0.45	0.442	0.86
ABCF2	4871.33	3643.51	0.748	-0.42	0.196	0.588
ABCF3	2314.23	1642.44	0.7097	-0.49	0.432	0.853
ABCG1	395.2	1036.08	2.6216	1.39	0.0406	0.231
ABCG2	103.22	0.43	0.0042	-7.89	2.18e-06	0.000115
ABCG4	8.33	1.38	0.1651	-2.6	0.109	0.428
ABCG5	4.62	1.15	0.2478	-2.01	0.243	0.649
ABCG8	4.57	0.83	0.1821	-2.46	0.0955	0.392
ABHD1	46.84	23.53	0.5022	-0.99	0.481	0.883
ABHD10	1364.28	713.17	0.5227	-0.94	0.21	0.597
ABHD11	377.71	539.46	1.4282	0.51	0.601	0.953
ABHD12	925.55	1030.78	1.1137	0.16	0.649	0.964
ABHD12B	2.52	2.39	0.9501	-0.07	0.612	0.959
ABHD13	953.29	681.19	0.7146	-0.48	0.307	0.737
ABHD14A	286.89	257.85	0.8988	-0.15	1	1
ABHD14B	2338.71	1964.98	0.8402	-0.25	0.927	1
ABHD15	663.68	638.2	0.9616	-0.06	0.86	1
ABHD2	2747.03	2585.64	0.9412	-0.09	0.981	1
ABHD3	1008.69	1945.36	1.9286	0.95	0.231	0.633
ABHD4	584.42	684.76	1.1717	0.23	0.137	0.479
ABHD5	517.18	237.52	0.4593	-1.12	0.212	0.602
ABHD6	299.42	402.32	1.3437	0.43	0.992	1
ABHD8	321.21	741.81	2.3094	1.21	0.126	0.469
ABI1	4716.06	6250.12	1.3253	0.41	0.364	0.803
ABI2	1208.21	1330.64	1.1013	0.14	0.647	0.964
ABI3	245.17	1280.82	5.2243	2.39	0.00149	0.0255
ABI3BP	19.28	2.05	0.1061	-3.24	0.0487	0.255
ABL1	2856.73	1737.48	0.6082	-0.72	0.202	0.589
ABL2	1520.92	1460.4	0.9602	-0.06	0.926	1
ABLIM1	5581.31	10098.1	1.8093	0.86	0.113	0.438
ABLIM2	17.24	11.4	0.6612	-0.6	0.566	0.936
ABLIM3	0.85	0.59	0.6882	-0.54	0.832	1
ABO	0	0	NA	NA	NA	NA
ABP1	9.12	4.04	0.4429	-1.18	0.218	0.613
ABR	4126.55	8215.26	1.9908	0.99	0.079	0.344
ABRA	2.7	0.15	0.0569	-4.14	0.0825	0.355
ABT1	1955.58	2127.92	1.0881	0.12	0.814	1
ABTB1	524.71	129.92	0.2476	-2.01	0.0687	0.313
ABTB2	1060.34	91.81	0.0866	-3.53	7.48e-06	0.000328
ACAA1	1624.89	1338.89	0.824	-0.28	0.698	0.973
ACAA2	3662.05	3089.03	0.8435	-0.25	0.882	1
ACACA	2848.72	3684.91	1.2935	0.37	0.563	0.936
ACACB	425.66	350.95	0.8245	-0.28	0.848	1
ACAD10	576.86	826.03	1.4319	0.52	0.376	0.809
ACAD11	961.6	683.7	0.711	-0.49	0.893	1
ACAD8	593.34	459.23	0.774	-0.37	0.627	0.964
ACAD9	1631.76	1701.29	1.0426	0.06	0.857	1
ACADL	1.99	0.15	0.0771	-3.7	0.155	0.517
ACADM	6035.19	8540.19	1.4151	0.5	0.505	0.9
ACADS	233.84	223.9	0.9575	-0.06	0.737	0.983
ACADSB	697.89	702.16	1.0061	0.01	0.802	0.999
ACADVL	6338.85	4096.49	0.6463	-0.63	0.617	0.96
ACAN	5.07	0.59	0.1159	-3.11	0.0549	0.269
ACAP1	1680.05	4717.07	2.8077	1.49	0.00626	0.0734
ACAP2	3669.82	6516.83	1.7758	0.83	0.144	0.495
ACAP3	557.46	2459.49	4.412	2.14	0.000124	0.00352
ACAT1	2248.4	2554.47	1.1361	0.18	0.79	0.996
ACAT2	1492.89	2500.09	1.6747	0.74	0.207	0.597
ACBD3	1927.27	2034.42	1.0556	0.08	0.787	0.995
ACBD4	359.85	317.87	0.8833	-0.18	0.929	1
ACBD5	1044.17	1346.25	1.2893	0.37	0.492	0.89
ACBD6	1479.41	1708.33	1.1547	0.21	0.577	0.94
ACBD7	161.14	298.99	1.8555	0.89	0.276	0.694
ACCN1	2.43	0.74	0.3048	-1.71	0.27	0.687
ACCN2	305.82	53.43	0.1747	-2.52	0.0101	0.1
ACCN3	114.67	176.21	1.5366	0.62	0.505	0.9
ACCN4	3.84	3.23	0.8388	-0.25	0.953	1
ACCN5	0.28	0	0	NA	1	1
ACCS	420.69	45.25	0.1076	-3.22	0.00299	0.0429
ACCSL	8.52	0.25	0.0294	-5.09	0.00173	0.0284
ACD	881.45	943.45	1.0703	0.1	0.782	0.994
ACE	72.79	95.19	1.3077	0.39	0.867	1
ACE2	8.95	0.73	0.082	-3.61	0.0305	0.196
ACER1	1.17	0.15	0.131	-2.93	0.307	0.737
ACER2	126.36	19.89	0.1574	-2.67	0.0557	0.271
ACER3	848.23	327.2	0.3857	-1.37	0.0289	0.191
ACHE	9.39	3.11	0.3313	-1.59	0.336	0.769
ACIN1	10437.9	11611	1.1124	0.15	0.623	0.964
ACLY	7554.29	9812.94	1.299	0.38	0.574	0.939
ACMSD	7.76	6.74	0.8682	-0.2	0.835	1
ACN9	1301.08	963.81	0.7408	-0.43	0.877	1
ACO1	918.25	230.6	0.2511	-1.99	0.0122	0.113
ACO2	2143.67	3290.56	1.535	0.62	0.218	0.612
ACOT1	283.32	47.07	0.1661	-2.59	0.053	0.263
ACOT11	8.74	1.24	0.1415	-2.82	0.078	0.342
ACOT12	2.35	3.35	1.4224	0.51	0.945	1
ACOT13	931.33	1155.12	1.2403	0.31	0.731	0.982
ACOT2	483.88	75.19	0.1554	-2.69	0.0202	0.156
ACOT4	60.75	0.24	0.004	-7.96	1.23e-05	0.000497
ACOT6	4.28	0.24	0.0571	-4.13	0.0454	0.246
ACOT7	1495.3	1815.12	1.2139	0.28	0.711	0.978
ACOT8	475.83	541.09	1.1372	0.19	0.71	0.977
ACOT9	976.7	126.24	0.1293	-2.95	0.000224	0.0057
ACOX1	711.91	623.64	0.876	-0.19	0.867	1
ACOX2	1.6	1.37	0.8569	-0.22	0.468	0.878
ACOX3	744.6	450.08	0.6045	-0.73	0.376	0.809
ACOXL	65.9	2.88	0.0437	-4.52	0.00286	0.0415
ACP1	4246.84	3871.87	0.9117	-0.13	0.709	0.977
ACP2	540.06	565.05	1.0463	0.07	0.952	1
ACP5	126.13	57.64	0.457	-1.13	0.314	0.743
ACP6	399.67	409.08	1.0236	0.03	0.732	0.982
ACPL2	210.58	32.77	0.1556	-2.68	0.0402	0.231
ACPP	1660.33	151.78	0.0914	-3.45	1.9e-07	1.42e-05
ACPT	45.45	23.98	0.5276	-0.92	0.745	0.985
ACR	1.16	0.49	0.42	-1.25	0.485	0.885
ACRBP	108.3	49.31	0.4553	-1.14	0.225	0.624
ACRC	127.66	118.86	0.9311	-0.1	0.852	1
ACRV1	31.74	28.76	0.9062	-0.14	0.843	1
ACSBG1	27.52	9.34	0.3395	-1.56	0.224	0.622
ACSBG2	37.38	42.17	1.1282	0.17	0.751	0.985
ACSF2	632.78	401.62	0.6347	-0.66	0.562	0.935
ACSF3	1537.7	2778.5	1.8069	0.85	0.0618	0.291
ACSL1	2668.96	1489.92	0.5582	-0.84	0.0545	0.268
ACSL3	2722.72	2000.96	0.7349	-0.44	0.24	0.646
ACSL4	3222.04	4480.48	1.3906	0.48	0.445	0.862
ACSL5	1263.89	1980.84	1.5673	0.65	0.47	0.879
ACSL6	10.1	0.68	0.0672	-3.9	0.0138	0.122
ACSM1	58.17	0	0	NA	1.79e-05	0.000676
ACSM2A	2.59	0	0	NA	0.0221	0.164
ACSM2B	1.14	0	0	NA	0.133	0.473
ACSM3	225.15	19.11	0.0849	-3.56	0.00772	0.0852
ACSM4	5.44	0.64	0.1182	-3.08	0.0767	0.338
ACSM5	2.59	0.24	0.0943	-3.41	0.102	0.411
ACSS1	772.39	478.84	0.6199	-0.69	0.721	0.98
ACSS2	279.66	27.7	0.0991	-3.34	0.00666	0.0765
ACSS3	1.3	0.43	0.3344	-1.58	0.219	0.613
ACTA1	164.4	399.93	2.4326	1.28	0.174	0.551
ACTA2	76.82	30.38	0.3955	-1.34	0.47	0.879
ACTB	63782.9	175221	2.7472	1.46	0.0128	0.116
ACTBL2	3.12	1.73	0.5549	-0.85	0.611	0.958
ACTC1	108.97	46.97	0.431	-1.21	0.426	0.847
ACTG1	56093.8	95915.4	1.7099	0.77	0.136	0.476
ACTG2	2854.74	21.32	0.0075	-7.06	3.83e-19	2.3e-16
ACTL6A	3897.06	3296	0.8458	-0.24	0.606	0.955
ACTL6B	2.8	3.05	1.0879	0.12	0.953	1
ACTL7A	2.99	0.99	0.3324	-1.59	0.321	0.751
ACTL7B	1.05	0.24	0.2319	-2.11	0.376	0.809
ACTL8	8.35	13.22	1.5835	0.66	0.818	1
ACTL9	0.57	0	0	NA	0.669	0.964
ACTN1	313.1	74.76	0.2388	-2.07	0.0382	0.225
ACTN2	29.38	10.91	0.3715	-1.43	0.481	0.883
ACTN3	58.2	8.5	0.1461	-2.78	0.0443	0.242
ACTN4	5104.49	5903.86	1.1566	0.21	0.462	0.872
ACTR10	838.5	1001.49	1.1944	0.26	0.778	0.993
ACTR1A	1874.63	2825.11	1.507	0.59	0.411	0.838
ACTR1B	1752.46	2232.43	1.2739	0.35	0.419	0.844
ACTR2	16819.6	20874.1	1.2411	0.31	0.725	0.98
ACTR3	12559.3	19520.8	1.5543	0.64	0.253	0.665
ACTR3B	641.51	577.84	0.9008	-0.15	0.618	0.96
ACTR3BP2	0.73	0	0	NA	0.209	0.597
ACTR3C	136.23	96.1	0.7054	-0.5	0.531	0.915
ACTR5	1056.51	518.78	0.491	-1.03	0.237	0.64
ACTR6	956.18	669.46	0.7001	-0.51	0.491	0.889
ACTR8	1733.83	1540.3	0.8884	-0.17	0.67	0.964
ACTRT1	0.16	0	0	NA	1	1
ACTRT2	0.57	0	0	NA	0.669	0.964
ACVR1	57.99	28.77	0.4961	-1.01	0.441	0.86
ACVR1B	531.33	602.27	1.1335	0.18	0.956	1
ACVR1C	31.56	0.49	0.0155	-6.01	0.00103	0.0193
ACVR2A	106.49	44.23	0.4153	-1.27	0.476	0.881
ACVR2B	677.21	103.47	0.1528	-2.71	0.00648	0.0751
ACVRL1	8.05	1.58	0.1962	-2.35	0.113	0.437
ACY1	721.64	423.19	0.5864	-0.77	0.493	0.89
ACY3	438.88	2122.42	4.8359	2.27	0.00733	0.0818
ACYP1	409.08	656.2	1.6041	0.68	0.334	0.768
ACYP2	183.79	263.21	1.4321	0.52	0.549	0.927
ADA	1034.74	1825.03	1.7638	0.82	0.207	0.597
ADAD1	2.15	0.15	0.0714	-3.81	0.136	0.476
ADAD2	3.23	1.05	0.3244	-1.62	0.511	0.905
ADAL	217.41	571.52	2.6288	1.39	0.0281	0.188
ADAM1	386.39	422.65	1.0939	0.13	0.978	1
ADAM10	1887.89	2700.41	1.4304	0.52	0.356	0.792
ADAM11	204.76	75.46	0.3685	-1.44	0.272	0.69
ADAM12	99.71	1.57	0.0157	-5.99	0.000293	0.00703
ADAM15	915.44	1297.43	1.4173	0.5	0.487	0.886
ADAM17	1914.1	2831.62	1.4794	0.56	0.262	0.677
ADAM18	1.16	0	0	NA	0.0509	0.257
ADAM19	4474.94	6095.91	1.3622	0.45	0.493	0.89
ADAM2	3.18	0	0	NA	0.0157	0.133
ADAM20	9.72	4.91	0.5045	-0.99	0.766	0.989
ADAM21	4.53	2.56	0.5645	-0.82	0.57	0.937
ADAM21P1	2.91	0.46	0.1584	-2.66	0.315	0.745
ADAM22	222.33	230.65	1.0374	0.05	0.955	1
ADAM23	4.34	63.63	14.6589	3.87	0.0137	0.121
ADAM28	745.82	716.25	0.9603	-0.06	0.433	0.854
ADAM29	7.69	18.43	2.3967	1.26	0.511	0.905
ADAM30	1.42	0	0	NA	0.0492	0.255
ADAM32	15.73	5.11	0.3246	-1.62	0.291	0.716
ADAM33	13.69	4.71	0.3436	-1.54	0.322	0.753
ADAM3A	1.19	0.24	0.2057	-2.28	0.376	0.809
ADAM5P	0.28	0	0	NA	1	1
ADAM6	0.28	0	0	NA	1	1
ADAM7	0.57	0	0	NA	0.669	0.964
ADAM8	1998.79	185.79	0.093	-3.43	1.25e-06	7.35e-05
ADAM9	812.77	814.65	1.0023	0	0.877	1
ADAMDEC1	15.97	0.43	0.0272	-5.2	0.00199	0.0317
ADAMTS1	1.58	0	0	NA	0.0407	0.231
ADAMTS10	7.85	0.43	0.0553	-4.18	0.0162	0.135
ADAMTS12	8.13	0	0	NA	0.00291	0.042
ADAMTS13	155.03	147.13	0.949	-0.08	0.957	1
ADAMTS14	7.81	1.71	0.2188	-2.19	0.249	0.658
ADAMTS15	2.2	0.31	0.1396	-2.84	0.257	0.67
ADAMTS16	8	4.14	0.5171	-0.95	0.579	0.94
ADAMTS17	15.15	2.68	0.1771	-2.5	0.232	0.634
ADAMTS18	10.25	0	0	NA	0.00169	0.028
ADAMTS19	3.59	24.74	6.8898	2.78	0.289	0.713
ADAMTS2	3.76	1.82	0.4851	-1.04	0.483	0.884
ADAMTS20	6.21	0	0	NA	0.00469	0.0598
ADAMTS3	3.58	0.43	0.1214	-3.04	0.0655	0.303
ADAMTS4	25.83	26.5	1.0262	0.04	0.932	1
ADAMTS5	10.41	0	0	NA	0.0016	0.0268
ADAMTS6	178.93	121.25	0.6776	-0.56	0.804	0.999
ADAMTS7	71.52	10.47	0.1464	-2.77	0.0578	0.278
ADAMTS8	7.02	0.31	0.0438	-4.51	0.0319	0.202
ADAMTS9	39.43	0	0	NA	3.65e-05	0.00126
ADAMTSL1	5.17	0.43	0.084	-3.57	0.0373	0.221
ADAMTSL2	11.49	1.46	0.1267	-2.98	0.0236	0.17
ADAMTSL3	34.84	69.45	1.9936	1	0.159	0.524
ADAMTSL4	174.48	63.37	0.3632	-1.46	0.154	0.516
ADAMTSL5	39.17	38.39	0.9799	-0.03	0.752	0.985
ADAP1	493.97	36.11	0.0731	-3.77	0.00106	0.0198
ADAP2	370.38	314.99	0.8505	-0.23	0.613	0.959
ADAR	14614.7	14896.6	1.0193	0.03	0.989	1
ADARB1	524.7	1272.28	2.4248	1.28	0.0131	0.118
ADARB2	1.58	0.15	0.0974	-3.36	0.268	0.683
ADAT1	975.02	931.32	0.9552	-0.07	0.789	0.995
ADAT2	1097.69	1183.52	1.0782	0.11	0.849	1
ADAT3	170.45	104.59	0.6136	-0.7	0.618	0.96
ADC	23.25	2.85	0.1225	-3.03	0.0193	0.152
ADCK1	235.03	301.58	1.2831	0.36	0.864	1
ADCK2	1244.14	1557.49	1.2519	0.32	0.652	0.964
ADCK3	1629.63	969.8	0.5951	-0.75	0.584	0.943
ADCK4	438.71	747.68	1.7043	0.77	0.257	0.67
ADCK5	321.71	352.91	1.097	0.13	0.804	0.999
ADCY1	339.76	55.84	0.1643	-2.61	0.0209	0.158
ADCY10	12.53	3.03	0.2422	-2.05	0.119	0.454
ADCY2	6.3	0.15	0.0244	-5.36	0.0258	0.179
ADCY3	5036.14	3455.47	0.6861	-0.54	0.274	0.692
ADCY4	25.52	8.6	0.337	-1.57	0.372	0.809
ADCY5	9.03	1.38	0.153	-2.71	0.0922	0.382
ADCY6	104.11	0.59	0.0056	-7.47	3.77e-05	0.00128
ADCY7	3155.56	4018.35	1.2734	0.35	0.333	0.767
ADCY8	4.56	0.24	0.0537	-4.22	0.0475	0.254
ADCY9	333.68	3.93	0.0118	-6.41	1.95e-06	0.000105
ADCYAP1	3.86	0	0	NA	0.0127	0.116
ADCYAP1R1	2.59	0.87	0.3349	-1.58	0.134	0.475
ADD1	3711.3	3361.44	0.9057	-0.14	0.695	0.973
ADD2	243.61	1000.47	4.1068	2.04	0.231	0.633
ADD3	2376.66	8691.43	3.657	1.87	0.000225	0.00571
ADH1A	2.31	0.43	0.1878	-2.41	0.113	0.438
ADH1B	2.45	0	0	NA	0.0273	0.186
ADH1C	0.74	0	0	NA	0.296	0.723
ADH4	3.07	1.05	0.3409	-1.55	0.438	0.857
ADH5	2160.1	1797.46	0.8321	-0.27	0.599	0.952
ADH6	13.89	2.47	0.1776	-2.49	0.137	0.479
ADH7	0.85	0	0	NA	0.202	0.588
ADHFE1	23.74	16.3	0.6865	-0.54	0.646	0.964
ADI1	3377.11	1786.39	0.529	-0.92	0.0438	0.241
ADIG	1.18	0	0	NA	0.132	0.473
ADIPOQ	25.17	1.55	0.0615	-4.02	0.0188	0.149
ADIPOR1	3169.87	2302.28	0.7263	-0.46	0.544	0.924
ADIPOR2	5039.48	6520.59	1.2939	0.37	0.723	0.98
ADK	1058.43	808.19	0.7636	-0.39	0.599	0.952
ADM	678.89	83.9	0.1236	-3.02	0.0431	0.238
ADM2	230.73	80.92	0.3507	-1.51	0.557	0.932
ADNP	8623.61	8131.05	0.9429	-0.08	0.889	1
ADNP2	2681.13	2091.32	0.78	-0.36	0.309	0.738
ADO	1173.16	1273.83	1.0858	0.12	0.79	0.995
ADORA1	2.28	0.15	0.0675	-3.89	0.132	0.473
ADORA2A	2492.21	3407.15	1.3671	0.45	0.374	0.809
ADORA2B	131.6	22.72	0.1727	-2.53	0.0322	0.203
ADORA3	45.8	13.46	0.2938	-1.77	0.21	0.597
ADPGK	4008.8	2590.06	0.6461	-0.63	0.375	0.809
ADPRH	1576.29	183.38	0.1163	-3.1	4.09e-05	0.00137
ADPRHL1	145.08	256.07	1.765	0.82	0.775	0.993
ADPRHL2	1038.57	1255.39	1.2088	0.27	0.616	0.959
ADRA1A	6.55	1.08	0.1644	-2.6	0.0714	0.322
ADRA1B	341.8	0	0	NA	1.46e-09	1.68e-07
ADRA1D	2.15	0	0	NA	0.0291	0.191
ADRA2A	2.59	1.36	0.5259	-0.93	0.277	0.695
ADRA2B	12.95	5.52	0.4262	-1.23	0.433	0.854
ADRA2C	0.85	0.15	0.18	-2.47	0.403	0.833
ADRB1	16.71	37.11	2.2207	1.15	0.136	0.476
ADRB2	67.99	101.73	1.4962	0.58	0.423	0.846
ADRB3	0.85	0.24	0.2862	-1.81	0.407	0.835
ADRBK1	6843.8	9297.87	1.3586	0.44	0.391	0.824
ADRBK2	2985.76	3887.87	1.3021	0.38	0.536	0.919
ADRM1	3108.48	3020.48	0.9717	-0.04	0.923	1
ADSL	3804.55	4254.13	1.1182	0.16	0.979	1
ADSS	1950.97	1968.84	1.0092	0.01	0.87	1
ADSSL1	12.53	13.87	1.1071	0.15	0.933	1
AEBP1	2399.7	279.53	0.1165	-3.1	0.000209	0.00541
AEBP2	1635.78	2501.54	1.5293	0.61	0.314	0.743
AEN	5378.31	3019.06	0.5613	-0.83	0.0551	0.269
AES	10291.5	13120.6	1.2749	0.35	0.516	0.909
AFAP1	80.98	50.16	0.6194	-0.69	0.546	0.925
AFAP1AS	2387.89	2015.9	0.8442	-0.24	0.433	0.854
AFAP1L1	5.54	5.75	1.0367	0.05	0.94	1
AFAP1L2	23.31	70.95	3.0443	1.61	0.356	0.793
AFF1	3347.95	950.82	0.284	-1.82	0.00645	0.0749
AFF2	829.03	8742.99	10.546	3.4	5.97e-10	7.74e-08
AFF3	3886.91	1448.24	0.3726	-1.42	0.00913	0.0947
AFF4	4171.85	4621.18	1.1077	0.15	0.687	0.971
AFG3L1	1366.96	1446.78	1.0584	0.08	0.935	1
AFG3L2	4446.8	4671.76	1.0506	0.07	0.822	1
AFM	6.21	0.31	0.0495	-4.34	0.0376	0.222
AFMID	1514.16	1731.06	1.1432	0.19	0.918	1
AFP	1.01	0.25	0.2484	-2.01	0.376	0.809
AFTPH	4078.39	2540.72	0.623	-0.68	0.267	0.682
AGA	466.24	469.48	1.0069	0.01	0.907	1
AGAP1	33.52	3.66	0.1093	-3.19	0.0409	0.232
AGAP11	118.12	132.3	1.1201	0.16	0.801	0.999
AGAP2	645.93	1234.65	1.9114	0.93	0.161	0.527
AGAP3	1337.57	566.82	0.4238	-1.24	0.193	0.586
AGAP4	209.64	284.64	1.3578	0.44	0.572	0.938
AGAP5	159.86	174.57	1.092	0.13	0.804	0.999
AGAP6	586.59	602.19	1.0266	0.04	0.84	1
AGAP7	137.12	140.01	1.021	0.03	0.821	1
AGAP8	249.99	298.11	1.1925	0.25	0.672	0.965
AGAP9	492.77	522.88	1.0611	0.09	0.642	0.964
AGBL1	1.71	0.43	0.2541	-1.98	0.173	0.55
AGBL2	49.63	32.82	0.6614	-0.6	0.648	0.964
AGBL3	79.29	80.8	1.0191	0.03	0.851	1
AGBL4	3.64	0.59	0.1613	-2.63	0.0857	0.364
AGBL5	1758.84	1655.52	0.9413	-0.09	0.874	1
AGER	285.86	591.67	2.0698	1.05	0.245	0.653
AGFG1	2409.24	2996.57	1.2438	0.31	0.75	0.985
AGFG2	603.17	600.38	0.9954	-0.01	0.759	0.987
AGGF1	1927.67	2004.13	1.0397	0.06	0.786	0.995
AGK	1432.91	987.51	0.6892	-0.54	0.716	0.98
AGL	1546.08	2909.69	1.882	0.91	0.213	0.603
AGMAT	301.75	196.9	0.6525	-0.62	0.65	0.964
AGPAT1	1114.95	2560.84	2.2968	1.2	0.0611	0.289
AGPAT2	517.41	369.82	0.7148	-0.48	0.446	0.863
AGPAT3	4243.65	2595.55	0.6116	-0.71	0.245	0.652
AGPAT4	216.57	38.93	0.1797	-2.48	0.0513	0.257
AGPAT5	2856.6	4242.42	1.4851	0.57	0.467	0.877
AGPAT6	3275.17	5051.6	1.5424	0.63	0.249	0.658
AGPAT9	181.61	0	0	NA	1.49e-07	1.16e-05
AGPHD1	22.63	18.05	0.7978	-0.33	0.964	1
AGPS	2067.93	1784.57	0.863	-0.21	0.809	1
AGR2	0.28	28.9	101.503	6.67	0.00537	0.0659
AGR3	0.28	0.24	0.8585	-0.22	1	1
AGRN	817.14	577.28	0.7065	-0.5	0.754	0.986
AGRP	23.34	27.46	1.1766	0.23	0.689	0.971
AGT	1.6	0	0	NA	0.0479	0.255
AGTPBP1	1708.51	1712.35	1.0022	0	0.815	1
AGTR1	0.57	0	0	NA	0.669	0.964
AGTR2	13.61	0	0	NA	0.00047	0.0102
AGTRAP	176.89	302.75	1.7115	0.78	0.476	0.881
AGXT	1.8	0	0	NA	0.0311	0.199
AGXT2	1.71	0	0	NA	0.0405	0.231
AGXT2L1	4.56	0	0	NA	0.00976	0.0985
AGXT2L2	1821.65	1384.99	0.7603	-0.4	0.915	1
AHCTF1	5061.93	3099.08	0.6122	-0.71	0.185	0.572
AHCY	5970.04	7692.4	1.2885	0.37	0.311	0.74
AHCYL1	2791.78	3367.28	1.2061	0.27	0.422	0.845
AHCYL2	484.99	377.47	0.7783	-0.36	0.5	0.896
AHDC1	511.62	904.4	1.7677	0.82	0.238	0.643
AHI1	568.47	770.77	1.3559	0.44	0.322	0.753
AHNAK	20532.3	68.73	0.0033	-8.22	3.51e-38	1.47e-34
AHNAK2	309.87	794.76	2.5648	1.36	0.452	0.865
AHR	1793.1	896.38	0.4999	-1	0.164	0.535
AHRR	165.66	357.32	2.157	1.11	0.254	0.666
AHSA1	4679.91	6149.61	1.314	0.39	0.748	0.985
AHSA2	2752.71	2712.29	0.9853	-0.02	0.781	0.994
AHSG	3.23	0.4	0.1253	-3	0.108	0.423
AHSP	0.57	0.68	1.1916	0.25	1	1
AICDA	5156.51	321.83	0.0624	-4	7.02e-13	1.47e-10
AIDA	642.02	517.13	0.8055	-0.31	0.934	1
AIF1	87.43	374.52	4.2834	2.1	0.0949	0.39
AIF1L	47.12	11.05	0.2345	-2.09	0.15	0.507
AIFM1	2050.23	2849.83	1.39	0.48	0.288	0.712
AIFM2	463.58	422.42	0.9112	-0.13	0.892	1
AIFM3	9.39	3.23	0.344	-1.54	0.42	0.845
AIG1	150.32	83.64	0.5564	-0.85	0.154	0.516
AIM1	1610.01	5196.03	3.2273	1.69	0.00794	0.0867
AIM1L	20.04	27.92	1.3927	0.48	0.721	0.98
AIM2	2014.35	1163.82	0.5778	-0.79	0.16	0.525
AIMP1	2167.36	2429.36	1.1209	0.16	0.918	1
AIMP2	543.56	858.64	1.5797	0.66	0.424	0.846
AIP	2546.31	2839.84	1.1153	0.16	0.65	0.964
AIPL1	11.95	2.22	0.1859	-2.43	0.117	0.448
AIRE	13.04	1.18	0.0905	-3.47	0.0195	0.153
AJAP1	5.69	0	0	NA	0.00639	0.0743
AK1	1722.39	318.41	0.1849	-2.44	0.00533	0.0657
AK2	8862.88	10276.2	1.1595	0.21	0.723	0.98
AK3	2452.66	1839.62	0.7501	-0.41	0.447	0.863
AK4	2142.67	73.39	0.0342	-4.87	2.76e-10	3.86e-08
AK5	8.66	2.88	0.3328	-1.59	0.457	0.869
AK7	69.66	7.46	0.1072	-3.22	0.0522	0.26
AKAP1	3127.38	3907.07	1.2493	0.32	0.729	0.981
AKAP10	1185.2	1137.43	0.9597	-0.06	0.921	1
AKAP11	5802.75	5632.18	0.9706	-0.04	0.659	0.964
AKAP12	512.05	7.91	0.0154	-6.02	1.85e-06	0.000101
AKAP13	8896.8	17465.1	1.9631	0.97	0.0608	0.288
AKAP14	3.47	1.09	0.3142	-1.67	0.228	0.628
AKAP17A	5628.31	3005.28	0.534	-0.91	0.191	0.582
AKAP2	40.24	96.63	2.4014	1.26	0.194	0.587
AKAP3	20.41	15.88	0.778	-0.36	0.731	0.982
AKAP4	1.42	0	0	NA	0.0492	0.255
AKAP5	542.09	393.59	0.7261	-0.46	0.575	0.939
AKAP6	97.81	47.55	0.4862	-1.04	0.556	0.931
AKAP7	186.36	80.61	0.4325	-1.21	0.229	0.63
AKAP8	2391.36	2977.64	1.2452	0.32	0.546	0.925
AKAP8L	3317.56	2298.05	0.6927	-0.53	0.56	0.934
AKAP9	5229.84	7082.45	1.3542	0.44	0.191	0.582
AKD1	128.4	109.65	0.8539	-0.23	0.904	1
AKIRIN1	4580.35	3006.04	0.6563	-0.61	0.107	0.423
AKIRIN2	2282.4	2362.28	1.035	0.05	0.683	0.969
AKNA	7586.28	10650	1.4039	0.49	0.223	0.62
AKNAD1	3.13	0	0	NA	0.0182	0.146
AKR1A1	1928.87	2410.59	1.2497	0.32	0.512	0.906
AKR1B1	2789.3	3990.77	1.4307	0.52	0.25	0.659
AKR1B10	2.59	0.96	0.3689	-1.44	0.571	0.938
AKR1B15	6.14	0	0	NA	0.00537	0.0659
AKR1C1	1.9	0	0	NA	0.0304	0.196
AKR1C2	0.76	0.15	0.2015	-2.31	0.619	0.961
AKR1C3	0.9	0.25	0.2774	-1.85	0.409	0.837
AKR1C4	0.15	0	0	NA	1	1
AKR1CL1	0.73	0	0	NA	0.209	0.597
AKR1D1	3.45	1.57	0.4561	-1.13	0.422	0.845
AKR1E2	2.43	0	0	NA	0.0249	0.175
AKR7A2	1052.56	1690.83	1.6064	0.68	0.324	0.755
AKR7A2P1	93.38	114.75	1.2288	0.3	0.703	0.975
AKR7A3	30.47	40.7	1.3358	0.42	0.651	0.964
AKR7L	66.18	86.36	1.305	0.38	0.652	0.964
AKT1	3940.38	4516.71	1.1463	0.2	0.793	0.997
AKT1S1	1572.7	971.76	0.6179	-0.69	0.335	0.769
AKT2	5302.44	5480.8	1.0336	0.05	0.7	0.974
AKT3	450.8	42.43	0.0941	-3.41	0.00374	0.0507
AKTIP	196.08	232.38	1.1851	0.25	0.849	1
ALAD	1667.57	1277.34	0.766	-0.38	0.646	0.964
ALAS1	2165.51	1800.29	0.8313	-0.27	0.731	0.982
ALAS2	10.41	6.1	0.5859	-0.77	0.896	1
ALB	7.59	0.4	0.0525	-4.25	0.0239	0.172
ALCAM	2410.42	2305.24	0.9564	-0.06	0.998	1
ALDH16A1	1091.62	2182.03	1.9989	1	0.157	0.519
ALDH18A1	3595.42	4556.75	1.2674	0.34	0.838	1
ALDH1A1	1.76	0.15	0.0875	-3.52	0.183	0.568
ALDH1A2	2.85	0	0	NA	0.0209	0.158
ALDH1A3	196.77	284.19	1.4443	0.53	0.975	1
ALDH1B1	1338.69	512.1	0.3825	-1.39	0.0346	0.211
ALDH1L1	589.22	0	0	NA	1.2e-13	2.71e-11
ALDH1L2	267.38	54.21	0.2027	-2.3	0.187	0.575
ALDH2	920.08	498.91	0.5422	-0.88	0.516	0.909
ALDH3A1	42.14	0.31	0.0073	-7.1	0.000483	0.0105
ALDH3A2	1136.33	978.4	0.861	-0.22	0.566	0.936
ALDH3B1	131.52	125.83	0.9568	-0.06	0.928	1
ALDH3B2	20.36	89.79	4.4111	2.14	0.213	0.603
ALDH4A1	164.24	170.18	1.0362	0.05	0.724	0.98
ALDH5A1	4430.84	8079.47	1.8235	0.87	0.0853	0.363
ALDH6A1	170.07	223.51	1.3142	0.39	0.567	0.936
ALDH7A1	218.72	4.51	0.0206	-5.6	0.00079	0.0157
ALDH8A1	29.06	1.77	0.0608	-4.04	0.00836	0.0895
ALDH9A1	1926.62	1675.77	0.8698	-0.2	0.884	1
ALDOA	35983.9	43531.2	1.2097	0.27	0.297	0.724
ALDOB	6.13	5.28	0.8615	-0.22	0.815	1
ALDOC	4590.12	6414.68	1.3975	0.48	0.0849	0.362
ALG1	397	359.99	0.9068	-0.14	0.805	1
ALG10	405.19	499.96	1.2339	0.3	0.8	0.999
ALG10B	1004.6	998.44	0.9939	-0.01	0.921	1
ALG11	329.19	288.46	0.8763	-0.19	0.549	0.927
ALG12	457.85	666.93	1.4567	0.54	0.313	0.742
ALG13	1765.44	1262.4	0.7151	-0.48	0.718	0.98
ALG14	168.8	284.69	1.6865	0.75	0.528	0.915
ALG1L	29.62	25.77	0.8701	-0.2	0.782	0.994
ALG1L2	18.46	8.18	0.4431	-1.17	0.529	0.915
ALG2	2332.67	1099.39	0.4713	-1.09	0.0796	0.346
ALG3	1639.3	1778.21	1.0847	0.12	0.923	1
ALG5	887.42	786.63	0.8864	-0.17	0.596	0.951
ALG6	546.68	703.38	1.2866	0.36	0.8	0.999
ALG8	1047.85	918.46	0.8765	-0.19	0.583	0.943
ALG9	1134.05	970.63	0.8559	-0.22	0.895	1
ALK	7.19	2.79	0.3873	-1.37	0.245	0.652
ALKBH1	582.43	457.03	0.7847	-0.35	0.731	0.982
ALKBH2	930.44	1202.34	1.2922	0.37	0.633	0.964
ALKBH3	686.23	350.01	0.51	-0.97	0.172	0.549
ALKBH4	398.43	578.5	1.452	0.54	0.542	0.923
ALKBH5	4569.47	4824.06	1.0557	0.08	0.667	0.964
ALKBH6	436.94	492.04	1.1261	0.17	0.535	0.918
ALKBH7	731.25	711.34	0.9728	-0.04	0.645	0.964
ALKBH8	923.63	820.85	0.8887	-0.17	0.728	0.981
ALLC	4.22	0	0	NA	0.00824	0.0887
ALMS1	2423.5	2432.2	1.0036	0.01	0.924	1
ALMS1P	19.91	11.16	0.5603	-0.84	0.665	0.964
ALOX12	282.75	144.92	0.5125	-0.96	0.455	0.867
ALOX12B	9.77	52.43	5.3677	2.42	0.0884	0.371
ALOX12P2	284.65	137.57	0.4833	-1.05	0.572	0.938
ALOX15	31.85	56.93	1.7873	0.84	0.522	0.912
ALOX15B	6.09	1	0.1647	-2.6	0.0994	0.403
ALOX5	1307.1	6977.02	5.3378	2.42	4.15e-06	0.000202
ALOX5AP	1116.54	3040.05	2.7228	1.45	0.059	0.282
ALOXE3	4.3	2.18	0.507	-0.98	0.466	0.876
ALPI	1.76	0	0	NA	0.0314	0.2
ALPK1	414.11	443.08	1.07	0.1	0.947	1
ALPK2	52.07	0.56	0.0107	-6.54	0.000756	0.0153
ALPK3	161.61	61.16	0.3785	-1.4	0.149	0.505
ALPL	23.08	156.66	6.7875	2.76	0.0114	0.109
ALPP	6.64	0.89	0.1335	-2.91	0.0827	0.355
ALPPL2	1.73	0.24	0.141	-2.83	0.161	0.528
ALS2	828.9	387.55	0.4675	-1.1	0.153	0.514
ALS2CL	329.16	5.36	0.0163	-5.94	2.26e-05	0.000823
ALS2CR11	16	3.35	0.2096	-2.25	0.327	0.759
ALS2CR12	31.83	15.2	0.4778	-1.07	0.337	0.771
ALS2CR4	487.47	557.18	1.143	0.19	0.811	1
ALS2CR8	274.74	499.94	1.8197	0.86	0.22	0.614
ALX1	0.85	0	0	NA	0.202	0.588
ALX3	67.03	98.79	1.4738	0.56	0.596	0.951
ALX4	12.18	0.87	0.0713	-3.81	0.00706	0.0799
AMAC1	6.12	4.21	0.6881	-0.54	0.745	0.985
AMAC1L2	8.59	4.44	0.517	-0.95	0.583	0.943
AMAC1L3	10.43	8.64	0.8287	-0.27	0.943	1
AMACR	366.17	178.54	0.4876	-1.04	0.319	0.749
AMBN	9.49	6.59	0.6943	-0.53	0.603	0.954
AMBP	2.22	0.24	0.1099	-3.19	0.106	0.42
AMBRA1	1534.79	1731.05	1.1279	0.17	0.758	0.987
AMD1	4427.73	6761.88	1.5272	0.61	0.634	0.964
AMDHD1	53.04	20.64	0.389	-1.36	0.39	0.823
AMDHD2	581.49	807.61	1.3889	0.47	0.582	0.942
AMELX	0.85	0	0	NA	0.202	0.588
AMELY	0	0	NA	NA	NA	NA
AMFR	6205.03	9516.18	1.5336	0.62	0.0728	0.327
AMH	268.2	711.77	2.6539	1.41	0.176	0.555
AMHR2	1.14	0	0	NA	0.133	0.473
AMICA1	190.62	255.27	1.3392	0.42	0.34	0.774
AMIGO1	43.91	9.7	0.2209	-2.18	0.142	0.489
AMIGO2	627.04	170.01	0.2711	-1.88	0.121	0.457
AMIGO3	576.83	489.08	0.8479	-0.24	0.875	1
AMMECR1	1052.47	829.46	0.7881	-0.34	0.498	0.895
AMMECR1L	1119.56	1663.99	1.4863	0.57	0.404	0.834
AMN	346.58	27.85	0.0803	-3.64	0.00784	0.0858
AMN1	253.82	143.74	0.5663	-0.82	0.436	0.857
AMOT	98.37	21.72	0.2208	-2.18	0.138	0.479
AMOTL1	995.82	0	0	NA	1.27e-17	5.42e-15
AMOTL2	3.02	1.16	0.3827	-1.39	0.437	0.857
AMPD1	3.77	0.4	0.1057	-3.24	0.103	0.412
AMPD2	1414.57	4293.52	3.0352	1.6	0.00231	0.0357
AMPD3	1676.91	526.37	0.3139	-1.67	0.0223	0.165
AMPH	6.23	5.82	0.9346	-0.1	0.679	0.966
AMT	219.29	274.79	1.2531	0.33	0.402	0.833
AMTN	0.44	0	0	NA	0.668	0.964
AMY1A	3.43	3.47	1.01	0.01	0.848	1
AMY1B	0	0	NA	NA	NA	NA
AMY1C	0	0	NA	NA	NA	NA
AMY2A	120.75	13.52	0.1119	-3.16	0.0519	0.259
AMY2B	583.33	91.92	0.1576	-2.67	0.0203	0.157
AMZ1	76.51	60.98	0.7971	-0.33	0.949	1
AMZ2	1892.08	3850.82	2.0352	1.03	0.0521	0.26
AMZ2P1	393.11	1139.5	2.8987	1.54	0.0303	0.195
ANAPC1	2324.91	3151.85	1.3557	0.44	0.454	0.867
ANAPC10	357.07	260.14	0.7285	-0.46	0.587	0.944
ANAPC11	1157.88	1679.3	1.4503	0.54	0.447	0.863
ANAPC13	1835.5	1524.16	0.8304	-0.27	0.482	0.884
ANAPC16	2386.15	3364.69	1.4101	0.5	0.417	0.841
ANAPC2	1849.05	2119.08	1.146	0.2	0.826	1
ANAPC4	998.33	1266.04	1.2682	0.34	0.608	0.957
ANAPC5	6703.01	7276.37	1.0855	0.12	0.922	1
ANAPC7	2897.97	2818.8	0.9727	-0.04	0.634	0.964
ANG	8.26	5.95	0.7206	-0.47	0.699	0.973
ANGEL1	1158.24	1433.83	1.2379	0.31	0.694	0.972
ANGEL2	1207.07	985.38	0.8163	-0.29	0.688	0.971
ANGPT1	6.26	0	0	NA	0.00526	0.0649
ANGPT2	33.95	24.57	0.7237	-0.47	0.746	0.985
ANGPT4	0.57	2.2	3.8556	1.95	0.784	0.994
ANGPTL1	45.72	67.1	1.4675	0.55	0.765	0.989
ANGPTL2	10.96	3.08	0.2814	-1.83	0.194	0.587
ANGPTL3	1.65	0.43	0.2626	-1.93	0.158	0.521
ANGPTL4	19.81	15.26	0.7701	-0.38	0.952	1
ANGPTL5	1.92	0.87	0.4527	-1.14	0.165	0.536
ANGPTL6	239.17	367.52	1.5367	0.62	0.371	0.809
ANGPTL7	8.75	7.3	0.8341	-0.26	0.663	0.964
ANK1	184.7	204.95	1.1097	0.15	0.996	1
ANK2	452.19	333.92	0.7384	-0.44	0.415	0.839
ANK3	20.47	1472.13	71.906	6.17	1.48e-11	2.57e-09
ANKAR	149.77	54.59	0.3645	-1.46	0.338	0.772
ANKDD1A	326.77	329.11	1.0072	0.01	0.934	1
ANKFN1	5.45	0.68	0.1256	-2.99	0.0447	0.244
ANKFY1	3108.04	3990.51	1.2839	0.36	0.455	0.867
ANKH	2246.01	4826.52	2.1489	1.1	0.0616	0.29
ANKHD1	227.62	355.31	1.561	0.64	0.502	0.898
ANKHD1-EIF4EBP3	31.41	29.29	0.9325	-0.1	0.893	1
ANKIB1	1836.1	3974.34	2.1646	1.11	0.0604	0.286
ANKK1	21.97	1.57	0.0715	-3.81	0.0176	0.143
ANKLE1	1470.2	4182.71	2.845	1.51	0.0319	0.202
ANKLE2	5240.24	5747.69	1.0968	0.13	0.755	0.986
ANKMY1	697.2	933.5	1.3389	0.42	0.547	0.925
ANKMY2	333.81	755.03	2.2619	1.18	0.0537	0.265
ANKRA2	352.51	265.38	0.7528	-0.41	0.99	1
ANKRD1	10.69	1.36	0.1269	-2.98	0.0252	0.177
ANKRD10	4250.35	1575.28	0.3706	-1.43	0.0211	0.159
ANKRD11	10059.5	7060.3	0.7019	-0.51	0.578	0.94
ANKRD12	10977.9	3661.92	0.3336	-1.58	0.0066	0.0761
ANKRD13A	6445.28	15143.9	2.3496	1.23	0.021	0.159
ANKRD13B	821.23	1072.82	1.3064	0.39	0.8	0.999
ANKRD13C	1171.36	1458.83	1.2454	0.32	0.606	0.955
ANKRD13D	1123.67	1045.25	0.9302	-0.1	0.885	1
ANKRD16	395.08	510.02	1.2909	0.37	0.497	0.894
ANKRD17	6289.04	7349.12	1.1686	0.22	0.666	0.964
ANKRD18A	8.89	59.52	6.6983	2.74	0.307	0.737
ANKRD19	1620.2	1759.06	1.0857	0.12	0.732	0.982
ANKRD2	0.31	1	3.2365	1.69	0.844	1
ANKRD20A1	0	0	NA	NA	NA	NA
ANKRD20A2	0	0	NA	NA	NA	NA
ANKRD20A3	0.63	2.13	3.3912	1.76	0.517	0.909
ANKRD20A4	22.96	39.63	1.7261	0.79	0.424	0.846
ANKRD20B	9.18	15.41	1.6786	0.75	0.653	0.964
ANKRD22	9.11	0.31	0.0337	-4.89	0.0196	0.153
ANKRD23	414.15	354.26	0.8554	-0.23	0.923	1
ANKRD24	66.04	69.85	1.0577	0.08	0.774	0.992
ANKRD26	983.91	1715.66	1.7437	0.8	0.231	0.633
ANKRD26P1	9.15	5.11	0.5591	-0.84	0.85	1
ANKRD27	2604.48	2745.75	1.0542	0.08	0.878	1
ANKRD28	2675.75	3024.49	1.1303	0.18	0.672	0.965
ANKRD29	4.11	0	0	NA	0.00876	0.092
ANKRD30A	14.42	0.24	0.0169	-5.88	0.00387	0.0519
ANKRD30B	229.48	3.97	0.0173	-5.85	0.000107	0.00312
ANKRD30BL	28.03	1.64	0.0585	-4.1	0.014	0.123
ANKRD30BP2	1057.41	54.33	0.0514	-4.28	3.05e-06	0.000154
ANKRD31	45.57	7	0.1535	-2.7	0.0908	0.378
ANKRD32	543.73	880.13	1.6187	0.69	0.211	0.6
ANKRD33	1.42	0	0	NA	0.0492	0.255
ANKRD33B	5830.7	2957.75	0.5073	-0.98	0.138	0.482
ANKRD34A	141.01	326.56	2.3158	1.21	0.183	0.569
ANKRD34B	4.57	0.24	0.0534	-4.23	0.0574	0.277
ANKRD34C	5.49	1.02	0.1862	-2.43	0.0599	0.284
ANKRD35	15.32	1.52	0.099	-3.34	0.0195	0.153
ANKRD36	1597.45	1518.87	0.9508	-0.07	0.628	0.964
ANKRD36B	840.6	875.94	1.042	0.06	0.523	0.912
ANKRD36BP1	213.57	276.48	1.2946	0.37	0.709	0.977
ANKRD36BP2	942.03	779.61	0.8276	-0.27	0.714	0.979
ANKRD37	169.06	56.12	0.332	-1.59	0.507	0.902
ANKRD39	262.6	396.7	1.5107	0.6	0.544	0.924
ANKRD40	2515.4	2568.13	1.021	0.03	0.703	0.975
ANKRD42	175.96	97.18	0.5523	-0.86	0.451	0.865
ANKRD43	1.6	0	0	NA	0.0361	0.216
ANKRD44	1752.75	3504.18	1.9992	1	0.0736	0.329
ANKRD45	15.64	6.54	0.418	-1.26	0.433	0.854
ANKRD46	558.9	917.93	1.6424	0.72	0.587	0.945
ANKRD49	842.01	793.3	0.9421	-0.09	0.775	0.993
ANKRD5	218.42	211.27	0.9673	-0.05	0.846	1
ANKRD50	254.05	24.58	0.0968	-3.37	0.00635	0.0742
ANKRD52	4069.39	4563.52	1.1214	0.17	0.964	1
ANKRD53	8.09	17.56	2.171	1.12	0.477	0.881
ANKRD54	718.64	868.37	1.2083	0.27	0.743	0.984
ANKRD55	97.66	0.25	0.0026	-8.61	2.92e-06	0.000149
ANKRD56	2.59	0	0	NA	0.0222	0.164
ANKRD57	8.19	1.13	0.1382	-2.86	0.0734	0.329
ANKRD58	121.33	41.43	0.3414	-1.55	0.215	0.607
ANKRD6	87.81	117.69	1.3403	0.42	0.406	0.835
ANKRD7	22.72	18.76	0.8258	-0.28	0.721	0.98
ANKRD9	94.35	25.08	0.2658	-1.91	0.207	0.597
ANKS1A	1096.73	1281.2	1.1682	0.22	0.902	1
ANKS1B	26.03	121.93	4.6839	2.23	0.0508	0.257
ANKS3	360.65	419.63	1.1635	0.22	0.666	0.964
ANKS4B	7.26	2.77	0.3821	-1.39	0.436	0.856
ANKS6	1571.16	783.37	0.4986	-1	0.0574	0.277
ANKZF1	3300.21	4213.45	1.2767	0.35	0.0903	0.377
ANLN	1357.26	3088.16	2.2753	1.19	0.0752	0.334
ANO1	3.78	0	0	NA	0.0116	0.109
ANO10	473.98	28.41	0.0599	-4.06	0.000216	0.00555
ANO2	1.88	0	0	NA	0.0387	0.226
ANO3	8.76	0	0	NA	0.00153	0.026
ANO4	8.18	0	0	NA	0.00192	0.031
ANO5	3.86	0.43	0.1124	-3.15	0.0584	0.28
ANO6	1213.7	929.12	0.7655	-0.39	0.457	0.869
ANO7	142.12	31.42	0.2211	-2.18	0.237	0.641
ANO8	318.6	609.49	1.913	0.94	0.155	0.517
ANO9	1212.01	623.4	0.5144	-0.96	0.247	0.656
ANP32A	11685.5	13998.1	1.1979	0.26	0.858	1
ANP32B	13481.1	17969.4	1.3329	0.41	0.339	0.773
ANP32C	1044.47	1201.74	1.1506	0.2	0.976	1
ANP32D	129.19	105.24	0.8146	-0.3	0.709	0.977
ANP32E	10924	12868	1.1779	0.24	0.319	0.749
ANPEP	105.94	1	0.0094	-6.73	0.000105	0.00306
ANTXR1	13.19	1.12	0.0848	-3.56	0.0129	0.117
ANTXR2	349.73	260.74	0.7455	-0.42	0.919	1
ANTXRL	4.3	12.47	2.9021	1.54	0.117	0.449
ANUBL1	220.9	1807.41	8.182	3.03	1.8e-05	0.000679
ANXA1	5.66	0	0	NA	0.00613	0.0724
ANXA10	0.44	0.43	0.9774	-0.03	0.733	0.982
ANXA11	3842.42	5296.7	1.3785	0.46	0.307	0.737
ANXA13	2.56	0	0	NA	0.0243	0.173
ANXA2	3302.66	16.46	0.005	-7.65	4.64e-20	3.44e-17
ANXA2P1	449.02	5.04	0.0112	-6.48	5.23e-07	3.51e-05
ANXA2P2	3060.11	17.2	0.0056	-7.47	2.94e-19	1.81e-16
ANXA2P3	336.34	2.26	0.0067	-7.22	1.61e-06	8.87e-05
ANXA3	0.57	0	0	NA	0.669	0.964
ANXA4	310.09	69.42	0.2239	-2.16	0.0856	0.364
ANXA5	5659.18	1804.33	0.3188	-1.65	0.0153	0.131
ANXA6	2189.1	5358.37	2.4477	1.29	0.0492	0.255
ANXA7	2052.47	2299.02	1.1201	0.16	0.812	1
ANXA8	0	0	NA	NA	NA	NA
ANXA8L1	0	0	NA	NA	NA	NA
ANXA8L2	0	0	NA	NA	NA	NA
ANXA9	38.8	56.45	1.4548	0.54	0.644	0.964
AOAH	106.05	1.93	0.0182	-5.78	0.000306	0.00724
AOC2	237.22	114.07	0.4809	-1.06	0.368	0.808
AOC3	177.43	66.95	0.3774	-1.41	0.244	0.651
AOX1	13.25	1.42	0.1072	-3.22	0.0242	0.173
AOX2P	10.88	1.56	0.1435	-2.8	0.0949	0.39
AP1AR	1516.32	717.72	0.4733	-1.08	0.1	0.404
AP1B1	3905.94	6942.51	1.7774	0.83	0.12	0.454
AP1G1	3938.94	4079.64	1.0357	0.05	0.999	1
AP1G2	3852.22	3897.31	1.0117	0.02	0.665	0.964
AP1M1	2033.34	2452.54	1.2062	0.27	0.716	0.98
AP1M2	7.87	9.9	1.2589	0.33	0.812	1
AP1S1	2175.31	3092.53	1.4217	0.51	0.372	0.809
AP1S2	1199.3	608.03	0.507	-0.98	0.197	0.588
AP1S3	1070.86	374.71	0.3499	-1.51	0.02	0.155
AP2A1	2401.89	2696.7	1.1227	0.17	0.763	0.988
AP2A2	1896.72	2071.92	1.0924	0.13	0.903	1
AP2B1	4046.83	4938.72	1.2204	0.29	0.501	0.898
AP2M1	8539.04	7782	0.9113	-0.13	0.74	0.984
AP2S1	1359.38	1886.53	1.3878	0.47	0.364	0.803
AP3B1	2704.66	2385.1	0.8818	-0.18	0.816	1
AP3B2	16.52	7.64	0.4622	-1.11	0.318	0.748
AP3D1	7673.54	8286.18	1.0798	0.11	0.873	1
AP3M1	2505.14	3231.85	1.2901	0.37	0.528	0.915
AP3M2	976.1	647.5	0.6633	-0.59	0.191	0.582
AP3S1	2621.49	3280.16	1.2513	0.32	0.869	1
AP3S2	1624.86	1318.38	0.8114	-0.3	0.611	0.958
AP4B1	1189.84	1413.32	1.1878	0.25	0.693	0.972
AP4E1	1570.14	1428.83	0.91	-0.14	0.605	0.955
AP4M1	302.09	481.26	1.5931	0.67	0.479	0.881
AP4S1	234	204.18	0.8726	-0.2	0.769	0.991
APAF1	752.12	1600.19	2.1276	1.09	0.068	0.311
APBA1	8.39	0.24	0.0291	-5.1	0.0134	0.12
APBA2	11.11	0.31	0.0277	-5.18	0.00793	0.0866
APBA3	686.08	573.18	0.8354	-0.26	0.962	1
APBB1	319.51	297.14	0.93	-0.1	0.806	1
APBB1IP	4168.73	4835.43	1.1599	0.21	0.967	1
APBB2	677.64	1733.72	2.5585	1.36	0.00281	0.041
APBB3	612.45	560.55	0.9153	-0.13	0.847	1
APC	4106.93	2699.74	0.6574	-0.61	0.186	0.573
APC2	154.65	463.27	2.9957	1.58	0.0992	0.402
APCDD1	5.21	0.5	0.0962	-3.38	0.0843	0.36
APCDD1L	12.24	3.67	0.2997	-1.74	0.312	0.74
APCS	0	0	NA	NA	NA	NA
APEH	2449.44	2989.49	1.2205	0.29	0.538	0.92
APEX1	6284.98	7104.9	1.1305	0.18	0.706	0.976
APEX2	1571.55	1704.47	1.0846	0.12	0.983	1
APH1A	5401.27	5155.65	0.9545	-0.07	0.673	0.965
APH1B	1054.49	901.13	0.8546	-0.23	0.445	0.862
API5	7803.6	6110.54	0.783	-0.35	0.328	0.761
APIP	778.47	928.76	1.1931	0.25	0.987	1
APITD1	471.7	495.39	1.0502	0.07	0.882	1
APLF	268.39	89.95	0.3351	-1.58	0.187	0.575
APLN	13.38	1.9	0.142	-2.82	0.0592	0.282
APLNR	3.29	0.68	0.2062	-2.28	0.106	0.421
APLP1	49.68	46.49	0.9358	-0.1	0.945	1
APLP2	4858.33	8719.69	1.7948	0.84	0.103	0.413
APOA1	44.35	2.24	0.0505	-4.31	0.0151	0.13
APOA1BP	1613.77	1620.31	1.0041	0.01	0.981	1
APOA2	0.85	0	0	NA	0.202	0.588
APOA4	0.44	0.43	0.9874	-0.02	0.732	0.982
APOA5	0.44	0	0	NA	0.668	0.964
APOB	6.58	0.83	0.1264	-2.98	0.0507	0.257
APOB48R	150.45	257.8	1.7135	0.78	0.597	0.952
APOBEC1	0.28	0	0	NA	1	1
APOBEC2	58.74	48.32	0.8227	-0.28	0.993	1
APOBEC3A	41.86	31.28	0.7473	-0.42	0.852	1
APOBEC3B	162.58	57.04	0.3508	-1.51	0.281	0.701
APOBEC3C	1018.91	2081.89	2.0433	1.03	0.0824	0.355
APOBEC3D	415.62	811.26	1.9519	0.96	0.169	0.543
APOBEC3F	361.23	666.61	1.8454	0.88	0.213	0.604
APOBEC3G	622.17	1104.25	1.7748	0.83	0.2	0.588
APOBEC3H	40.61	3.67	0.0903	-3.47	0.0145	0.127
APOBEC4	8.11	0.15	0.019	-5.72	0.0156	0.133
APOC1	19.55	10.29	0.5263	-0.93	0.765	0.989
APOC1P1	3.64	2.3	0.6331	-0.66	1	1
APOC2	92.5	1.27	0.0138	-6.18	8.17e-05	0.00248
APOC3	0.85	0	0	NA	0.202	0.588
APOC4	11.3	1.27	0.112	-3.16	0.0266	0.183
APOD	43.24	628.76	14.5411	3.86	0.00076	0.0153
APOE	41.26	30.92	0.7494	-0.42	0.982	1
APOF	16.85	8.93	0.5297	-0.92	0.592	0.948
APOH	0.85	0.87	1.0164	0.02	0.523	0.912
APOL1	2458.56	18.24	0.0074	-7.07	1.26e-16	4.48e-14
APOL2	11186.9	304.82	0.0272	-5.2	2.07e-16	6.8e-14
APOL3	467.28	43.25	0.0926	-3.43	0.00236	0.0362
APOL4	36.94	4.8	0.13	-2.94	0.0799	0.347
APOL5	9.58	51.33	5.3578	2.42	0.0554	0.27
APOL6	311.31	733.99	2.3578	1.24	0.247	0.655
APOLD1	175.24	171.36	0.9778	-0.03	0.825	1
APOM	55.24	96.85	1.7532	0.81	0.381	0.814
APOO	439.93	257.37	0.585	-0.77	0.306	0.736
APOOL	823.77	1161.9	1.4105	0.5	0.562	0.935
APP	1196.82	4.41	0.0037	-8.08	8.35e-14	1.97e-11
APPBP2	1062.56	1220.06	1.1482	0.2	0.662	0.964
APPL1	2704.84	3797.54	1.404	0.49	0.542	0.923
APPL2	647.48	635.64	0.9817	-0.03	0.855	1
APRT	2102	2661.73	1.2663	0.34	0.486	0.886
APTX	1482.95	1459.46	0.9842	-0.02	0.829	1
AQP1	56.48	0.9	0.0158	-5.98	0.000607	0.0127
AQP10	2.15	0.24	0.1136	-3.14	0.133	0.473
AQP11	73.64	35.31	0.4795	-1.06	0.402	0.833
AQP12A	0.31	0	0	NA	0.668	0.964
AQP12B	1.14	0	0	NA	0.133	0.473
AQP2	0.93	0.93	1.0006	0	0.867	1
AQP3	259.73	639.22	2.4611	1.3	0.219	0.613
AQP4	0.28	67.7	237.799	7.89	0.000274	0.00671
AQP5	1.16	0	0	NA	0.0509	0.257
AQP6	9.2	6.2	0.674	-0.57	0.659	0.964
AQP7	3.8	0.94	0.2461	-2.02	0.111	0.434
AQP7P1	5.54	8.86	1.5997	0.68	0.928	1
AQP7P3	1.63	3.52	2.1567	1.11	0.725	0.98
AQP8	1.22	0.89	0.7283	-0.46	0.89	1
AQP9	5.4	0.43	0.0804	-3.64	0.026	0.18
AQPEP	28.39	2.89	0.1018	-3.3	0.0304	0.196
AQR	2071.61	2029.41	0.9796	-0.03	0.973	1
AR	5.49	3.73	0.6798	-0.56	0.666	0.964
ARAF	2031.86	1902.57	0.9364	-0.09	0.96	1
ARAP1	5228.72	5629.8	1.0767	0.11	0.559	0.933
ARAP2	1396.37	251.61	0.1802	-2.47	0.00317	0.0452
ARAP3	7.83	1.52	0.1937	-2.37	0.0807	0.349
ARC	9.41	0	0	NA	0.00128	0.0229
ARCN1	10540	6624.31	0.6285	-0.67	0.172	0.55
AREG	18.6	0.49	0.0263	-5.25	0.00328	0.0462
ARF1	10832.7	9537.23	0.8804	-0.18	0.8	0.999
ARF3	4837.12	8455.04	1.7479	0.81	0.36	0.798
ARF4	2961.72	2216.25	0.7483	-0.42	0.309	0.738
ARF5	2489.52	3391.62	1.3624	0.45	0.393	0.826
ARF6	5352.18	7271.87	1.3587	0.44	0.435	0.855
ARFGAP1	4152.13	2773.4	0.6679	-0.58	0.371	0.809
ARFGAP2	3972.93	3582.79	0.9018	-0.15	0.668	0.964
ARFGAP3	1701.92	564.86	0.3319	-1.59	0.0236	0.171
ARFGEF1	2415.49	4718.75	1.9535	0.97	0.106	0.419
ARFGEF2	5397.68	4565.4	0.8458	-0.24	0.862	1
ARFIP1	876.55	929.64	1.0606	0.08	0.819	1
ARFIP2	1654.45	1825.87	1.1036	0.14	0.842	1
ARFRP1	839.27	1332.57	1.5878	0.67	0.283	0.704
ARG1	3.53	5.02	1.4213	0.51	0.637	0.964
ARG2	261.99	434.25	1.6575	0.73	0.274	0.692
ARGFX	29.65	9.32	0.3143	-1.67	0.355	0.792
ARGFXP2	52.87	20.7	0.3914	-1.35	0.414	0.839
ARGLU1	7419.42	6991.62	0.9423	-0.09	0.979	1
ARHGAP1	1822.8	1803.53	0.9894	-0.02	0.954	1
ARHGAP10	168.06	54.7	0.3255	-1.62	0.136	0.477
ARHGAP11A	4323.87	7376.31	1.706	0.77	0.284	0.705
ARHGAP11B	599.03	1163.29	1.942	0.96	0.256	0.669
ARHGAP12	606.18	457.99	0.7555	-0.4	0.664	0.964
ARHGAP15	1565.21	2620.68	1.6743	0.74	0.234	0.637
ARHGAP17	6943.59	2879.25	0.4147	-1.27	0.0181	0.146
ARHGAP18	560.28	324.46	0.5791	-0.79	0.479	0.881
ARHGAP19	1762.47	3118.32	1.7693	0.82	0.154	0.516
ARHGAP20	8.56	356.96	41.7041	5.38	7.51e-06	0.000329
ARHGAP21	636.62	322.91	0.5072	-0.98	0.336	0.769
ARHGAP22	1.47	126.62	86.2364	6.43	9.63e-05	0.00284
ARHGAP23	80.75	73.06	0.9047	-0.14	0.924	1
ARHGAP24	1845.26	285.03	0.1545	-2.69	5.68e-05	0.00181
ARHGAP25	10769.1	3184.41	0.2957	-1.76	0.0021	0.0331
ARHGAP26	489.2	393.52	0.8044	-0.31	0.732	0.982
ARHGAP27	1021.43	1390.6	1.3614	0.45	0.358	0.796
ARHGAP28	3.88	0	0	NA	0.0135	0.121
ARHGAP29	5	1.96	0.3911	-1.35	0.418	0.842
ARHGAP30	6712.53	13373.1	1.9923	0.99	0.0653	0.302
ARHGAP31	1742.59	14.98	0.0086	-6.86	1.05e-14	2.69e-12
ARHGAP32	70.45	1.17	0.0166	-5.92	0.0003	0.00716
ARHGAP33	943.49	1759.98	1.8654	0.9	0.0657	0.304
ARHGAP36	3.57	0	0	NA	0.0144	0.125
ARHGAP39	122.45	120.98	0.988	-0.02	0.989	1
ARHGAP4	7546.08	8971.31	1.1889	0.25	0.229	0.63
ARHGAP40	3.09	3.91	1.2641	0.34	0.896	1
ARHGAP42	349.69	7.49	0.0214	-5.54	4.75e-06	0.00022
ARHGAP44	673.28	998.87	1.4836	0.57	0.391	0.824
ARHGAP5	1234.7	506.93	0.4106	-1.28	0.0781	0.342
ARHGAP6	25.91	2.9	0.1119	-3.16	0.0594	0.283
ARHGAP8	5.32	0.9	0.1681	-2.57	0.127	0.471
ARHGAP9	525.87	801.69	1.5245	0.61	0.526	0.914
ARHGDIA	12113.3	15456.6	1.276	0.35	0.579	0.94
ARHGDIB	19638.7	31824.5	1.6205	0.7	0.308	0.737
ARHGDIG	1.47	0.96	0.6555	-0.61	1	1
ARHGEF1	5057.82	7474.68	1.4778	0.56	0.0758	0.336
ARHGEF10	135.63	33.35	0.2459	-2.02	0.0275	0.187
ARHGEF10L	645.71	0.81	0.0013	-9.64	8.15e-11	1.27e-08
ARHGEF11	1266.73	80.47	0.0635	-3.98	1.16e-06	6.9e-05
ARHGEF12	3635.5	2066	0.5683	-0.82	0.0807	0.349
ARHGEF15	1.89	0.25	0.1327	-2.91	0.142	0.489
ARHGEF16	11.08	0	0	NA	0.00079	0.0157
ARHGEF17	53.72	20.27	0.3774	-1.41	0.213	0.603
ARHGEF18	1529.56	4857.35	3.1757	1.67	0.00732	0.0818
ARHGEF19	215.34	62.74	0.2913	-1.78	0.107	0.421
ARHGEF2	4504	5405.61	1.2002	0.26	0.688	0.971
ARHGEF25	496.95	11.05	0.0222	-5.49	1.51e-06	8.42e-05
ARHGEF26	58.44	157.17	2.6896	1.43	0.0532	0.264
ARHGEF3	1598.89	864.85	0.5409	-0.89	0.152	0.512
ARHGEF33	15.96	2.69	0.1686	-2.57	0.0643	0.299
ARHGEF35	13.51	5.25	0.389	-1.36	0.214	0.605
ARHGEF37	25.37	405.04	15.9646	4	0.000556	0.0119
ARHGEF38	0.62	0	0	NA	0.676	0.966
ARHGEF4	5.57	2.18	0.3906	-1.36	0.315	0.745
ARHGEF40	348.14	62.75	0.1802	-2.47	0.0449	0.244
ARHGEF5	107.9	22.7	0.2103	-2.25	0.0159	0.133
ARHGEF6	1816.04	5640.67	3.106	1.64	0.000825	0.0162
ARHGEF7	5122.38	7695.38	1.5023	0.59	0.138	0.481
ARHGEF9	691.62	1664.47	2.4066	1.27	0.02	0.155
ARID1A	7128.86	12674.1	1.7779	0.83	0.124	0.465
ARID1B	2422.36	5358.52	2.2121	1.15	0.0629	0.295
ARID2	2110.75	2575.66	1.2203	0.29	0.73	0.981
ARID3A	1660.32	820.51	0.4942	-1.02	0.139	0.482
ARID3B	1683.32	249.58	0.1483	-2.75	0.00044	0.00974
ARID3C	9.84	5.55	0.5635	-0.83	0.561	0.935
ARID4A	1366.59	1896.14	1.3875	0.47	0.42	0.845
ARID4B	2795.42	2128.29	0.7614	-0.39	0.999	1
ARID5A	1307.7	365.34	0.2794	-1.84	0.0244	0.174
ARID5B	1664.18	1722.14	1.0348	0.05	0.787	0.995
ARIH1	3384.84	3979.38	1.1756	0.23	0.646	0.964
ARIH2	4642.9	4871.22	1.0492	0.07	0.763	0.988
ARL1	2154.38	1920.13	0.8913	-0.17	0.687	0.971
ARL10	114.36	29.3	0.2562	-1.96	0.0995	0.403
ARL11	379.84	978.92	2.5772	1.37	0.147	0.5
ARL13A	8.05	4.15	0.5158	-0.96	0.626	0.964
ARL13B	417.87	325.1	0.778	-0.36	0.855	1
ARL14	15.71	3.79	0.2414	-2.05	0.225	0.623
ARL15	334.87	284.04	0.8482	-0.24	0.806	1
ARL16	733.47	626.68	0.8544	-0.23	0.558	0.933
ARL17A	736.11	652.12	0.8859	-0.17	0.915	1
ARL17B	199.54	167.58	0.8398	-0.25	0.875	1
ARL2	1486.12	846.57	0.5697	-0.81	0.151	0.51
ARL2BP	1228.89	1304.83	1.0618	0.09	0.857	1
ARL3	799.28	591.75	0.7404	-0.43	0.545	0.925
ARL4A	88.92	88.69	0.9975	0	0.933	1
ARL4C	107.79	1933.41	17.9365	4.16	4.51e-08	4.03e-06
ARL4D	47.43	6.68	0.1409	-2.83	0.0566	0.275
ARL5A	2940.85	3608.7	1.2271	0.3	0.814	1
ARL5B	1229.34	1021.42	0.8309	-0.27	0.853	1
ARL5C	1.03	0	0	NA	0.19	0.581
ARL6	110.79	82.07	0.7408	-0.43	0.907	1
ARL6IP1	7800.47	10701.2	1.3719	0.46	0.65	0.964
ARL6IP4	3502.72	4628.68	1.3215	0.4	0.347	0.783
ARL6IP5	1842.66	1950.61	1.0586	0.08	0.626	0.964
ARL6IP6	983.24	1269.23	1.2909	0.37	0.383	0.817
ARL8A	1283.23	1155.49	0.9005	-0.15	0.961	1
ARL8B	3477.32	3439.15	0.989	-0.02	0.98	1
ARL9	13.57	1.4	0.1032	-3.28	0.0351	0.212
ARMC1	1519.58	2512.08	1.6531	0.73	0.423	0.845
ARMC10	996.86	1107.65	1.1111	0.15	0.968	1
ARMC2	43.92	54.13	1.2325	0.3	0.784	0.994
ARMC3	0.85	0	0	NA	0.202	0.588
ARMC4	4.74	0.24	0.0515	-4.28	0.0414	0.233
ARMC5	453.9	562.11	1.2384	0.31	0.697	0.973
ARMC6	1690.58	3096.35	1.8315	0.87	0.184	0.57
ARMC7	405.17	489.71	1.2086	0.27	0.888	1
ARMC8	1994.07	1689.55	0.8473	-0.24	0.68	0.967
ARMC9	153.45	329.97	2.1504	1.1	0.218	0.612
ARMCX1	0	0	NA	NA	NA	NA
ARMCX2	586.43	0.9	0.0015	-9.36	5.88e-11	9.43e-09
ARMCX3	1868.06	1112.46	0.5955	-0.75	0.487	0.886
ARMCX4	22.02	1.39	0.0631	-3.99	0.0149	0.128
ARMCX5	149.22	87.99	0.5896	-0.76	0.516	0.908
ARMCX6	820.82	501.19	0.6106	-0.71	0.37	0.809
ARMS2	1.45	0	0	NA	0.0414	0.233
ARNT	2492.35	2140.32	0.8588	-0.22	0.925	1
ARNT2	386.14	0	0	NA	1.53e-10	2.25e-08
ARNTL	391.15	150.93	0.3859	-1.37	0.0241	0.173
ARNTL2	310.9	61.45	0.1977	-2.34	0.0473	0.253
ARPC1A	3300.55	3910.14	1.1847	0.24	0.945	1
ARPC1B	8944.75	12002.4	1.3418	0.42	0.488	0.887
ARPC2	27008.3	21504.5	0.7962	-0.33	0.494	0.891
ARPC3	3991.6	4821.51	1.2079	0.27	0.546	0.925
ARPC4	4959.79	6645.28	1.3398	0.42	0.564	0.936
ARPC5	8850.38	5786.49	0.6538	-0.61	0.0842	0.36
ARPC5L	3636.29	4073.04	1.1201	0.16	0.939	1
ARPM1	53.06	24.1	0.4542	-1.14	0.3	0.727
ARPP19	6808.97	5635.21	0.8276	-0.27	0.526	0.914
ARPP21	65.85	213.18	3.2375	1.69	0.0581	0.279
ARR3	97.11	25.57	0.2633	-1.93	0.198	0.588
ARRB1	19.5	0.43	0.0223	-5.49	0.00113	0.0207
ARRB2	1701.13	2298.05	1.3509	0.43	0.465	0.875
ARRDC1	610.9	613.17	1.0037	0.01	0.93	1
ARRDC2	2388.39	1639.45	0.6864	-0.54	0.674	0.966
ARRDC3	1209.21	1408.38	1.1647	0.22	0.596	0.951
ARRDC4	72.27	392.54	5.4316	2.44	0.0205	0.157
ARRDC5	7.15	1.4	0.1954	-2.36	0.136	0.476
ARSA	385.93	463.06	1.1999	0.26	0.756	0.987
ARSB	617.8	366.08	0.5926	-0.75	0.311	0.74
ARSD	16.35	3.66	0.2241	-2.16	0.129	0.473
ARSE	1.14	0	0	NA	0.133	0.473
ARSF	2.56	0	0	NA	0.0243	0.173
ARSG	291.03	443.86	1.5252	0.61	0.445	0.862
ARSH	1.01	0	0	NA	0.135	0.475
ARSI	0.44	0.5	1.1147	0.16	1	1
ARSJ	3.7	0	0	NA	0.014	0.123
ARSK	172.59	171.05	0.9911	-0.01	0.938	1
ART1	2.39	0.68	0.2843	-1.81	0.145	0.497
ART3	10.49	0.74	0.0707	-3.82	0.0174	0.141
ART4	1.5	1.27	0.8469	-0.24	0.605	0.955
ART5	0.57	0	0	NA	0.669	0.964
ARTN	18.8	35.02	1.8631	0.9	0.562	0.935
ARV1	644.44	690.4	1.0713	0.1	0.997	1
ARVCF	95.48	77.71	0.8139	-0.3	0.833	1
ARX	17.42	8.79	0.5046	-0.99	0.486	0.886
AS3MT	46.5	9	0.1936	-2.37	0.135	0.475
ASAH1	1223.74	1220.29	0.9972	0	0.789	0.995
ASAH2	14.42	7.09	0.4919	-1.02	0.745	0.985
ASAH2B	23.82	7.89	0.3311	-1.59	0.543	0.923
ASAM	8.9	8.79	0.9879	-0.02	0.752	0.985
ASAP1	1895.73	3878.56	2.0459	1.03	0.026	0.18
ASAP1IT	7.97	6.92	0.8679	-0.2	0.93	1
ASAP2	69.72	8.01	0.1149	-3.12	0.126	0.47
ASAP3	213.28	470.68	2.2068	1.14	0.109	0.429
ASB1	2359.84	2707.55	1.1473	0.2	0.632	0.964
ASB10	1.42	0.43	0.3049	-1.71	0.209	0.597
ASB11	0.28	0	0	NA	1	1
ASB12	5.5	4.78	0.8679	-0.2	1	1
ASB13	716.12	2857.29	3.99	2	0.00111	0.0204
ASB14	84.8	114.4	1.3491	0.43	0.578	0.94
ASB15	6.58	0	0	NA	0.00456	0.0586
ASB16	220.13	315.84	1.4348	0.52	0.652	0.964
ASB17	0.28	0	0	NA	1	1
ASB18	0	0	NA	NA	NA	NA
ASB2	1221.71	3726.5	3.0502	1.61	0.00677	0.0773
ASB3	56.73	55.92	0.9856	-0.02	0.886	1
ASB4	5.12	0.24	0.0477	-4.39	0.0388	0.226
ASB5	8.18	1.45	0.1769	-2.5	0.15	0.508
ASB6	1417.43	1396	0.9849	-0.02	0.974	1
ASB7	1074.38	849.7	0.7909	-0.34	0.658	0.964
ASB8	1274.83	1453.08	1.1398	0.19	0.854	1
ASB9	5.74	0.8	0.1397	-2.84	0.119	0.452
ASB9P1	14.7	10.7	0.7282	-0.46	0.74	0.984
ASCC1	795.06	989.67	1.2448	0.32	0.59	0.947
ASCC2	1902.46	2772.09	1.4571	0.54	0.289	0.712
ASCC3	1617.75	2852.44	1.7632	0.82	0.189	0.579
ASCL1	13.79	1.81	0.1312	-2.93	0.0515	0.258
ASCL2	0.77	0	0	NA	0.206	0.595
ASCL3	2.48	0.24	0.0985	-3.34	0.114	0.44
ASCL4	7.16	0	0	NA	0.00254	0.038
ASF1A	661.93	1027.31	1.552	0.63	0.55	0.927
ASF1B	2076.58	3944.52	1.8995	0.93	0.193	0.585
ASGR1	21.63	10.35	0.4786	-1.06	0.465	0.875
ASGR2	2.28	0	0	NA	0.0282	0.188
ASH1L	4940.91	5533.19	1.1199	0.16	0.659	0.964
ASH2L	1707.62	2794.06	1.6362	0.71	0.236	0.639
ASIP	12.62	11.27	0.8924	-0.16	0.969	1
ASL	748.93	642.57	0.858	-0.22	0.882	1
ASMT	556.72	12.22	0.022	-5.51	2.37e-06	0.000124
ASMTL	1502.61	1316.81	0.8763	-0.19	0.911	1
ASMTLAS	1063.31	957.76	0.9007	-0.15	0.885	1
ASNA1	1511.46	1734.71	1.1477	0.2	0.699	0.973
ASNS	2413.71	6715.61	2.7823	1.48	0.00127	0.0228
ASNSD1	2073.77	1641.15	0.7914	-0.34	0.583	0.943
ASPA	1.3	0	0	NA	0.0501	0.256
ASPDH	40.7	48.85	1.2004	0.26	0.783	0.994
ASPG	0.85	0	0	NA	0.202	0.588
ASPH	643.87	1967.35	3.0555	1.61	0.0153	0.131
ASPHD1	11.86	11.06	0.9325	-0.1	1	1
ASPHD2	587.51	310.31	0.5282	-0.92	0.298	0.726
ASPM	6803.73	10370.3	1.5242	0.61	0.117	0.449
ASPN	17.16	14.26	0.8311	-0.27	0.934	1
ASPRV1	42.67	29.25	0.6855	-0.54	0.676	0.966
ASPSCR1	505.28	833.74	1.6501	0.72	0.327	0.759
ASRGL1	772.64	256.29	0.3317	-1.59	0.0389	0.227
ASS1	50.83	5.15	0.1012	-3.3	0.0561	0.272
ASTE1	412.56	372.5	0.9029	-0.15	0.804	0.999
ASTL	13.87	28.75	2.0722	1.05	0.785	0.995
ASTN1	3.99	17.06	4.2807	2.1	0.0543	0.267
ASTN2	185.97	145.65	0.7832	-0.35	0.712	0.978
ASXL1	9324.01	10949.7	1.1744	0.23	0.509	0.904
ASXL2	2970.51	2896.88	0.9752	-0.04	0.885	1
ASXL3	149.44	105.67	0.7072	-0.5	0.878	1
ASZ1	2.51	378.36	150.654	7.24	7.25e-07	4.68e-05
ATAD1	1689.75	1903.64	1.1266	0.17	0.987	1
ATAD2	3629.25	8021.35	2.2102	1.14	0.0253	0.177
ATAD2B	1569.64	1718.27	1.0947	0.13	0.9	1
ATAD3A	2750.31	4136.64	1.5041	0.59	0.465	0.875
ATAD3B	1845.91	1985.64	1.0757	0.11	0.992	1
ATAD3C	498.08	501.88	1.0076	0.01	0.941	1
ATAD5	2068.58	3100.17	1.4987	0.58	0.221	0.616
ATAT1	717.85	955.68	1.3313	0.41	0.305	0.734
ATCAY	13.68	2.97	0.2168	-2.21	0.154	0.516
ATE1	568.86	836.54	1.4706	0.56	0.37	0.809
ATF1	1213.35	1479.98	1.2197	0.29	0.643	0.964
ATF2	1111.4	1002.35	0.9019	-0.15	0.742	0.984
ATF3	1653.63	64.31	0.0389	-4.68	2.38e-07	1.74e-05
ATF4	13704.7	14321.3	1.045	0.06	0.656	0.964
ATF5	33029	19263.5	0.5832	-0.78	0.298	0.726
ATF6	1333.23	1188.41	0.8914	-0.17	0.841	1
ATF6B	2471.76	4648.71	1.8807	0.91	0.0675	0.309
ATF7	1353.58	1951.24	1.4415	0.53	0.494	0.891
ATF7IP	2718.11	2602.3	0.9574	-0.06	0.756	0.987
ATF7IP2	325.03	493.43	1.5181	0.6	0.456	0.868
ATG10	276.44	202.46	0.7324	-0.45	0.698	0.973
ATG12	1946.72	1911.03	0.9817	-0.03	0.96	1
ATG13	2814.05	2021.41	0.7183	-0.48	0.394	0.828
ATG14	821.8	562.05	0.6839	-0.55	0.632	0.964
ATG16L1	1128.56	1241.33	1.0999	0.14	0.857	1
ATG16L2	617.14	1068.21	1.7309	0.79	0.138	0.48
ATG2A	1535.06	1401.6	0.9131	-0.13	0.963	1
ATG2B	1658.95	1737.48	1.0473	0.07	0.85	1
ATG3	2208.34	2251.99	1.0198	0.03	0.804	0.999
ATG4A	423.78	396.91	0.9366	-0.09	0.908	1
ATG4B	2058.55	1971.59	0.9578	-0.06	0.886	1
ATG4C	400.15	557.63	1.3936	0.48	0.692	0.972
ATG4D	554.62	489.05	0.8818	-0.18	0.719	0.98
ATG5	904.53	1201.29	1.3281	0.41	0.825	1
ATG7	582.23	593.97	1.0202	0.03	0.837	1
ATG9A	1786.02	1379.44	0.7724	-0.37	0.736	0.983
ATG9B	144.93	38.17	0.2634	-1.92	0.103	0.412
ATHL1	5589.81	876.07	0.1567	-2.67	4.14e-06	0.000202
ATIC	5314.56	5229.54	0.984	-0.02	0.931	1
ATL1	48.63	56.71	1.166	0.22	0.987	1
ATL2	2785.18	3391.05	1.2175	0.28	0.724	0.98
ATL3	693.3	1021.52	1.4734	0.56	0.402	0.833
ATM	5470.85	7970.83	1.457	0.54	0.136	0.477
ATMIN	2298.08	1745.35	0.7595	-0.4	0.373	0.809
ATN1	1764.75	364.57	0.2066	-2.28	0.000849	0.0166
ATOH1	1.84	0	0	NA	0.12	0.455
ATOH7	2.64	1.22	0.4635	-1.11	0.505	0.9
ATOH8	6.4	0.43	0.0678	-3.88	0.0202	0.156
ATOX1	774.88	910.18	1.1746	0.23	0.81	1
ATP10A	5.41	16.48	3.0477	1.61	0.0885	0.371
ATP10B	21.96	4.51	0.2052	-2.28	0.177	0.557
ATP10D	314.44	1358.59	4.3207	2.11	0.007	0.0794
ATP11A	2338.82	3348.98	1.4319	0.52	0.944	1
ATP11B	3830.73	4685.63	1.2232	0.29	0.616	0.96
ATP11C	1232.03	3021.71	2.4526	1.29	0.00672	0.077
ATP12A	17.55	1.12	0.0637	-3.97	0.0061	0.0722
ATP13A1	4134.69	3765.09	0.9106	-0.14	0.841	1
ATP13A2	639.44	1039.65	1.6259	0.7	0.425	0.846
ATP13A3	9034.31	8745.33	0.968	-0.05	0.711	0.978
ATP13A4	57.39	51.88	0.9039	-0.15	0.914	1
ATP13A5	3.4	0.31	0.0905	-3.47	0.101	0.406
ATP1A1	7074.26	8438.03	1.1928	0.25	0.739	0.984
ATP1A1OS	71.48	93.04	1.3015	0.38	0.8	0.999
ATP1A2	29.48	4.78	0.1621	-2.63	0.104	0.415
ATP1A3	1036.01	3372.91	3.2557	1.7	0.00574	0.0692
ATP1A4	4.06	1.18	0.2909	-1.78	0.177	0.558
ATP1B1	1324.46	184.59	0.1394	-2.84	0.000319	0.00748
ATP1B2	21.53	9.72	0.4512	-1.15	0.578	0.94
ATP1B3	4453	3970.55	0.8917	-0.17	0.635	0.964
ATP1B4	4.8	1.59	0.3318	-1.59	0.487	0.886
ATP2A1	297.9	361	1.2118	0.28	0.737	0.983
ATP2A2	12125.7	12172.9	1.0039	0.01	0.614	0.959
ATP2A3	15435.2	19234.4	1.2461	0.32	0.81	1
ATP2B1	9596.56	6199.15	0.646	-0.63	0.193	0.586
ATP2B2	11.66	3.2	0.2748	-1.86	0.168	0.541
ATP2B3	14.45	1.98	0.1372	-2.87	0.0568	0.275
ATP2B4	521.25	541.62	1.0391	0.06	0.922	1
ATP2C1	2184.68	4423.97	2.025	1.02	0.0619	0.291
ATP2C2	7.09	5.85	0.8252	-0.28	0.893	1
ATP4A	11.74	400.4	34.1156	5.09	1.51e-05	0.000586
ATP4B	12.38	2.31	0.1868	-2.42	0.115	0.445
ATP5A1	21845.7	18573.2	0.8502	-0.23	0.439	0.86
ATP5B	28669.3	24936.4	0.8698	-0.2	0.407	0.835
ATP5C1	4546.18	4653.46	1.0236	0.03	0.946	1
ATP5D	2898.08	4461.12	1.5393	0.62	0.215	0.607
ATP5E	6540.56	4869.09	0.7444	-0.43	0.609	0.957
ATP5EP2	2757.82	2217.17	0.804	-0.31	0.812	1
ATP5F1	4068.04	5460.41	1.3423	0.42	0.614	0.959
ATP5G1	1756.09	1888.01	1.0751	0.1	0.922	1
ATP5G2	7454.41	8272.93	1.1098	0.15	0.676	0.966
ATP5G3	5914.4	7277.2	1.2304	0.3	0.773	0.991
ATP5H	2187.76	2282.3	1.0432	0.06	0.969	1
ATP5I	2378.07	3124.35	1.3138	0.39	0.518	0.91
ATP5J	2996.13	2517.14	0.8401	-0.25	0.542	0.923
ATP5J2	3886.78	5834.53	1.5011	0.59	0.36	0.799
ATP5L	7244.98	5192.39	0.7167	-0.48	0.455	0.867
ATP5L2	715.65	611.73	0.8548	-0.23	0.633	0.964
ATP5O	4275.46	4509.97	1.0549	0.08	0.932	1
ATP5S	419.4	643.63	1.5346	0.62	0.527	0.914
ATP5SL	1567.31	1419.37	0.9056	-0.14	0.982	1
ATP6AP1	2472	2388.58	0.9663	-0.05	0.908	1
ATP6AP1L	34.37	31.7	0.9224	-0.12	1	1
ATP6AP2	2196.18	1358.74	0.6187	-0.69	0.173	0.55
ATP6V0A1	1558.83	1463.15	0.9386	-0.09	0.933	1
ATP6V0A2	1794.6	1908.37	1.0634	0.09	0.85	1
ATP6V0A4	11.24	0.25	0.0223	-5.49	0.00674	0.0771
ATP6V0B	2053.55	1889.51	0.9201	-0.12	0.572	0.938
ATP6V0C	3007.57	3103.59	1.0319	0.05	0.976	1
ATP6V0D1	1885.38	2448.04	1.2984	0.38	0.698	0.973
ATP6V0D2	9.22	1.49	0.1613	-2.63	0.0814	0.351
ATP6V0E1	2952.84	2257.74	0.7646	-0.39	0.441	0.86
ATP6V0E2	873.86	700.12	0.8012	-0.32	0.449	0.864
ATP6V1A	2057.51	2483.65	1.2071	0.27	0.559	0.934
ATP6V1B1	5.03	1.73	0.3441	-1.54	0.338	0.772
ATP6V1B2	2172.2	2717.98	1.2513	0.32	0.706	0.976
ATP6V1C1	2185.77	2945.31	1.3475	0.43	0.542	0.922
ATP6V1C2	110.29	72.9	0.6609	-0.6	0.588	0.945
ATP6V1D	918.47	1041.6	1.1341	0.18	0.891	1
ATP6V1E1	2510.83	1875.96	0.7471	-0.42	0.443	0.861
ATP6V1E2	174.37	82.98	0.4759	-1.07	0.304	0.733
ATP6V1F	3986.98	4569.68	1.1461	0.2	0.874	1
ATP6V1G1	2964.68	2516.47	0.8488	-0.24	0.86	1
ATP6V1G2	94.92	246.78	2.6	1.38	0.081	0.35
ATP6V1G3	2.92	10.71	3.6738	1.88	0.444	0.862
ATP6V1H	1149.92	1803.75	1.5686	0.65	0.401	0.833
ATP7A	426.35	951.89	2.2326	1.16	0.0663	0.305
ATP7B	90.24	47.68	0.5284	-0.92	0.384	0.817
ATP8A1	1478.78	5697.62	3.8529	1.95	0.000797	0.0158
ATP8A2	3.89	0.55	0.1419	-2.82	0.156	0.519
ATP8B1	513.06	258.37	0.5036	-0.99	0.385	0.818
ATP8B2	1033.85	429.01	0.415	-1.27	0.101	0.408
ATP8B3	125.05	136.88	1.0946	0.13	0.936	1
ATP8B4	9.76	0	0	NA	0.00152	0.0259
ATP8B5P	647.26	478.43	0.7392	-0.44	0.531	0.915
ATP9A	247.52	16.26	0.0657	-3.93	0.00398	0.053
ATP9B	917.86	592.15	0.6451	-0.63	0.297	0.724
ATPAF1	1709.81	1366.43	0.7992	-0.32	0.849	1
ATPAF2	735.53	927.76	1.2613	0.33	0.618	0.96
ATPBD4	296.04	246.8	0.8337	-0.26	0.608	0.956
ATPIF1	2812.89	7539.87	2.6805	1.42	0.00383	0.0515
ATR	3154.84	3314.42	1.0506	0.07	0.896	1
ATRIP	517.07	718.95	1.3904	0.48	0.623	0.964
ATRN	1291.64	471.17	0.3648	-1.45	0.0145	0.126
ATRNL1	92.85	15.86	0.1708	-2.55	0.0697	0.317
ATRX	4089.83	6301.69	1.5408	0.62	0.183	0.569
ATXN1	899.45	270.61	0.3009	-1.73	0.0276	0.187
ATXN10	3699.67	6291.45	1.7005	0.77	0.165	0.535
ATXN1L	2921.55	2893.01	0.9902	-0.01	0.928	1
ATXN2	1715.67	2147.76	1.2518	0.32	0.471	0.879
ATXN2L	9857.94	13311.5	1.3503	0.43	0.248	0.657
ATXN3	907.55	978.68	1.0784	0.11	0.606	0.955
ATXN3L	9.06	9.11	1.0062	0.01	0.905	1
ATXN7	2452.98	3045.88	1.2417	0.31	0.368	0.808
ATXN7L1	432.97	65.98	0.1524	-2.71	0.0191	0.151
ATXN7L2	496.75	558.27	1.1238	0.17	0.682	0.968
ATXN7L3	3080.01	3693.98	1.1993	0.26	0.812	1
ATXN7L3B	4686.47	4934.08	1.0528	0.07	0.936	1
ATXN8OS	10.6	4.41	0.4165	-1.26	0.406	0.835
AUH	197.3	287.03	1.4548	0.54	0.453	0.866
AUP1	3946.16	3809.58	0.9654	-0.05	0.958	1
AURKA	2259.7	3259.76	1.4426	0.53	0.372	0.809
AURKAIP1	1924.63	2830.79	1.4708	0.56	0.491	0.889
AURKAPS1	495.99	330.48	0.6663	-0.59	0.629	0.964
AURKB	2291.56	4255.52	1.857	0.89	0.159	0.523
AURKC	26.08	9.15	0.351	-1.51	0.507	0.902
AUTS2	639.58	1270.41	1.9863	0.99	0.0611	0.288
AVEN	656.57	530.05	0.8073	-0.31	0.424	0.846
AVIL	140.3	103.86	0.7403	-0.43	0.576	0.94
AVL9	826.23	1381.51	1.6721	0.74	0.201	0.588
AVP	0.57	0.25	0.4402	-1.18	0.727	0.98
AVPI1	26.25	23.14	0.8815	-0.18	0.918	1
AVPR1A	1.99	0	0	NA	0.0334	0.206
AVPR1B	12.68	3.9	0.3076	-1.7	0.243	0.65
AVPR2	134.15	115.65	0.8621	-0.21	0.921	1
AWAT1	1.71	0.24	0.1431	-2.81	0.181	0.564
AWAT2	1.14	0	0	NA	0.133	0.473
AXIN1	1512.77	1934.91	1.2791	0.36	0.367	0.806
AXIN2	79.05	134.62	1.7029	0.77	0.42	0.845
AXL	37.97	2.88	0.0759	-3.72	0.0215	0.161
AZGP1	11.85	7.94	0.6702	-0.58	0.473	0.881
AZGP1P1	0.57	1.19	2.0829	1.06	1	1
AZI1	797.91	990.17	1.241	0.31	0.611	0.958
AZI2	968.44	651.19	0.6724	-0.57	0.538	0.92
AZIN1	4461.59	7958.65	1.7838	0.83	0.218	0.613
AZU1	4.04	2.79	0.6911	-0.53	0.516	0.909
B2M	45610.4	23841.1	0.5227	-0.94	0.0286	0.189
B3GALNT1	585.77	47.41	0.0809	-3.63	1.91e-05	0.00071
B3GALNT2	962.86	518.48	0.5385	-0.89	0.303	0.732
B3GALT1	4.8	0	0	NA	0.00837	0.0895
B3GALT2	10.86	9.59	0.8831	-0.18	0.982	1
B3GALT4	56.57	143.03	2.5284	1.34	0.191	0.582
B3GALT5	1.58	0	0	NA	0.0407	0.231
B3GALT6	601.34	720.24	1.1977	0.26	0.968	1
B3GALTL	278.19	250.48	0.9004	-0.15	0.485	0.886
B3GAT1	2.65	0	0	NA	0.0239	0.172
B3GAT2	0.31	0	0	NA	0.668	0.964
B3GAT3	1324.81	1610.46	1.2156	0.28	0.676	0.966
B3GNT1	357.53	232.73	0.6509	-0.62	0.356	0.793
B3GNT2	1571.66	1419.64	0.9033	-0.15	0.594	0.95
B3GNT3	6.73	0	0	NA	0.00427	0.0561
B3GNT4	44.43	8.83	0.1987	-2.33	0.122	0.46
B3GNT5	17.5	72.36	4.1358	2.05	0.072	0.325
B3GNT6	6.92	2.03	0.2938	-1.77	0.338	0.772
B3GNT7	1018.38	1841.18	1.808	0.85	0.257	0.67
B3GNT8	21.15	19.44	0.9193	-0.12	0.956	1
B3GNT9	44.06	63.42	1.4395	0.53	0.597	0.952
B3GNTL1	79.57	138.12	1.7357	0.8	0.45	0.865
B4GALNT1	52.1	14.2	0.2726	-1.88	0.278	0.697
B4GALNT2	0	0.31	Inf	NA	0.305	0.734
B4GALNT3	42.97	416.85	9.7004	3.28	0.00963	0.0977
B4GALNT4	3.89	0.68	0.1742	-2.52	0.113	0.44
B4GALT1	6192.44	1595.79	0.2577	-1.96	0.000132	0.00371
B4GALT2	695.1	792.21	1.1397	0.19	0.976	1
B4GALT3	1950.75	1258.63	0.6452	-0.63	0.434	0.855
B4GALT4	908.83	651.16	0.7165	-0.48	0.505	0.9
B4GALT5	2369.14	3112.61	1.3138	0.39	0.478	0.881
B4GALT6	547.58	432.93	0.7906	-0.34	0.506	0.901
B4GALT7	605.92	612.64	1.0111	0.02	0.864	1
B9D1	176.69	130.9	0.7408	-0.43	0.625	0.964
B9D2	162.55	105.49	0.649	-0.62	0.799	0.999
BAALC	4.05	0.64	0.1585	-2.66	0.153	0.514
BAAT	17.09	5.65	0.3306	-1.6	0.193	0.586
BACE1	573.49	389.73	0.6796	-0.56	0.558	0.933
BACE2	818.09	0.98	0.0012	-9.71	1.78e-14	4.45e-12
BACH1	2472.25	2108.18	0.8527	-0.23	0.828	1
BACH2	2127.09	2710.19	1.2741	0.35	0.56	0.934
BAD	398.03	516.5	1.2977	0.38	0.776	0.993
BAG1	3074.84	3345.67	1.0881	0.12	0.977	1
BAG2	1218.2	1589.94	1.3052	0.38	0.703	0.975
BAG3	336.39	97.56	0.29	-1.79	0.0882	0.371
BAG4	490.63	609.25	1.2418	0.31	0.783	0.994
BAG5	3856.16	3327.53	0.8629	-0.21	0.544	0.924
BAGE	4.43	0.83	0.188	-2.41	0.0975	0.398
BAGE2	0	0	NA	NA	NA	NA
BAGE3	0	0	NA	NA	NA	NA
BAGE4	0	0	NA	NA	NA	NA
BAGE5	0	0	NA	NA	NA	NA
BAHCC1	186.98	57.32	0.3065	-1.71	0.142	0.49
BAHD1	1409.4	2422.28	1.7187	0.78	0.256	0.669
BAI1	104.81	18.11	0.1728	-2.53	0.0933	0.385
BAI2	251.79	582.58	2.3137	1.21	0.156	0.518
BAI3	6.24	0.59	0.0941	-3.41	0.042	0.235
BAIAP2	56.8	10.75	0.1893	-2.4	0.184	0.57
BAIAP2L1	472.32	30.55	0.0647	-3.95	0.000222	0.00567
BAIAP2L2	48.39	48.13	0.9948	-0.01	0.813	1
BAIAP3	294.53	24.71	0.0839	-3.58	0.00596	0.071
BAK1	818.24	1101.28	1.3459	0.43	0.647	0.964
BAMBI	93.89	2.54	0.0271	-5.21	0.00243	0.0368
BANF1	3225.15	3510.11	1.0884	0.12	0.993	1
BANF2	0	0	NA	NA	NA	NA
BANK1	2456.89	1590.49	0.6474	-0.63	0.036	0.216
BANP	644.68	602.02	0.9338	-0.1	0.726	0.98
BAP1	3328.21	3766.67	1.1317	0.18	0.804	0.999
BARD1	651.3	859.74	1.32	0.4	0.455	0.867
BARHL1	6.01	4.25	0.7067	-0.5	0.682	0.968
BARHL2	2.28	0	0	NA	0.0282	0.188
BARX1	3.46	0.59	0.1698	-2.56	0.105	0.417
BARX2	3.7	0.15	0.0415	-4.59	0.0675	0.309
BASE	1.6	0	0	NA	0.0479	0.255
BASP1	11693.2	10217.7	0.8738	-0.19	0.581	0.941
BAT1	9478.97	11586.8	1.2224	0.29	0.423	0.845
BAT2	11722.6	30582.4	2.6088	1.38	0.0149	0.129
BAT2L1	13353.1	18446.7	1.3815	0.47	0.261	0.677
BAT2L2	19172.5	21020.9	1.0964	0.13	0.66	0.964
BAT3	5142.11	10010.3	1.9467	0.96	0.0467	0.251
BAT4	680.76	1223.84	1.7978	0.85	0.21	0.598
BAT5	455.89	919.64	2.0173	1.01	0.169	0.543
BATF	5305.59	286.81	0.0541	-4.21	2.82e-12	5.48e-10
BATF2	10.32	10.58	1.0251	0.04	0.855	1
BATF3	147.14	47.26	0.3212	-1.64	0.205	0.594
BAX	2961.91	2435.36	0.8222	-0.28	0.569	0.937
BAZ1A	4664.37	5648.87	1.2111	0.28	0.891	1
BAZ1B	9871.08	14599.9	1.4791	0.56	0.372	0.809
BAZ2A	11971.6	9332.74	0.7796	-0.36	0.433	0.854
BAZ2B	897.4	840.41	0.9365	-0.09	0.833	1
BBC3	1181.41	186.16	0.1576	-2.67	0.00484	0.0612
BBOX1	382.03	3.76	0.0098	-6.67	6.31e-07	4.17e-05
BBS1	742.49	393.5	0.53	-0.92	0.347	0.783
BBS10	468.61	419.1	0.8944	-0.16	0.605	0.955
BBS12	95.65	57.48	0.6009	-0.73	0.506	0.901
BBS2	737.76	740.89	1.0042	0.01	0.966	1
BBS4	633.15	517.31	0.8171	-0.29	0.748	0.985
BBS5	164.79	31.08	0.1886	-2.41	0.0591	0.282
BBS7	536.48	737.66	1.375	0.46	0.543	0.924
BBS9	181.78	200.25	1.1016	0.14	0.891	1
BBX	4055.97	3436.25	0.8472	-0.24	0.93	1
BCAM	9.71	0.15	0.0158	-5.98	0.00681	0.0775
BCAN	57.25	2.11	0.0369	-4.76	0.00236	0.0361
BCAP29	1344.01	487.49	0.3627	-1.46	0.0264	0.182
BCAP31	2823.68	3208.12	1.1361	0.18	0.67	0.964
BCAR1	80.74	105.02	1.3007	0.38	0.575	0.939
BCAR3	1169.76	1262.3	1.0791	0.11	0.888	1
BCAR4	2.78	0.25	0.0901	-3.47	0.0861	0.365
BCAS1	180.65	49.08	0.2717	-1.88	0.267	0.682
BCAS2	1886.73	1712.88	0.9079	-0.14	0.786	0.995
BCAS3	252.36	295.06	1.1692	0.23	0.764	0.989
BCAS4	810	2900.65	3.581	1.84	0.00211	0.0332
BCAT1	7952.53	16909.2	2.1263	1.09	0.0389	0.227
BCAT2	1027.44	1277.41	1.2433	0.31	0.52	0.911
BCCIP	2838.31	3000.63	1.0572	0.08	0.973	1
BCDIN3D	252.93	306.37	1.2113	0.28	0.889	1
BCHE	73.01	35.19	0.482	-1.05	0.325	0.756
BCKDHA	1535.18	1604.86	1.0454	0.06	0.451	0.865
BCKDHB	732.72	634.48	0.8659	-0.21	0.921	1
BCKDK	1012.53	1463.62	1.4455	0.53	0.302	0.731
BCL10	929.23	739.85	0.7962	-0.33	0.523	0.912
BCL11A	2763.79	2434.29	0.8808	-0.18	0.679	0.967
BCL11B	33.9	1.82	0.0537	-4.22	0.00981	0.0987
BCL2	22162.5	4599.52	0.2075	-2.27	7.64e-07	4.9e-05
BCL2A1	4807.16	223	0.0464	-4.43	1.92e-11	3.25e-09
BCL2L1	2329.84	3357.96	1.4413	0.53	0.543	0.924
BCL2L10	7.57	1.39	0.1833	-2.45	0.132	0.473
BCL2L11	8757.61	3511.85	0.401	-1.32	0.00875	0.092
BCL2L12	1806.51	2006.75	1.1108	0.15	0.83	1
BCL2L13	3138.95	2020.5	0.6437	-0.64	0.332	0.766
BCL2L14	84.05	0	0	NA	5.62e-06	0.000255
BCL2L15	45.75	23.14	0.5058	-0.98	0.563	0.936
BCL2L2	965.94	382.87	0.3964	-1.34	0.234	0.636
BCL3	1282.64	825.38	0.6435	-0.64	0.298	0.726
BCL6	5124.25	15105.7	2.9479	1.56	0.00104	0.0194
BCL6B	6.02	0	0	NA	0.00402	0.0534
BCL7A	5474.77	7635.87	1.3947	0.48	0.294	0.72
BCL7B	2367.72	2959.8	1.2501	0.32	0.756	0.987
BCL7C	331.04	330.92	0.9996	0	0.836	1
BCL8	3.52	2.03	0.5765	-0.79	0.727	0.98
BCL9	1230.61	678.75	0.5516	-0.86	0.348	0.783
BCL9L	956.65	1597.93	1.6703	0.74	0.195	0.588
BCLAF1	7410.62	10924.1	1.4741	0.56	0.385	0.818
BCMO1	5.18	0.4	0.0769	-3.7	0.0594	0.283
BCO2	83.48	19.65	0.2353	-2.09	0.136	0.476
BCOR	4709.55	3079.13	0.6538	-0.61	0.305	0.734
BCORL1	742.11	424.43	0.5719	-0.81	0.339	0.773
BCORP1	10.47	2.38	0.2273	-2.14	0.174	0.551
BCR	1109.57	685.17	0.6175	-0.7	0.348	0.784
BCS1L	1366.25	1286.72	0.9418	-0.09	0.792	0.996
BCYRN1	12.86	0.89	0.069	-3.86	0.0184	0.147
BDH1	1560.5	1909.57	1.2237	0.29	0.652	0.964
BDH2	273.27	269.62	0.9867	-0.02	0.872	1
BDKRB1	6.12	0.31	0.0503	-4.31	0.0382	0.225
BDKRB2	45.06	1.33	0.0295	-5.08	0.0017	0.0281
BDNF	15.54	11.38	0.7323	-0.45	0.987	1
BDNFOS	17.78	40.95	2.3034	1.2	0.393	0.826
BDP1	4878.6	5574.19	1.1426	0.19	0.761	0.988
BEAN1	26.88	0.75	0.0277	-5.17	0.00299	0.0429
BECN1	1558.78	1906.17	1.2229	0.29	0.636	0.964
BEGAIN	8.67	58.26	6.7223	2.75	0.0841	0.36
BEND2	13.99	17.51	1.2517	0.32	0.525	0.914
BEND3	438.35	885.49	2.0201	1.01	0.278	0.697
BEND4	2300.23	3255.29	1.4152	0.5	0.611	0.958
BEND5	112.1	61.14	0.5454	-0.87	0.649	0.964
BEND6	21.63	4.31	0.1992	-2.33	0.127	0.47
BEND7	3.79	0.98	0.258	-1.95	0.214	0.605
BEST1	19.64	25.34	1.2903	0.37	0.534	0.917
BEST2	8.43	2.39	0.2838	-1.82	0.256	0.668
BEST3	115.63	170.94	1.4784	0.56	0.891	1
BEST4	57.27	57.42	1.0025	0	0.924	1
BET1	905.92	967.81	1.0683	0.1	0.757	0.987
BET1L	2551.68	3083.09	1.2083	0.27	0.707	0.977
BET3L	0.85	0	0	NA	0.202	0.588
BEX1	17.81	0	0	NA	0.000469	0.0102
BEX2	188.56	0	0	NA	1.59e-07	1.21e-05
BEX4	83.6	0	0	NA	2.08e-05	0.000763
BEX5	1.99	4.4	2.2075	1.14	0.531	0.915
BFAR	1823.88	2185.44	1.1982	0.26	0.562	0.935
BFSP1	14.46	0.24	0.0169	-5.89	0.00393	0.0525
BFSP2	105.95	219.81	2.0746	1.05	0.334	0.768
BGLAP	39.13	38.56	0.9854	-0.02	0.874	1
BGN	4.66	0	0	NA	0.00673	0.077
BHLHA15	44.33	0.5	0.0113	-6.47	0.00137	0.0241
BHLHA9	0.28	0	0	NA	1	1
BHLHB9	39.12	31.53	0.806	-0.31	0.988	1
BHLHE22	268.4	1.01	0.0038	-8.05	2.75e-06	0.000141
BHLHE23	0.73	0.59	0.8065	-0.31	0.829	1
BHLHE40	5373.82	1752.33	0.3261	-1.62	0.173	0.55
BHLHE41	1506.83	20.06	0.0133	-6.23	1.03e-10	1.57e-08
BHMT	1.2	0	0	NA	0.181	0.565
BHMT2	5.04	2.57	0.5103	-0.97	0.528	0.915
BICC1	10.78	0	0	NA	0.00263	0.0391
BICD1	748.93	1613.57	2.1545	1.11	0.105	0.418
BICD2	3806.37	4736.93	1.2445	0.32	0.506	0.901
BID	2695.6	1036.59	0.3846	-1.38	0.0121	0.113
BIK	645.75	390.04	0.604	-0.73	0.681	0.967
BIN1	171.95	29.38	0.1709	-2.55	0.0154	0.131
BIN2	649.88	205.41	0.3161	-1.66	0.0271	0.185
BIN3	613.57	710.9	1.1586	0.21	0.789	0.995
BIRC2	1960.5	2015.1	1.0279	0.04	0.942	1
BIRC3	9113.13	3146.69	0.3453	-1.53	0.0032	0.0454
BIRC5	1032.26	2223.09	2.1536	1.11	0.196	0.588
BIRC6	8941.95	11364	1.2709	0.35	0.447	0.863
BIRC7	11.45	165.47	14.455	3.85	0.00111	0.0205
BIRC8	0.85	0	0	NA	0.202	0.588
BIVM	700.87	111.3	0.1588	-2.65	0.00288	0.0417
BLCAP	2466.62	1904.98	0.7723	-0.37	0.653	0.964
BLID	1.25	0	0	NA	0.0628	0.294
BLK	3806.84	6060.54	1.592	0.67	0.193	0.586
BLM	3484.91	2916.85	0.837	-0.26	0.674	0.966
BLMH	2980.01	3512.95	1.1788	0.24	0.932	1
BLNK	5471.9	2150.47	0.393	-1.35	0.0072	0.0811
BLOC1S1	1184.29	1610.01	1.3595	0.44	0.486	0.886
BLOC1S2	1827.55	1336.15	0.7311	-0.45	0.234	0.637
BLOC1S3	590.03	596.69	1.0113	0.02	0.816	1
BLVRA	319.44	4.86	0.0152	-6.04	3.93e-06	0.000193
BLVRB	336.81	616.58	1.8307	0.87	0.175	0.554
BLZF1	403.41	442.08	1.0959	0.13	0.799	0.999
BMF	5483.61	5251.42	0.9577	-0.06	0.893	1
BMI1	2272.7	1708.36	0.7517	-0.41	0.317	0.747
BMP1	184.43	209.3	1.1349	0.18	0.894	1
BMP10	2.31	0	0	NA	0.0255	0.178
BMP15	0.28	0	0	NA	1	1
BMP2	4.89	0	0	NA	0.00867	0.0915
BMP2K	1403.69	1891.91	1.3478	0.43	0.468	0.877
BMP3	721.97	760.45	1.0533	0.07	0.706	0.976
BMP4	5.49	0.24	0.0446	-4.49	0.0304	0.196
BMP5	341.48	0	0	NA	4.48e-10	6.03e-08
BMP6	22.1	7.81	0.3536	-1.5	0.498	0.895
BMP7	660.38	4190.35	6.3454	2.67	8.83e-06	0.000375
BMP8A	225.11	76.7	0.3407	-1.55	0.23	0.632
BMP8B	128.4	32.43	0.2526	-1.99	0.145	0.498
BMPER	5.18	0.49	0.0944	-3.41	0.0525	0.261
BMPR1A	431.33	429.16	0.995	-0.01	0.868	1
BMPR1B	19.17	0	0	NA	0.000495	0.0107
BMPR2	1461.5	533.06	0.3647	-1.46	0.0388	0.226
BMS1	2787.16	2912.26	1.0449	0.06	0.945	1
BMS1P1	0	0	NA	NA	NA	NA
BMS1P4	246.18	320.43	1.3016	0.38	0.644	0.964
BMS1P5	0	0	NA	NA	NA	NA
BMX	13.5	1.3	0.0964	-3.37	0.0107	0.104
BNC1	1.42	0	0	NA	0.0492	0.255
BNC2	23.06	0	0	NA	0.000284	0.00688
BNIP1	522.35	440.48	0.8433	-0.25	0.84	1
BNIP2	3319.95	3340.99	1.0063	0.01	0.907	1
BNIP3	640.48	3760.52	5.8714	2.55	2.27e-07	1.67e-05
BNIP3L	4438.31	4876.37	1.0987	0.14	0.429	0.85
BNIPL	38.08	41.71	1.0952	0.13	0.934	1
BOC	22.64	0.4	0.0176	-5.83	0.00151	0.0258
BOD1	972.36	841.22	0.8651	-0.21	0.83	1
BOD1L	6797.14	8763.68	1.2893	0.37	0.209	0.597
BOD1P	32.5	22.18	0.6826	-0.55	0.846	1
BOK	25.67	57.35	2.234	1.16	0.51	0.904
BOKAS	1.4	0.43	0.3094	-1.69	0.242	0.648
BOLA1	25.91	42.41	1.6366	0.71	0.373	0.809
BOLA2	0	0	NA	NA	NA	NA
BOLA2B	0	0	NA	NA	NA	NA
BOLA3	679.26	804.28	1.184	0.24	0.827	1
BOLL	9.2	0.24	0.0266	-5.23	0.00806	0.0875
BOP1	1653.23	2721.63	1.6462	0.72	0.342	0.776
BPESC1	13.38	0.68	0.0507	-4.3	0.00816	0.088
BPGM	709.07	642.06	0.9055	-0.14	0.428	0.849
BPHL	321.87	506.22	1.5727	0.65	0.422	0.845
BPI	1.03	0	0	NA	0.19	0.581
BPIL1	2.04	1.25	0.615	-0.7	0.657	0.964
BPIL2	6.01	0.43	0.0722	-3.79	0.0269	0.184
BPIL3	0.57	0	0	NA	0.669	0.964
BPNT1	2012.39	2986.89	1.4842	0.57	0.427	0.849
BPTF	9011.14	19167.7	2.1271	1.09	0.065	0.301
BPY2	0	0	NA	NA	NA	NA
BPY2B	0	0	NA	NA	NA	NA
BPY2C	0	0	NA	NA	NA	NA
BRAF	849.76	851.1	1.0016	0	0.913	1
BRAP	1670.55	1580	0.9458	-0.08	0.854	1
BRCA1	3474.93	5085.27	1.4634	0.55	0.38	0.813
BRCA2	2610.37	2983.65	1.143	0.19	0.945	1
BRCC3	2320.13	1583.13	0.6823	-0.55	0.377	0.81
BRD1	1658.39	1682.25	1.0144	0.02	0.828	1
BRD2	13266.9	21248.3	1.6016	0.68	0.214	0.605
BRD3	995.51	455.48	0.4575	-1.13	0.193	0.585
BRD4	6610.01	8222.96	1.244	0.32	0.393	0.826
BRD7	1738.46	2483.57	1.4286	0.51	0.389	0.822
BRD7P3	19.4	30.18	1.556	0.64	0.7	0.974
BRD8	2534.01	2070.91	0.8172	-0.29	0.576	0.94
BRD9	2947.13	2260.54	0.767	-0.38	0.439	0.859
BRDT	2.31	0	0	NA	0.0255	0.178
BRE	1042.52	1025.78	0.9839	-0.02	0.926	1
BREA2	17.57	6.74	0.3839	-1.38	0.449	0.864
BRF1	789.48	549.11	0.6955	-0.52	0.584	0.943
BRF2	419.65	472.48	1.1259	0.17	0.905	1
BRI3	804.24	705.68	0.8774	-0.19	0.897	1
BRI3BP	2182.76	2979.35	1.3649	0.45	0.545	0.924
BRIP1	1027.96	1707.49	1.661	0.73	0.186	0.574
BRIX1	2731.83	2426.35	0.8882	-0.17	0.538	0.92
BRMS1	1879.17	1896.14	1.009	0.01	0.801	0.999
BRMS1L	343.32	363.44	1.0586	0.08	0.86	1
BRP44	1040.29	2083.02	2.0023	1	0.154	0.514
BRP44L	565.58	618.47	1.0935	0.13	0.928	1
BRPF1	2388.13	2213.34	0.9268	-0.11	0.803	0.999
BRPF3	1708.94	2745.64	1.6066	0.68	0.248	0.657
BRS3	3.21	1.18	0.368	-1.44	0.232	0.633
BRSK1	312.62	425.61	1.3614	0.45	0.733	0.982
BRSK2	26.59	4.28	0.1611	-2.63	0.109	0.428
BRWD1	2670.46	6087.85	2.2797	1.19	0.0102	0.101
BRWD3	1656.82	2271.28	1.3709	0.46	0.303	0.732
BSCL2	874.36	734.21	0.8397	-0.25	0.694	0.972
BSDC1	1405.57	1089.32	0.775	-0.37	0.869	1
BSG	5040.32	5425.93	1.0765	0.11	0.956	1
BSN	181.03	221.83	1.2253	0.29	0.823	1
BSND	1.16	0	0	NA	0.0509	0.257
BSPH1	0.85	0	0	NA	0.202	0.588
BSPRY	525.74	2.73	0.0052	-7.59	8.39e-09	8.55e-07
BST1	14.01	6.44	0.4596	-1.12	0.459	0.871
BST2	1364.44	2260.64	1.6568	0.73	0.386	0.819
BSX	0.57	0	0	NA	0.669	0.964
BTAF1	9220.64	7266.44	0.7881	-0.34	0.45	0.865
BTBD1	5559.54	4684.37	0.8426	-0.25	0.586	0.944
BTBD10	687.01	1154.68	1.6807	0.75	0.409	0.837
BTBD11	5.73	0.31	0.0537	-4.22	0.0473	0.253
BTBD16	503.51	0.25	0.0005	-10.97	1.92e-11	3.25e-09
BTBD17	1.58	0	0	NA	0.0407	0.231
BTBD18	77.34	42.35	0.5476	-0.87	0.6	0.953
BTBD19	93.32	19.95	0.2138	-2.23	0.0928	0.384
BTBD2	1494.14	3910.28	2.6171	1.39	0.0137	0.122
BTBD3	39.76	183.53	4.6156	2.21	0.156	0.519
BTBD6	888.41	687.12	0.7734	-0.37	0.645	0.964
BTBD7	1642.87	1847.72	1.1247	0.17	0.783	0.994
BTBD8	7.68	5.56	0.7238	-0.47	0.809	1
BTBD9	341.41	511.2	1.4973	0.58	0.575	0.939
BTC	3.62	0.24	0.0676	-3.89	0.0534	0.264
BTD	70.83	41.36	0.584	-0.78	0.837	1
BTF3	12401.2	14166.7	1.1424	0.19	0.562	0.935
BTF3L4	719.52	979.21	1.3609	0.44	0.437	0.857
BTF3P11	63.69	55.92	0.8779	-0.19	0.998	1
BTG1	6600.65	6649.69	1.0074	0.01	0.516	0.909
BTG2	11547.9	17802.6	1.5416	0.62	0.193	0.585
BTG3	1158.32	577.12	0.4982	-1.01	0.204	0.593
BTG4	2.02	0	0	NA	0.0297	0.193
BTK	4958.78	6853.06	1.382	0.47	0.449	0.864
BTLA	326.03	147.82	0.4534	-1.14	0.247	0.655
BTN1A1	14.61	24.77	1.6959	0.76	0.616	0.96
BTN2A1	1084.41	1442.97	1.3307	0.41	0.4	0.833
BTN2A2	652.64	677.43	1.038	0.05	0.835	1
BTN2A3	40.6	76.77	1.8909	0.92	0.424	0.846
BTN3A1	1535.71	444.98	0.2898	-1.79	0.0422	0.235
BTN3A2	1270.9	772.59	0.6079	-0.72	0.49	0.889
BTN3A3	605.01	268.47	0.4437	-1.17	0.301	0.728
BTNL2	19.25	23.78	1.2356	0.31	0.84	1
BTNL3	3.18	1.18	0.3695	-1.44	0.249	0.657
BTNL8	26.23	1.3	0.0496	-4.33	0.00936	0.0961
BTNL9	381.28	3827.95	10.0397	3.33	1.01e-06	6.1e-05
BTRC	516.8	514.34	0.9952	-0.01	0.887	1
BUB1	2259.08	4803.46	2.1263	1.09	0.0552	0.27
BUB1B	5532.16	7914.52	1.4306	0.52	0.418	0.843
BUB3	6147.5	8554.29	1.3915	0.48	0.371	0.809
BUD13	1758.62	1396.87	0.7943	-0.33	0.628	0.964
BUD31	2523.64	2938.78	1.1645	0.22	0.708	0.977
BVES	17.43	10.39	0.596	-0.75	0.809	1
BYSL	1870.88	2436.56	1.3024	0.38	0.715	0.979
BZRAP1	829.48	1068.49	1.2881	0.37	0.725	0.98
BZW1	5621.75	5103.09	0.9077	-0.14	0.534	0.918
BZW2	2240.99	5228.4	2.3331	1.22	0.0149	0.129
C10orf10	143.88	1.9	0.0132	-6.25	7.97e-05	0.00243
C10orf105	18.67	29.94	1.6039	0.68	0.586	0.944
C10orf107	0.28	0	0	NA	1	1
C10orf108	5.33	0	0	NA	0.00654	0.0756
C10orf11	0.85	0	0	NA	0.202	0.588
C10orf110	113.59	95.3	0.839	-0.25	0.943	1
C10orf111	11.35	7.08	0.6242	-0.68	0.709	0.977
C10orf113	0.28	0	0	NA	1	1
C10orf114	4.81	14.24	2.9633	1.57	0.454	0.867
C10orf116	224.85	9.58	0.0426	-4.55	0.000946	0.018
C10orf118	805.28	785.19	0.9751	-0.04	0.941	1
C10orf119	3247.19	4396.59	1.354	0.44	0.398	0.831
C10orf12	561.89	1093.5	1.9461	0.96	0.161	0.528
C10orf120	0	0	NA	NA	NA	NA
C10orf122	1.42	0	0	NA	0.0492	0.255
C10orf125	129.24	63.4	0.4905	-1.03	0.479	0.881
C10orf128	35.43	22.06	0.6227	-0.68	0.457	0.869
C10orf129	5	5.04	1.0072	0.01	0.97	1
C10orf131	12.71	5.77	0.4543	-1.14	0.444	0.862
C10orf136	1.99	0	0	NA	0.0334	0.206
C10orf137	2220.48	2113.48	0.9518	-0.07	0.852	1
C10orf140	40.13	25.84	0.6437	-0.64	0.836	1
C10orf18	6223.07	13319.6	2.1404	1.1	0.035	0.212
C10orf2	3597.65	3037.84	0.8444	-0.24	0.329	0.761
C10orf25	55.19	20.62	0.3736	-1.42	0.261	0.676
C10orf26	523.04	2271.41	4.3427	2.12	0.00149	0.0255
C10orf27	0	0	NA	NA	NA	NA
C10orf28	868.61	1325.24	1.5257	0.61	0.584	0.943
C10orf32	313.93	379.83	1.2099	0.27	0.982	1
C10orf35	0.57	0	0	NA	0.669	0.964
C10orf40	0.28	0	0	NA	1	1
C10orf46	986.55	2035	2.0628	1.04	0.0699	0.317
C10orf47	93.4	109.91	1.1768	0.23	0.975	1
C10orf53	0.46	0	0	NA	0.402	0.833
C10orf54	94.79	121.08	1.2774	0.35	0.706	0.976
C10orf55	0.75	1.27	1.6981	0.76	1	1
C10orf57	146.3	144.39	0.9869	-0.02	0.813	1
C10orf58	399.43	342.05	0.8563	-0.22	0.298	0.726
C10orf62	0.85	0	0	NA	0.202	0.588
C10orf67	5.85	1.46	0.2489	-2.01	0.0804	0.348
C10orf68	13.66	17.17	1.2566	0.33	0.478	0.881
C10orf71	1.37	20.58	15.0614	3.91	0.108	0.425
C10orf72	5.41	1.98	0.3665	-1.45	0.356	0.792
C10orf76	907.22	1159.81	1.2784	0.35	0.59	0.947
C10orf78	366.05	317.43	0.8672	-0.21	0.676	0.966
C10orf79	36.32	7.66	0.2108	-2.25	0.108	0.425
C10orf81	5.55	0.5	0.0892	-3.49	0.058	0.279
C10orf82	0.28	0	0	NA	1	1
C10orf84	831.86	1128.19	1.3562	0.44	0.634	0.964
C10orf88	396.09	460.44	1.1625	0.22	0.859	1
C10orf90	2.15	0	0	NA	0.0291	0.191
C10orf91	17.08	15.06	0.8818	-0.18	0.879	1
C10orf93	10.99	0.43	0.0395	-4.66	0.0131	0.118
C10orf95	126.11	288.72	2.2895	1.2	0.256	0.669
C10orf96	0.15	0	0	NA	1	1
C10orf99	0.73	0	0	NA	0.209	0.597
C11orf1	865.42	374.18	0.4324	-1.21	0.238	0.643
C11orf10	1607.58	1381.19	0.8592	-0.22	0.846	1
C11orf16	3.65	1.32	0.3618	-1.47	0.324	0.755
C11orf17	194.1	211.26	1.0884	0.12	0.861	1
C11orf2	2556.4	3555.99	1.391	0.48	0.293	0.719
C11orf20	10.13	7.15	0.7064	-0.5	0.788	0.995
C11orf21	63.43	2.91	0.0459	-4.45	0.00767	0.0847
C11orf24	1619.45	1379.7	0.852	-0.23	0.855	1
C11orf30	1139.64	1419.47	1.2455	0.32	0.412	0.839
C11orf31	3098.48	2847.79	0.9191	-0.12	0.945	1
C11orf34	9.81	9.69	0.9879	-0.02	0.856	1
C11orf35	183.28	244.28	1.3328	0.41	0.388	0.821
C11orf36	0.28	0	0	NA	1	1
C11orf40	0.28	0	0	NA	1	1
C11orf41	379.7	3240.98	8.5356	3.09	2.98e-05	0.00105
C11orf42	8.64	13.41	1.5532	0.64	0.578	0.94
C11orf45	18.82	5.89	0.3129	-1.68	0.348	0.783
C11orf46	1109.16	1055.26	0.9514	-0.07	0.934	1
C11orf48	1983.25	1999.82	1.0084	0.01	0.789	0.995
C11orf49	542.3	556.29	1.0258	0.04	1	1
C11orf51	322.97	408.61	1.2652	0.34	0.794	0.997
C11orf52	0.85	0.31	0.3599	-1.47	0.825	1
C11orf53	19.57	1.33	0.0678	-3.88	0.0113	0.108
C11orf54	2148.93	721.43	0.3357	-1.57	0.136	0.476
C11orf57	3365.64	2179.44	0.6476	-0.63	0.242	0.649
C11orf58	5370.72	4892.4	0.9109	-0.13	0.611	0.958
C11orf59	2189.56	2275.8	1.0394	0.06	0.974	1
C11orf61	221.66	260.66	1.176	0.23	0.936	1
C11orf63	20.16	6.86	0.3402	-1.56	0.372	0.809
C11orf64	0.57	0	0	NA	0.669	0.964
C11orf65	34.24	19.95	0.5826	-0.78	0.675	0.966
C11orf66	44.91	49.65	1.1055	0.14	0.815	1
C11orf67	115.25	153.76	1.3341	0.42	0.772	0.991
C11orf68	695.95	482.93	0.6939	-0.53	0.653	0.964
C11orf70	3.07	2.43	0.793	-0.33	1	1
C11orf71	170.65	103.51	0.6065	-0.72	0.75	0.985
C11orf73	608.76	581.04	0.9545	-0.07	0.918	1
C11orf74	4.26	0	0	NA	0.0137	0.121
C11orf75	264.63	109.48	0.4137	-1.27	0.377	0.809
C11orf80	406.76	536.9	1.32	0.4	0.527	0.914
C11orf82	1179.67	1041.33	0.8827	-0.18	0.631	0.964
C11orf83	727.4	943.35	1.2969	0.38	0.595	0.951
C11orf84	1793.86	2182.54	1.2167	0.28	0.902	1
C11orf85	21.93	0.15	0.007	-7.16	0.000887	0.0172
C11orf86	0.85	0.68	0.7944	-0.33	0.528	0.915
C11orf87	2.33	0.93	0.3991	-1.33	0.247	0.655
C11orf88	3.48	0.75	0.2142	-2.22	0.152	0.512
C11orf9	867.66	39.56	0.0456	-4.46	1.1e-06	6.63e-05
C11orf90	12.58	0.31	0.0244	-5.35	0.016	0.134
C11orf91	5.57	0.15	0.0276	-5.18	0.0242	0.173
C11orf92	184.17	59.11	0.3209	-1.64	0.237	0.64
C11orf93	35.95	14.59	0.406	-1.3	0.293	0.719
C11orf94	7.55	4.3	0.5697	-0.81	0.594	0.95
C11orf95	1014.62	1731.07	1.7061	0.77	0.308	0.737
C11orf96	36.48	1.44	0.0394	-4.66	0.00588	0.0704
C12orf10	974.63	1241.26	1.2736	0.35	0.627	0.964
C12orf11	2822.38	3540.59	1.2545	0.33	0.638	0.964
C12orf12	0.57	0.15	0.27	-1.89	0.719	0.98
C12orf23	1142.86	597.68	0.523	-0.94	0.365	0.804
C12orf24	971.07	1785.02	1.8382	0.88	0.186	0.573
C12orf26	194.62	168.73	0.867	-0.21	0.691	0.972
C12orf29	1047.82	926.49	0.8842	-0.18	0.46	0.871
C12orf32	1304.62	1415.9	1.0853	0.12	0.955	1
C12orf33	2.93	6.47	2.2043	1.14	0.355	0.792
C12orf34	96.03	117.09	1.2193	0.29	0.884	1
C12orf35	4829.4	4554.34	0.943	-0.08	0.921	1
C12orf36	3.45	0	0	NA	0.0148	0.128
C12orf39	2.79	4.34	1.5539	0.64	0.95	1
C12orf4	844.48	1370.88	1.6233	0.7	0.609	0.957
C12orf40	1.8	0	0	NA	0.0288	0.19
C12orf41	1834.58	1173.88	0.6399	-0.64	0.182	0.567
C12orf42	93.12	0.5	0.0054	-7.54	9.66e-05	0.00285
C12orf43	715.24	832.26	1.1636	0.22	0.77	0.991
C12orf44	1270.63	1350.49	1.0628	0.09	0.79	0.996
C12orf45	880.97	637.43	0.7236	-0.47	0.585	0.943
C12orf47	956.27	786.46	0.8224	-0.28	0.74	0.984
C12orf48	670.89	807.4	1.2035	0.27	0.927	1
C12orf49	1818.19	2331.54	1.2823	0.36	0.768	0.99
C12orf5	1107.48	1074.64	0.9704	-0.04	0.507	0.901
C12orf50	3.67	0.43	0.1183	-3.08	0.0521	0.26
C12orf51	4067.66	5248.94	1.2904	0.37	0.347	0.783
C12orf52	1701.11	2646.68	1.5559	0.64	0.536	0.919
C12orf53	63.57	324.2	5.0996	2.35	0.0744	0.332
C12orf54	4.56	0	0	NA	0.00976	0.0985
C12orf56	9.16	0.68	0.0748	-3.74	0.0125	0.115
C12orf57	984.17	859.11	0.8729	-0.2	0.78	0.994
C12orf59	6.61	2.99	0.4521	-1.15	0.606	0.955
C12orf60	89.1	58.07	0.6517	-0.62	0.572	0.938
C12orf61	27.8	18.8	0.6762	-0.56	0.603	0.955
C12orf62	919.05	723.6	0.7873	-0.34	0.663	0.964
C12orf64	17.31	0.4	0.023	-5.44	0.00381	0.0513
C12orf65	692.33	749.74	1.0829	0.11	0.767	0.99
C12orf66	372.29	521.01	1.3995	0.48	0.663	0.964
C12orf67	41.51	28.89	0.6961	-0.52	0.668	0.964
C12orf68	4.73	2.13	0.4514	-1.15	0.239	0.644
C12orf69	10.75	4.6	0.4285	-1.22	0.445	0.862
C12orf70	9.86	0.49	0.0496	-4.33	0.0106	0.103
C12orf71	4.99	2.39	0.4795	-1.06	0.282	0.703
C12orf72	37.52	27.79	0.7406	-0.43	0.906	1
C12orf73	343.15	273.77	0.7978	-0.33	0.706	0.976
C12orf74	62.19	1.27	0.0204	-5.62	0.00041	0.00919
C12orf75	1337.94	3820.51	2.8555	1.51	0.00246	0.0371
C12orf76	291.68	143.72	0.4927	-1.02	0.421	0.845
C12orf77	112.5	313.88	2.7899	1.48	0.16	0.526
C13orf1	854.55	887.96	1.0391	0.06	0.906	1
C13orf15	277.2	2042.53	7.3685	2.88	0.000902	0.0174
C13orf16	12.89	18.25	1.416	0.5	0.856	1
C13orf18	8891.86	2683.44	0.3018	-1.73	0.000307	0.00725
C13orf23	3440.92	4757.8	1.3827	0.47	0.509	0.904
C13orf26	2.56	0	0	NA	0.0243	0.173
C13orf27	653.79	438.55	0.6708	-0.58	0.313	0.741
C13orf28	0.28	0.15	0.5399	-0.89	1	1
C13orf29	5.73	0.92	0.161	-2.63	0.0693	0.315
C13orf30	3.29	0	0	NA	0.0163	0.136
C13orf31	418.83	1350.67	3.2248	1.69	0.0235	0.17
C13orf33	2.64	0.4	0.1534	-2.71	0.146	0.499
C13orf34	1206.34	1621.24	1.3439	0.43	0.974	1
C13orf35	1.58	0	0	NA	0.0407	0.231
C13orf36	1.14	0	0	NA	0.133	0.473
C13orf38	0.57	0	0	NA	0.669	0.964
C13orf39	1.88	0.87	0.4611	-1.12	0.218	0.612
C13orf40	113.26	45.59	0.4025	-1.31	0.313	0.742
C14orf1	1774.09	1393.56	0.7855	-0.35	0.476	0.881
C14orf101	519.35	720.55	1.3874	0.47	0.565	0.936
C14orf102	773.97	762.11	0.9847	-0.02	0.909	1
C14orf104	969.74	749.38	0.7728	-0.37	0.5	0.896
C14orf105	3.63	0.83	0.2295	-2.12	0.156	0.518
C14orf106	3753.45	4410.35	1.175	0.23	0.496	0.892
C14orf109	422.61	469.72	1.1115	0.15	0.677	0.966
C14orf115	4.71	0.93	0.1973	-2.34	0.0877	0.369
C14orf118	957.88	1226.1	1.28	0.36	0.293	0.719
C14orf119	1485.53	940.95	0.6334	-0.66	0.279	0.698
C14orf126	823.78	729.69	0.8858	-0.17	0.544	0.924
C14orf128	19.22	8.93	0.4648	-1.11	0.55	0.927
C14orf129	855.85	454.03	0.5305	-0.91	0.174	0.552
C14orf132	174.34	185.24	1.0625	0.09	0.398	0.831
C14orf135	1501.25	1250.76	0.8331	-0.26	0.523	0.912
C14orf138	556.67	713.63	1.282	0.36	0.596	0.951
C14orf139	273.67	222.75	0.8139	-0.3	0.932	1
C14orf142	730.06	927.13	1.2699	0.34	0.545	0.925
C14orf143	148.15	170.01	1.1475	0.2	0.916	1
C14orf145	572.21	1092.41	1.9091	0.93	0.148	0.504
C14orf147	959.66	803.22	0.837	-0.26	0.714	0.979
C14orf148	24.35	40.69	1.6712	0.74	0.616	0.959
C14orf149	190.38	261.45	1.3733	0.46	0.632	0.964
C14orf153	672.34	763.14	1.1351	0.18	0.718	0.98
C14orf156	2139.99	2026.05	0.9468	-0.08	0.659	0.964
C14orf159	855.13	1038.83	1.2148	0.28	0.47	0.879
C14orf162	2.72	0	0	NA	0.0215	0.161
C14orf165	4.02	0.4	0.1007	-3.31	0.0826	0.355
C14orf166	4105.66	4639.8	1.1301	0.18	0.813	1
C14orf166B	0.85	0	0	NA	0.202	0.588
C14orf167	269.31	176.95	0.6571	-0.61	0.638	0.964
C14orf169	649.57	779.61	1.2002	0.26	0.843	1
C14orf174	60.43	125.05	2.0693	1.05	0.633	0.964
C14orf176	23.34	27.79	1.1908	0.25	0.914	1
C14orf177	0	0	NA	NA	NA	NA
C14orf178	15.37	5.02	0.3263	-1.62	0.237	0.64
C14orf179	167.93	54.98	0.3274	-1.61	0.237	0.642
C14orf180	1.42	0	0	NA	0.0492	0.255
C14orf181	338.12	262.33	0.7758	-0.37	0.895	1
C14orf182	84.8	37.4	0.441	-1.18	0.41	0.838
C14orf183	21.31	10.56	0.4957	-1.01	0.567	0.937
C14orf184	6.63	6.28	0.9482	-0.08	1	1
C14orf19	452.38	327.73	0.7245	-0.47	0.906	1
C14orf2	3031.65	3108.54	1.0254	0.04	0.979	1
C14orf21	1433.69	1848.15	1.2891	0.37	0.648	0.964
C14orf23	51.44	1.53	0.0297	-5.07	0.00765	0.0846
C14orf28	121.73	88.73	0.729	-0.46	0.97	1
C14orf33	104.53	62.99	0.6026	-0.73	0.581	0.942
C14orf34	3.7	0.43	0.1173	-3.09	0.0602	0.285
C14orf37	4.63	2.07	0.4464	-1.16	0.443	0.861
C14orf38	2.75	0	0	NA	0.0198	0.154
C14orf39	1.75	0.24	0.1394	-2.84	0.179	0.561
C14orf4	1024.29	1160.82	1.1333	0.18	0.704	0.975
C14orf43	4465.94	9428.87	2.1113	1.08	0.0093	0.0957
C14orf45	69.48	98.43	1.4166	0.5	0.664	0.964
C14orf48	9.52	10.7	1.1243	0.17	0.982	1
C14orf49	473.35	475.82	1.0052	0.01	0.605	0.955
C14orf50	5.13	2.59	0.5052	-0.99	0.431	0.852
C14orf64	3.17	0.49	0.1544	-2.7	0.113	0.439
C14orf70	1.14	0.25	0.2201	-2.18	0.376	0.809
C14orf73	13.98	1.94	0.1386	-2.85	0.0473	0.253
C14orf79	142.24	43.95	0.309	-1.69	0.201	0.588
C14orf80	367.26	1061.19	2.8895	1.53	0.0835	0.358
C14orf86	2.62	0.24	0.0934	-3.42	0.0952	0.391
C14orf93	265.31	461.23	1.7385	0.8	0.319	0.749
C15orf17	2550.71	2123.52	0.8325	-0.26	0.785	0.995
C15orf2	4.98	1.13	0.2273	-2.14	0.214	0.605
C15orf21	40.5	69.11	1.7063	0.77	0.64	0.964
C15orf23	1515.36	1856.55	1.2252	0.29	0.907	1
C15orf24	1475.29	1451.63	0.984	-0.02	0.78	0.994
C15orf26	3	1.3	0.4331	-1.21	0.569	0.937
C15orf27	44.84	28.02	0.6249	-0.68	0.609	0.957
C15orf28	189.45	283.74	1.4977	0.58	0.393	0.826
C15orf29	560.16	420.28	0.7503	-0.41	0.567	0.937
C15orf32	0.85	0	0	NA	0.202	0.588
C15orf33	82.04	48.09	0.5862	-0.77	0.706	0.976
C15orf34	51.12	22.66	0.4433	-1.17	0.37	0.809
C15orf37	361.96	204.88	0.566	-0.82	0.527	0.914
C15orf38	1.99	0.5	0.2484	-2.01	0.207	0.597
C15orf39	3117.63	3493.15	1.1204	0.16	0.697	0.973
C15orf40	577.81	483.9	0.8375	-0.26	0.702	0.975
C15orf41	361.71	372.46	1.0297	0.04	0.871	1
C15orf42	1758.02	2889.92	1.6438	0.72	0.244	0.651
C15orf43	0.59	0	0	NA	0.414	0.839
C15orf44	1750.99	2055.03	1.1736	0.23	0.771	0.991
C15orf48	12.31	1.92	0.156	-2.68	0.0606	0.287
C15orf5	11.01	2.2	0.1995	-2.33	0.172	0.55
C15orf50	1.3	0.43	0.3344	-1.58	0.219	0.613
C15orf51	75.69	47.67	0.6298	-0.67	0.726	0.98
C15orf52	207.81	149.95	0.7216	-0.47	0.92	1
C15orf53	9.34	1.02	0.1094	-3.19	0.0207	0.158
C15orf54	3.42	0	0	NA	0.0159	0.133
C15orf55	11.95	10.06	0.8416	-0.25	0.913	1
C15orf56	33.4	0.59	0.0176	-5.83	0.000658	0.0136
C15orf57	741.23	552.06	0.7448	-0.43	0.586	0.944
C15orf58	69.9	100.47	1.4373	0.52	0.71	0.978
C15orf59	0.28	0	0	NA	1	1
C15orf60	2.86	0.65	0.2271	-2.14	0.242	0.649
C15orf61	206.91	264.19	1.2768	0.35	0.725	0.98
C15orf62	305.59	510.14	1.6693	0.74	0.397	0.829
C15orf63	2563	3842.13	1.4991	0.58	0.333	0.767
C16orf11	3.17	0.91	0.2861	-1.81	0.29	0.714
C16orf13	889.17	1128.35	1.269	0.34	0.383	0.817
C16orf3	7.11	4.83	0.6793	-0.56	0.806	1
C16orf42	696.46	766.86	1.1011	0.14	0.895	1
C16orf45	18.13	11.59	0.6394	-0.65	0.624	0.964
C16orf46	93.18	43.8	0.47	-1.09	0.438	0.858
C16orf48	334.92	143.23	0.4276	-1.23	0.313	0.741
C16orf5	1068.1	606.86	0.5682	-0.82	0.378	0.81
C16orf52	494.26	322.95	0.6534	-0.61	0.45	0.865
C16orf53	1200.2	2194.64	1.8286	0.87	0.283	0.704
C16orf54	19.31	243.92	12.6302	3.66	0.0038	0.0513
C16orf55	341.34	303.91	0.8903	-0.17	0.839	1
C16orf57	1342.23	1529.2	1.1393	0.19	0.972	1
C16orf58	949.18	1287.14	1.356	0.44	0.38	0.813
C16orf59	463.52	1108.72	2.392	1.26	0.166	0.538
C16orf61	600.13	544.79	0.9078	-0.14	0.707	0.977
C16orf62	965.39	755.73	0.7828	-0.35	0.688	0.971
C16orf63	1563.92	1992.36	1.2739	0.35	0.772	0.991
C16orf68	701.35	522.86	0.7455	-0.42	0.729	0.981
C16orf7	172.42	152.26	0.8831	-0.18	0.879	1
C16orf70	544.57	477.9	0.8776	-0.19	0.819	1
C16orf71	23.1	32.04	1.3871	0.47	0.658	0.964
C16orf72	1699.97	2027.61	1.1927	0.25	0.726	0.98
C16orf73	1.06	1.72	1.6225	0.7	0.815	1
C16orf74	84.01	14.64	0.1743	-2.52	0.148	0.504
C16orf75	722.93	1903.13	2.6325	1.4	0.0124	0.114
C16orf78	0.57	0	0	NA	0.669	0.964
C16orf79	49.75	132.58	2.6649	1.41	0.252	0.662
C16orf80	1186.7	990.27	0.8345	-0.26	0.747	0.985
C16orf81	137.89	13.19	0.0957	-3.39	0.0506	0.257
C16orf82	3.86	0	0	NA	0.0127	0.116
C16orf86	151.89	78.31	0.5156	-0.96	0.639	0.964
C16orf87	892.08	723.89	0.8115	-0.3	0.641	0.964
C16orf88	1200.33	1159.64	0.9661	-0.05	0.775	0.992
C16orf89	12.23	2.44	0.1992	-2.33	0.179	0.561
C16orf90	1.14	0.55	0.4846	-1.05	0.865	1
C16orf91	296.8	237.17	0.7991	-0.32	0.777	0.993
C16orf92	0.16	0	0	NA	1	1
[truncated: 20,157 more rows]

## Sheet: mRNA_ReadCountsByLine
# Gene	SU-DHL2	U-2932	OCI-Ly10	OCI-Ly3	SU-DHL10	SU-DHL4	OCI-Ly7	SU-DHL6
A1BG	91.08	191.08	70.14	249.4	272.99	142.37	340.88	453.62
A1BGAS	37.79	93.7	50.38	75.16	103.91	109.38	164.43	255.16
A1CF	0.62	1.84	2.55	11.39	0.61	0	0	1.96
A2LD1	171	119.43	195.13	81.99	167.24	151.05	0	78.21
A2M	11.15	9.19	8.93	20.5	29.51	12.15	4.01	6.84
A2ML1	34.7	1.84	29.33	23.91	2.46	17.36	0	0.98
A4GALT	0	1030.73	202.14	4.56	6.15	526.08	2808.27	741.05
A4GNT	0.62	0	0	6.83	0	0	0	0
AAA1	0.62	1.84	0	34.16	0	0	0	0
AAAS	1104.05	1038.08	2221.02	1027.2	1235.85	1338.64	2964.68	1983.63
AACS	1941.69	1039.92	451.47	560.29	2037.61	3413.45	635.65	1256.26
AACSP1	0.62	0	57.39	14.8	0	0	1	0
AADAC	0	0	0	13.67	0	0	0	0
AADACL2	0	0	0	2.28	0	0	0	0
AADACL3	0	0	1.28	6.83	0	0	0	0
AADACL4	0	0	0	2.28	0	0	0	0
AADAT	0	0	0	11.39	0	0	1	0
AAGAB	4111.39	1835.48	2463.33	1114.89	1415.39	2300.52	2316	1690.34
AAK1	691.43	1326.54	389.62	635.45	53.49	322.94	793.05	566.05
AAMP	2923.69	2430.77	2657.82	3778.54	2881.8	1460.18	4318.18	3210.56
AANAT	9.91	20.21	28.7	18.22	23.36	31.25	93.24	33.24
AARS	4584.11	6026.4	3620.07	7245.05	13164.6	4333.66	9579.81	9254.32
AARS2	1320.28	973.78	1726.82	1727.56	1642.27	767.42	2403.22	3320.06
AARSD1	1454.1	903.96	1446.88	1886.99	988.06	888.96	1808.68	1244.53
AASDH	664.17	756.97	580.92	715.17	1046.48	666.72	434.12	271.78
AASDHPPT	5096.48	2428.93	2898.23	1416.67	1957.07	2371.71	1621.2	1234.76
AASS	5.58	532.82	77.8	50.11	4.3	1.74	0	131
AATF	4644.21	2901.12	4997.45	2683.01	5266.81	3939.53	6329.39	6422.1
AATK	11.77	1.84	3.83	15.94	0	1.74	0	0
ABAT	846.32	1822.62	301.62	302.92	60.26	2031.4	333.86	304.05
ABCA1	8.05	378.49	724.4	78.58	691.09	2396.01	3143.14	674.57
ABCA10	48.95	44.1	29.97	54.66	7.99	52.09	22.06	16.62
ABCA11P	332.7	398.7	352	376.94	249.63	579.9	382.99	256.14
ABCA12	10.53	29.4	7.01	38.72	3.07	5.21	256.66	17.6
ABCA13	0.62	0	1.28	46.69	1.23	1.74	3.01	2.93
ABCA17P	14.87	9.19	4.46	38.72	6.76	38.2	11.03	28.35
ABCA2	1903.28	593.45	334.78	2063.51	84.85	251.76	412.07	136.87
ABCA3	92.93	56.96	40.17	55.8	27.05	65.98	18.05	93.85
ABCA4	0.62	0	0.64	12.53	0.61	3.47	0	0
ABCA5	210.65	316.02	102.67	797.16	36.28	138.9	8.02	263.96
ABCA6	691.43	604.48	7093.48	376.94	7.99	435.8	84.22	0
ABCA7	4077.93	2875.4	5803.47	10906.3	1688.38	2317.88	4377.34	7118.18
ABCA8	3.72	3.67	5.1	23.91	0.61	1.74	0	0
ABCA9	102.23	249.87	1302.13	294.95	0.61	41.67	1	0
ABCB1	0.62	16.54	10.84	17.08	2.46	1.74	11.03	4.89
ABCB10	1472.07	589.78	798.37	597.87	962.86	631.99	890.31	718.56
ABCB11	1.86	0	7.65	14.8	0	0	0	0
ABCB4	47.09	134.12	248.69	111.6	47.96	22.57	325.84	16.62
ABCB5	0	1.84	1.91	13.67	0	0	2.01	2.93
ABCB6	1143.7	722.07	398.55	231.18	1135.01	215.29	204.53	476.11
ABCB7	954.12	949.89	754.37	1119.44	2376.4	1321.28	780.02	1109.62
ABCB8	967.13	913.15	1358.24	396.3	1002.82	710.12	2018.23	1548.58
ABCB9	126.39	115.75	231.48	46.69	11.07	57.3	159.41	33.24
ABCC1	3130.01	2522.63	3831.78	6569.74	6305.29	3040.16	6184.02	3872.42
ABCC10	880.39	736.76	654.89	1335.81	1367.43	1166.75	1357.52	4138.34
ABCC11	0.62	3.67	3.19	18.22	3.69	5.21	6.02	2.93
ABCC12	1.24	0	0	6.83	4.92	0	0	0
ABCC13	1.86	1.84	1.91	27.33	0.61	1.74	0	2.93
ABCC2	179.05	66.14	259.53	264.2	7.38	22.57	20.05	109.5
ABCC3	3.72	0	0	19.36	1.23	0	2.01	0
ABCC4	1300.45	1363.29	975.64	175.38	1749.25	770.89	673.74	1811.56
ABCC5	467.15	1087.69	661.27	969.12	2648.16	1958.48	1984.14	1977.76
ABCC6	9.29	31.23	5.74	21.64	6.15	10.42	10.03	16.62
ABCC6P1	3.72	9.19	2.55	11.39	0.61	0	0	0.98
ABCC6P2	0	3.67	0	0	0.61	0	0	0
ABCC8	3.72	0	5.74	499.93	0	0	1	0
ABCC9	0	0	1.91	39.86	0	0	0	0
ABCD1	286.86	248.04	413.85	276.73	188.14	425.38	1492.87	83.1
ABCD2	101.61	174.54	153.04	66.05	13.53	31.25	21.05	47.9
ABCD3	2943.52	892.94	1678.99	505.63	690.48	1147.66	1185.07	786.02
ABCD4	840.12	867.21	707.18	2056.67	1111.65	345.51	682.77	1209.34
ABCE1	5742.06	6910.14	6930.24	3456.26	4587.4	7398.13	3738.68	4502.02
ABCF1	6339.94	6285.46	6104.45	4034.77	4538.83	4307.62	7556.57	14796.5
ABCF2	8105.06	3204.28	6594.18	1581.79	2083.11	3833.62	4765.34	3891.98
ABCF3	2408.84	2851.51	1674.53	2322.01	1041.56	1406.36	2439.32	1682.51
ABCG1	161.09	1052.78	337.33	29.61	287.14	1222.31	2518.52	116.34
ABCG2	164.18	3.67	230.2	14.8	0	1.74	0	0
ABCG4	4.34	1.84	8.93	18.22	0.61	0	0	4.89
ABCG5	0	0	2.55	15.94	1.84	1.74	1	0
ABCG8	4.34	11.02	0.64	2.28	0.61	1.74	0	0.98
ABHD1	14.87	38.58	22.32	111.6	6.76	36.46	41.11	9.78
ABHD10	1778.13	1148.32	1369.09	1161.58	1061.85	604.21	579.5	607.11
ABHD11	562.56	304.99	482.72	160.57	504.79	227.45	557.44	868.14
ABHD12	1063.78	1060.13	520.34	1057.95	1312.09	894.16	1402.63	514.24
ABHD12B	0	5.51	0	4.56	0.61	6.94	2.01	0
ABHD13	1092.9	503.42	996.05	1220.79	621	1385.52	143.37	574.85
ABHD14A	324.03	264.57	216.17	342.78	291.44	147.58	193.5	398.88
ABHD14B	2125.7	1389.01	1300.85	4539.26	2520.89	1397.67	1512.92	2428.45
ABHD15	819.68	922.33	584.75	327.97	196.75	467.05	675.75	1213.25
ABHD2	3771.87	2794.56	2417.42	2004.29	3567.98	2309.2	2848.38	1617.01
ABHD3	980.14	1401.87	1141.44	511.32	810.99	2429	3075.97	1465.48
ABHD4	58.86	1109.74	229.56	939.51	1818.73	227.45	302.78	390.08
ABHD5	488.21	496.08	635.76	448.69	234.87	229.18	241.63	244.41
ABHD6	594.78	231.5	230.2	141.21	123.58	701.44	243.63	540.63
ABHD8	240.39	266.41	273.56	504.49	415.64	475.73	1192.09	883.78
ABI1	4255.12	3851.01	8023.85	2734.26	10636.3	5901.49	2524.54	5938.17
ABI2	1457.82	1477.2	1026.65	871.18	1514.38	338.57	2002.19	1467.43
ABI3	15.49	323.37	229.56	412.25	655.43	1913.34	1294.35	1260.18
ABI3BP	9.91	20.21	8.29	38.72	2.46	1.74	3.01	0.98
ABL1	2396.45	1923.67	3356.71	3750.07	1960.14	2350.87	1463.79	1175.12
ABL2	1569.96	1626.02	1411.81	1475.89	1249.38	1423.72	2119.49	1049.01
ABLIM1	4366.64	8179.73	6105.09	3673.77	7035.12	8486.75	20558.2	4312.36
ABLIM2	3.72	29.4	5.1	30.75	0	27.78	9.02	8.8
ABLIM3	0	0	0	3.42	0.61	1.74	0	0
ABO	0	0	0	0	0	0	0	0
ABP1	3.72	3.67	0.64	28.47	0	12.15	4.01	0
ABR	2452.21	6722.74	3533.35	3797.9	4991.36	11452.2	9227.9	7189.55
ABRA	4.34	0	1.91	4.56	0.61	0	0	0
ABT1	1670.95	1763.82	2013.14	2374.4	1599.23	1397.67	2706.01	2808.75
ABTB1	238.53	176.38	161.33	1522.58	116.82	72.92	136.35	193.57
ABTB2	2626.31	97.38	374.31	1143.36	23.36	97.23	207.54	39.11
ACAA1	1314.7	1124.44	1478.77	2581.66	1395.1	1553.94	1004.6	1401.93
ACAA2	3324.55	3463.34	3342.69	4517.62	4677.17	3196.42	1455.77	3026.77
ACACA	3773.73	3718.73	2981.12	921.29	3933.2	4125.31	2667.91	4013.2
ACACB	343.24	876.4	293.97	189.04	55.95	251.76	478.24	617.87
ACAD10	368.02	505.26	711.01	723.14	1198.34	769.16	478.24	858.37
ACAD11	701.96	964.59	506.95	1672.9	1201.42	435.8	538.39	559.21
ACAD8	659.83	319.69	781.15	612.67	501.1	288.22	650.69	396.92
ACAD9	2339.45	1989.81	1275.35	922.43	1965.68	1324.75	1771.59	1743.13
ACADL	0	0	0	7.97	0.61	0	0	0
ACADM	3383.41	11185.6	8494.45	1077.31	6663.75	15596.7	4184.84	7715.52
ACADS	200.74	119.43	98.2	517.02	445.77	118.06	210.55	121.23
ACADSB	579.29	554.87	1089.15	568.26	748.89	1309.13	383.99	366.61
ACADVL	1115.2	5219.81	1708.33	17312	5143.22	4068.01	2545.59	4629.12
ACAN	1.86	1.84	0.64	15.94	0.61	1.74	0	0
ACAP1	1820.88	474.03	1195.64	3229.64	6498.97	2795.35	5653.64	3920.33
ACAP2	4058.72	5482.55	2704.37	2433.62	7835.04	11584.2	3618.37	3029.7
ACAP3	337.66	922.33	607.7	362.14	5107.56	760.47	1677.34	2292.56
ACAT1	4186.35	2800.07	1415	592.18	3916.6	3819.73	994.58	1486.99
ACAT2	2043.92	2133.12	1305.96	488.55	3556.29	3432.55	1036.68	1974.83
ACBD3	1619.52	2168.03	1867.11	2054.4	2131.69	1812.64	2209.72	1983.63
ACBD4	194.54	137.8	214.26	892.82	398.42	194.46	279.72	398.88
ACBD5	1748.39	891.1	843.64	693.53	2191.94	887.22	847.19	1458.64
ACBD6	1596.6	2024.72	1238.36	1057.95	2057.9	1265.72	1766.58	1743.13
ACBD7	14.87	481.38	98.2	50.11	3.07	477.47	385	330.44
ACCN1	0.62	0	0	9.11	1.23	1.74	0	0
ACCN2	872.34	69.82	94.38	186.76	1.84	76.39	22.06	113.41
ACCN3	43.37	152.5	130.72	132.1	93.46	74.66	471.22	65.5
ACCN4	0.62	5.51	1.28	7.97	2.46	3.47	5.01	1.96
ACCN5	0	0	0	1.14	0	0	0	0
ACCS	486.97	158.01	221.27	816.52	52.26	95.49	0	33.24
ACCSL	16.73	0	2.55	14.8	0	0	1	0
ACD	1112.73	843.33	913.79	655.95	1173.13	345.51	1168.03	1087.13
ACE	28.5	3.67	126.9	132.1	3.07	20.83	353.92	2.93
ACE2	25.4	0	1.28	9.11	0	0	0	2.93
ACER1	0	0	1.28	3.42	0.61	0	0	0
ACER2	1.86	79	72.69	351.89	0	15.63	15.04	48.88
ACER3	1861.77	479.54	610.89	440.72	166.01	456.63	505.31	180.86
ACHE	9.29	3.67	6.38	18.22	4.3	5.21	0	2.93
ACIN1	9898.06	8130.12	8732.3	14991.2	10859.5	5809.46	13862.9	15912
ACLY	9620.5	7621.19	8088.89	4886.59	9085.03	10197	10271.6	9698.17
ACMSD	8.67	5.51	3.19	13.67	4.92	12.15	4.01	5.87
ACN9	1247.79	2157.01	1299.58	499.93	1640.42	428.85	543.41	1242.58
ACO1	1374.18	679.81	613.44	1005.56	145.72	137.16	5.01	634.49
ACO2	874.2	2730.25	3317.82	1652.4	3799.16	2779.72	4474.59	2108.76
ACOT1	470.86	180.06	96.29	386.05	94.07	5.21	1	87.99
ACOT11	22.92	0	0.64	11.39	1.23	1.74	1	0.98
ACOT12	1.24	1.84	0.64	5.69	1.23	5.21	4.01	2.93
ACOT13	1059.44	1012.36	1254.94	398.58	1028.64	1019.17	373.97	2198.71
ACOT2	780.02	349.09	176.64	629.76	150.64	19.1	1	130.03
ACOT4	145.6	73.49	0	23.91	0	0	0	0.98
ACOT6	1.86	1.84	3.19	10.25	0	0	0	0.98
ACOT7	2202.53	1447.8	2092.85	238.01	1841.48	517.4	4348.26	553.34
ACOT8	493.17	485.05	290.78	634.31	648.67	602.48	436.13	477.09
ACOT9	2186.42	788.21	420.86	511.32	0.61	32.99	6.02	465.36
ACOX1	640.62	523.63	576.46	1106.91	530.62	479.2	616.6	868.14
ACOX2	0	1.84	0	4.56	0	3.47	2.01	0
ACOX3	677.8	650.41	782.43	867.77	482.66	456.63	421.09	439.94
ACOXL	14.25	154.33	63.13	31.89	0.61	6.94	2.01	1.96
ACP1	4118.2	4993.82	5371.13	2504.22	4653.8	6307.77	2491.45	2034.46
ACP2	596.01	672.46	383.88	507.91	308.65	510.46	905.34	535.75
ACP5	190.82	56.96	47.19	209.54	41.81	93.76	46.12	48.88
ACP6	21.68	604.48	223.19	749.33	30.74	246.55	672.74	686.3
ACPL2	256.5	413.4	73.33	99.08	8.61	17.36	59.15	45.95
ACPP	4548.79	102.89	1777.83	211.82	0	210.09	397.03	0
ACPT	21.68	106.56	37.62	15.94	31.97	17.36	26.07	20.53
ACR	1.24	0	0	3.42	0	0	0	1.96
ACRBP	6.82	16.54	211.71	198.15	20.9	126.75	28.07	21.51
ACRC	100.37	158.01	186.2	66.05	71.32	163.21	95.25	145.67
ACRV1	33.46	14.7	60.58	18.22	13.53	15.63	73.19	12.71
ACSBG1	33.46	22.05	20.41	34.16	1.84	15.63	14.04	5.87
ACSBG2	22.3	58.79	27.42	41	44.27	41.67	25.06	57.68
ACSF2	374.21	411.56	442.55	1302.79	346.78	210.09	652.69	396.92
ACSF3	576.81	2443.63	1120.39	2009.98	2717.02	2331.77	2549.6	3515.59
ACSL1	5150.39	2925.01	2052.67	547.76	1232.16	3001.96	1414.66	310.89
ACSL3	3527.14	2151.5	3264.89	1947.35	1519.3	3166.9	1865.83	1451.79
ACSL4	4387.71	2989.31	2690.35	2820.81	6282.54	7186.3	1646.26	2806.8
ACSL5	1560.05	782.7	2299.45	413.38	2422.51	2331.77	1279.31	1889.77
ACSL6	1.86	1.84	2.55	34.16	0	1.74	0	0.98
ACSM1	1.24	36.75	89.91	104.77	0	0	0	0
ACSM2A	0.62	0	0.64	9.11	0	0	0	0
ACSM2B	0	0	0	4.56	0	0	0	0
ACSM3	6.2	156.17	279.3	458.94	5.53	6.94	17.04	46.93
ACSM4	1.24	1.84	9.57	9.11	0.61	0	0	1.96
ACSM5	0.62	0	0.64	9.11	0	0	0	0.98
ACSS1	224.28	1324.7	423.42	1117.16	1774.46	107.65	0	33.24
ACSS2	177.19	297.65	61.85	581.93	17.83	62.5	7.02	23.46
ACSS3	0	0	0.64	4.56	0	1.74	0	0
ACTA1	121.43	214.97	154.95	166.26	435.93	604.21	171.44	388.12
ACTA2	64.43	82.68	75.88	84.27	54.11	13.89	29.08	24.44
ACTB	52343.3	111272	61744	29772.8	237168	237881	80297	145540
ACTBL2	0	5.51	1.28	5.69	1.23	1.74	2.01	1.96
ACTC1	68.15	82.68	77.8	207.26	53.49	50.35	37.1	46.93
ACTG1	59833.8	76785.1	50122.4	37633.9	134874	138240	60728.3	49819.4
ACTG2	2944.76	66.14	3310.8	5097.27	9.84	60.77	1	13.69
ACTL6A	4765.64	5587.28	3693.41	1541.94	2879.34	3847.51	4314.17	2142.98
ACTL6B	3.1	0	1.28	6.83	2.46	1.74	7.02	0.98
ACTL7A	1.86	1.84	2.55	5.69	1.23	1.74	1	0
ACTL7B	1.24	1.84	0	1.14	0	0	0	0.98
ACTL8	16.73	0	12.12	4.56	0	0	43.11	9.78
ACTL9	0	0	0	2.28	0	0	0	0
ACTN1	928.1	108.4	38.26	177.65	27.05	36.46	153.4	82.12
ACTN2	12.39	25.72	7.65	71.74	10.45	3.47	16.04	13.69
ACTN3	42.13	16.54	4.46	169.68	4.3	20.83	3.01	5.87
ACTN4	4667.13	7176.56	3751.43	4822.82	6486.67	3948.21	6009.56	7170.97
ACTR10	1045.19	641.22	774.77	892.82	1222.94	1368.16	754.96	659.91
ACTR1A	2042.06	2074.33	2482.46	899.65	2001.95	2243.22	3756.73	3298.55
ACTR1B	1120.78	1232.84	1874.12	2782.09	2792.65	1559.14	2420.27	2157.65
ACTR2	20780.6	10439.6	22149	13909.3	21549.9	26505.5	12589.6	22851.3
ACTR3	10785.9	10996.3	13660.9	14794.2	22310.5	27293.7	12930.5	15548.4
ACTR3B	1124.5	545.68	693.15	202.71	634.53	949.72	422.09	305.02
ACTR3BP2	0	0	0.64	2.28	0	0	0	0
ACTR3C	246.58	104.73	149.22	44.41	100.22	177.1	60.16	46.93
ACTR5	442.36	766.16	879.99	2137.53	542.3	512.19	627.63	393.01
ACTR6	1281.87	479.54	1620.33	442.99	1213.71	435.8	387	641.33
ACTR8	2220.5	856.19	1497.9	2360.73	1200.8	1441.08	1642.25	1877.06
ACTRT1	0	0	0.64	0	0	0	0	0
ACTRT2	0	0	0	2.28	0	0	0	0
ACVR1	5.58	5.51	89.91	130.96	1.84	12.15	54.14	46.93
ACVR1B	498.12	446.47	535.01	645.7	216.43	911.53	802.08	479.04
ACVR1C	31.6	9.19	53.56	31.89	0	0	0	1.96
ACVR2A	14.25	154.33	15.94	241.43	35.05	65.98	24.06	51.81
ACVR2B	719.93	442.79	756.92	789.19	161.71	31.25	39.1	181.84
ACVRL1	0.62	1.84	1.28	28.47	1.84	3.47	1	0
ACY1	775.07	389.51	660.63	1061.36	732.29	164.94	29.08	766.47
ACY3	122.67	33.07	1566.76	33.03	1119.03	1156.34	3826.91	2387.39
ACYP1	548.31	439.12	375.59	273.31	889.69	439.27	490.27	805.57
ACYP2	101.61	262.74	187.48	183.35	214.58	295.16	255.66	287.43
ADA	752.14	466.68	1629.89	1290.26	1612.14	348.98	3657.47	1681.54
ADAD1	0	0	0.64	7.97	0.61	0	0	0
ADAD2	11.77	0	0	1.14	1.23	0	1	1.96
ADAL	0.62	663.27	145.39	60.36	563.82	682.34	302.78	737.14
ADAM1	243.49	444.63	504.4	353.03	234.87	696.23	505.31	254.19
ADAM10	2392.11	2057.79	1766.99	1334.67	3151.72	2217.18	3769.76	1662.96
ADAM11	87.36	102.89	54.84	573.96	20.9	53.82	169.44	57.68
ADAM12	0.62	0	1.91	396.3	0.61	1.74	0	3.91
ADAM15	1363.03	632.04	739.7	926.98	1477.49	1100.78	2167.61	443.85
ADAM17	2169.69	1991.65	1877.95	1617.1	3907.99	2310.94	2450.35	2657.22
ADAM18	1.24	0	0	3.42	0	0	0	0
ADAM19	92.31	6573.92	6417.55	4815.99	2780.35	8571.83	5754.9	7276.56
ADAM2	2.48	0	0	10.25	0	0	0	0
ADAM20	1.86	5.51	1.91	29.61	10.45	5.21	2.01	1.96
ADAM21	1.86	1.84	1.91	12.53	3.07	5.21	0	1.96
ADAM21P1	0.62	0	1.91	9.11	1.84	0	0	0
ADAM22	172.86	251.71	272.29	192.46	39.35	26.04	228.59	628.62
ADAM23	1.86	1.84	0	13.67	7.38	1.74	0	245.39
ADAM28	475.2	505.26	71.42	1931.41	2022.24	673.66	155.4	13.69
ADAM29	1.24	16.54	9.57	3.42	4.3	32.99	10.03	26.4
ADAM30	0	0	0	5.69	0	0	0	0
ADAM32	29.12	5.51	8.93	19.36	1.84	1.74	9.02	7.82
ADAM33	16.73	1.84	3.19	33.03	3.69	5.21	6.02	3.91
ADAM3A	0	1.84	0.64	2.28	0	0	0	0.98
ADAM5P	0	0	0	1.14	0	0	0	0
ADAM6	0	0	0	1.14	0	0	0	0
ADAM7	0	0	0	2.28	0	0	0	0
ADAM8	339.52	293.97	3525.06	3836.62	101.45	210.09	216.56	215.08
ADAM9	1332.67	865.38	778.6	274.45	547.83	538.23	1265.28	907.25
ADAMDEC1	43.37	0	0	20.5	0	1.74	0	0
ADAMTS1	0.62	0	0	5.69	0	0	0	0
ADAMTS10	0	0	0.64	30.75	0	1.74	0	0
ADAMTS12	0.62	0	0	31.89	0	0	0	0
ADAMTS13	24.16	152.5	238.49	204.98	102.07	180.57	231.6	74.3
ADAMTS14	14.87	0	3.83	12.53	1.84	0	4.01	0.98
ADAMTS15	0	1.84	1.28	5.69	1.23	0	0	0
ADAMTS16	1.86	3.67	2.55	23.91	3.07	3.47	9.02	0.98
ADAMTS17	2.48	22.05	1.91	34.16	7.99	1.74	1	0
ADAMTS18	0	0	0	41	0	0	0	0
ADAMTS19	0	1.84	0	12.53	0	98.97	0	0
ADAMTS2	1.24	0	1.28	12.53	1.84	3.47	1	0.98
ADAMTS20	3.72	0	0.64	20.5	0	0	0	0
ADAMTS3	0	0	0.64	13.67	0	1.74	0	0
ADAMTS4	8.05	12.86	19.77	62.63	9.22	17.36	49.13	30.31
ADAMTS5	0	0	0.64	41	0	0	0	0
ADAMTS6	27.26	380.32	229.56	78.58	35.05	24.31	132.34	293.29
ADAMTS7	11.77	23.89	36.35	214.09	6.76	17.36	7.02	10.75
ADAMTS8	0.62	0	1.28	26.19	1.23	0	0	0
ADAMTS9	133.82	0	0	23.91	0	0	0	0
ADAMTSL1	0.62	1.84	0	18.22	0	1.74	0	0
ADAMTSL2	6.82	18.37	2.55	18.22	0.61	5.21	0	0
ADAMTSL3	0	93.7	11.48	34.16	177.08	93.76	5.01	1.96
ADAMTSL4	247.82	264.57	68.23	117.3	28.9	161.47	22.06	41.06
ADAMTSL5	36.55	18.37	3.83	97.94	2.46	105.91	8.02	37.15
ADAP1	1089.18	494.24	346.89	45.55	95.92	29.52	17.04	1.96
ADAP2	960.31	200.27	264	56.94	334.48	314.26	8.02	603.2
ADAR	15412.7	11894.8	15152.4	15999	14328.5	15713	17238.7	12306.5
ADARB1	151.79	1508.44	192.58	245.98	78.09	147.58	537.39	4326.05
ADARB2	0.62	0	0	5.69	0.61	0	0	0
ADAT1	1491.28	786.37	985.84	636.59	750.12	783.04	1030.67	1161.43
ADAT2	1329.57	924.17	1064.28	1072.75	1344.06	958.41	1108.87	1322.74
ADAT3	107.18	203.94	154.32	216.37	51.65	62.5	163.42	140.78
ADC	4.34	7.35	9.57	71.74	0	10.42	0	0.98
ADCK1	409.53	141.47	278.66	110.46	181.38	133.69	496.29	394.97
ADCK2	2014.8	1223.65	970.54	767.55	1647.18	1239.68	1946.04	1397.04
ADCK3	1092.9	1142.81	923.35	3359.46	1596.15	246.55	1417.67	618.84
ADCK4	233.57	486.89	609.62	424.77	726.75	366.35	1022.65	874.99
ADCK5	185.25	158.01	277.39	666.2	273.61	234.39	405.05	498.6
ADCY1	3.1	29.4	546.49	780.08	5.53	10.42	6.02	201.39
ADCY10	4.96	12.86	3.83	28.47	1.23	6.94	2.01	1.96
ADCY2	0	0	1.28	23.91	0.61	0	0	0
ADCY3	7849.8	2224.99	3945.29	6124.47	3223.05	2484.56	4315.18	3799.1
ADCY4	8.05	23.89	6.38	63.77	6.15	8.68	1	18.58
ADCY5	1.24	16.54	1.28	17.08	0.61	0	1	3.91
ADCY6	3.72	3.67	12.75	396.3	0.61	1.74	0	0
ADCY7	896.5	1664.61	2231.86	7829.25	4552.97	3882.24	5141.32	2496.89
ADCY8	0	0	0	18.22	0	0	0	0.98
ADCY9	699.48	593.45	1.91	39.86	1.84	13.89	0	0
ADCYAP1	0.62	0	0	14.8	0	0	0	0
ADCYAP1R1	0.62	0	0.64	9.11	0	3.47	0	0
ADD1	3911.89	3184.07	3927.43	3821.81	3261.78	4312.82	3708.6	2162.53
ADD2	760.82	202.1	1.28	10.25	0	3724.24	0	277.65
ADD3	2481.33	2842.33	2405.31	1777.67	15602.4	6234.84	4797.42	8131.01
ADH1A	0	0	1.28	7.97	0	1.74	0	0
ADH1B	0	1.84	0	7.97	0	0	0	0
ADH1C	0	1.84	0	1.14	0	0	0	0
ADH4	0	3.67	0.64	7.97	1.23	0	1	1.96
ADH5	2832	2008.19	2324.32	1475.89	2080.04	2093.91	2272.89	743
ADH6	4.34	18.37	8.93	23.91	1.84	0	8.02	0
ADH7	0	0	0	3.42	0	0	0	0
ADHFE1	24.16	25.72	38.26	6.83	3.69	13.89	28.07	19.55
ADI1	4658.46	1815.27	3912.13	3122.59	917.36	2090.43	2646.86	1490.9
ADIG	0.62	1.84	0	2.28	0	0	0	0
ADIPOQ	0.62	1.84	2.55	95.66	1.23	0	3.01	1.96
ADIPOR1	3764.43	2737.6	2542.41	3635.05	3066.87	1864.72	2606.75	1670.78
ADIPOR2	4142.98	6919.33	5461.68	3633.91	5283.41	12466.2	3509.09	4823.67
ADK	963.41	1229.16	1876.04	165.13	940.72	416.7	990.57	884.76
ADM	156.75	1183.23	4.46	1371.12	333.86	1.74	0	0
ADM2	22.3	869.05	7.65	23.91	8.61	22.57	8.02	284.49
ADNP	7085.88	13451	8305.7	5651.87	8061.3	11242.2	7898.46	5322.26
ADNP2	3711.15	1763.82	4294.09	955.45	1854.39	2491.51	3233.37	786.02
ADO	619.56	1705.03	1626.71	741.36	1079.06	1130.29	1490.86	1395.09
ADORA1	0	0	0	9.11	0.61	0	0	0
ADORA2A	939.87	3011.36	1895.17	4122.46	2644.47	4930.93	4071.54	1981.67
ADORA2B	461.57	27.56	7.65	29.61	9.84	24.31	2.01	54.75
ADORA3	11.15	3.67	158.14	10.25	20.29	15.63	13.03	4.89
ADPGK	4025.89	3952.07	3671.73	4385.52	3100.69	1651.17	3561.22	2047.17
ADPRH	3070.53	464.84	560.52	2209.27	125.43	0	0	608.09
ADPRHL1	223.04	121.26	167.71	68.33	113.13	599	168.44	143.71
ADPRHL2	1072.45	1049.11	1057.9	974.81	1416.62	965.35	1569.06	1070.51
ADRA1A	0	0	0	26.19	0.61	1.74	0	1.96
ADRA1B	0	0	0.64	1366.56	0	0	0	0
ADRA1D	0	0	0.64	7.97	0	0	0	0
ADRA2A	0.62	0	0.64	9.11	0	3.47	1	0.98
ADRA2B	12.39	18.37	5.1	15.94	0.61	1.74	7.02	12.71
ADRA2C	0	0	0	3.42	0.61	0	0	0
ADRB1	1.24	1.84	0	63.77	132.81	0	0	15.64
ADRB2	3.1	146.99	69.51	52.38	182	184.04	32.08	8.8
ADRB3	0	0	0	3.42	0	0	0	0.98
ADRBK1	9685.55	5809.59	6020.92	5859.13	9741.07	6481.39	12632.7	8336.32
ADRBK2	3179.57	2794.56	2509.25	3459.68	5057.76	6528.27	2009.2	1956.25
ADRM1	3281.18	4187.24	2667.39	2298.1	1556.19	2177.25	4730.25	3618.24
ADSL	2216.16	4034.75	7491.39	1475.89	3544.61	4743.41	5543.36	3185.14
ADSS	2540.81	1978.79	2382.35	901.93	2775.43	961.88	1991.16	2146.89
ADSSL1	19.83	14.7	1.91	13.67	19.06	29.52	2.01	4.89
AEBP1	49.56	8523.31	918.89	107.05	12.3	102.44	994.58	8.8
AEBP2	1210	1501.09	2041.83	1790.19	2825.24	3015.85	1819.71	2345.35
AEN	6813.28	2605.31	6615.86	5478.77	816.52	1786.59	6943.98	2529.15
AES	8590.17	4674.13	6999.11	20902.7	9242.43	10572	18904	13764.2
AFAP1	216.23	3.67	83.54	20.5	108.83	86.81	5.01	0
AFAP1AS	7922.91	0	1618.42	10.25	4334.7	3370.05	355.92	2.93
AFAP1L1	4.96	0	1.28	15.94	4.92	12.15	2.01	3.91
AFAP1L2	34.08	3.67	39.54	15.94	19.06	32.99	81.21	150.56
AFF1	1654.22	5140.81	2555.16	4041.6	422.4	421.91	2814.29	144.69
AFF2	4.96	1714.22	1237.09	359.86	19814.2	6606.4	4201.88	4349.51
AFF3	78.68	2643.9	6418.19	6406.89	5.53	678.87	3629.4	1479.17
AFF4	5812.07	4464.68	2896.31	3514.34	6666.82	5347.62	3348.67	3121.6
AFG3L1	1135.65	1756.47	1545.08	1030.61	830.05	1211.9	1839.76	1905.42
AFG3L2	3693.8	3404.55	7371.51	3317.33	3479.44	5726.12	6258.21	3223.27
AFM	3.72	0	0.64	20.5	1.23	0	0	0
AFMID	2502.39	1254.89	1033.03	1266.35	1638.58	2095.64	1727.47	1462.55
AFP	0.62	0	0	3.42	0	0	1	0
AFTPH	3245.86	2842.33	4537.05	5688.31	3754.28	3541.93	1345.48	1521.2
AGA	462.19	372.98	412.57	617.23	509.1	333.36	438.13	597.34
AGAP1	2.48	0	96.29	35.3	1.84	0	4.01	8.8
AGAP11	50.18	115.75	124.35	182.21	100.84	104.17	142.37	181.84
AGAP2	373.59	538.33	888.28	783.49	1400.01	1100.78	1082.8	1355.01
AGAP3	2802.88	771.67	1071.93	703.78	1853.77	223.98	34.09	155.44
AGAP4	91.69	187.41	263.36	296.09	233.64	138.9	296.77	469.27
AGAP5	63.19	156.17	158.14	261.92	121.13	121.54	197.51	258.1
AGAP6	280.66	665.11	594.31	806.27	453.76	479.2	689.79	786.02
AGAP7	45.23	134.12	134.55	234.59	114.36	69.45	150.39	225.83
AGAP8	91.69	301.32	286.95	320	209.05	166.68	368.96	447.76
AGAP9	204.45	701.85	388.34	676.45	472.82	305.58	478.24	834.9
AGBL1	0	0	0	6.83	0	1.74	0	0
AGBL2	43.99	33.07	12.12	109.32	27.67	71.19	7.02	25.42
AGBL3	58.24	33.07	61.85	163.99	129.12	93.76	24.06	76.26
AGBL4	0	0	3.19	11.39	0.61	1.74	0	0
AGBL5	1618.29	1552.53	1399.06	2465.5	1396.33	1989.73	1925.99	1310.03
AGER	183.39	181.89	300.98	477.16	305.58	552.12	726.88	782.11
AGFG1	3128.77	1806.08	2191.05	2511.06	3307.28	4642.71	2183.66	1852.62
AGFG2	562.56	200.27	1140.8	509.04	431.01	545.18	586.52	838.81
AGGF1	2444.16	2397.7	1586.53	1282.29	2844.91	2008.83	632.64	2530.13
AGK	2071.18	1479.04	1335.29	846.13	2260.19	442.74	456.18	790.91
AGL	2740.92	1192.42	1830.76	420.22	3695.87	3425.6	1830.74	2686.55
AGMAT	560.7	198.43	316.92	130.96	436.54	109.38	47.12	194.55
AGPAT1	1287.44	1684.82	821.32	666.2	963.47	1734.51	2983.73	4561.66
AGPAT2	1001.21	113.91	347.53	606.98	346.78	333.36	566.47	232.68
AGPAT3	5347.4	2958.08	3893	4776.13	3785.63	2649.5	3901.1	45.95
AGPAT4	21.68	227.83	245.5	371.25	4.3	26.04	9.02	116.34
AGPAT5	2390.25	4501.42	2999.62	1535.1	3434.55	8351.32	3823.9	1359.89
AGPAT6	3349.33	2296.64	2144.5	5310.23	4562.8	4757.3	6844.73	4041.55
AGPAT9	48.33	3.67	18.49	655.95	0	0	0	0
AGPHD1	35.93	38.58	5.74	10.25	8.61	0	2.01	61.59
AGPS	2863.6	1602.14	2574.93	1231.04	2918.69	1368.16	1006.61	1844.8
AGR2	0	0	0	1.14	4.3	0	111.29	0
AGR3	0	0	0	1.14	0	0	0	0.98
AGRN	77.44	290.3	422.78	2478.03	380.59	267.38	1537.98	123.18
AGRP	15.49	9.19	14.03	54.66	43.04	17.36	23.06	26.4
AGT	0	1.84	0	4.56	0	0	0	0
AGTPBP1	2325.82	1668.28	1598.65	1241.29	3226.73	1713.67	1165.02	743.98
AGTR1	0	0	0	2.28	0	0	0	0
AGTR2	0	0	51.01	3.42	0	0	0	0
AGTRAP	252.16	165.36	183.01	107.05	299.43	237.87	475.23	198.46
AGXT	3.1	1.84	0	2.28	0	0	0	0
AGXT2	0	0	0	6.83	0	0	0	0
AGXT2L1	0	0	0	18.22	0	0	0	0
AGXT2L2	1413.21	1058.29	741.61	4073.49	2477.23	1277.87	851.2	933.64
AHCTF1	9292.13	4644.73	3868.13	2442.73	3236.57	1939.38	3869.02	3351.34
AHCY	4931.06	6915.66	5331.59	6701.84	9782.88	6177.55	5926.35	8882.82
AHCYL1	3093.45	2676.97	3035.96	2360.73	5938.22	2446.36	2663.9	2420.63
AHCYL2	585.48	336.23	666.37	351.89	173.39	333.36	552.43	450.69
AHDC1	409.53	933.36	349.45	354.17	187.53	720.54	1237.2	1472.32
AHI1	706.92	621.01	527.99	417.94	1856.23	590.32	160.42	476.11
AHNAK	1242.83	2728.41	12217.8	65940	17.83	32.99	9.02	215.08
AHNAK2	11.77	189.24	998.6	39.86	295.74	2231.07	633.64	18.58
AHR	3957.12	797.4	12.75	2405.15	1543.27	822.98	6.02	1213.25
AHRR	263.31	25.72	346.26	27.33	830.66	64.24	495.28	39.11
AHSA1	6910.55	3481.71	6986.99	1340.37	4508.7	5316.37	8887.02	5886.36
AHSA2	1942.31	986.64	2263.74	5818.13	4357.44	2717.22	1250.24	2524.26
AHSG	3.1	1.84	0	7.97	0.61	0	1	0
AHSP	0	0	0	2.28	0	1.74	0	0.98
AICDA	4720.41	1591.12	13059.6	1254.96	1.23	713.6	375.97	196.51
AIDA	431.21	1161.18	561.15	414.52	640.67	578.17	437.13	412.56
AIF1	104.09	66.14	171.53	7.97	11.68	45.14	1343.48	97.76
AIF1L	75.59	12.86	8.93	91.1	7.99	10.42	15.04	10.75
AIFM1	3055.04	2000.84	2118.99	1026.06	4979.06	1448.03	2355.1	2617.14
AIFM2	890.92	198.43	475.7	289.26	870.63	437.53	49.13	332.4
AIFM3	7.43	3.67	2.55	23.91	3.07	0	3.01	6.84
AIG1	376.69	108.4	37.62	78.58	2.46	296.9	0	35.19
AIM1	2159.16	876.4	2494.58	909.9	6770.73	5165.32	4259.03	4589.03
AIM1L	39.65	20.21	8.93	11.39	23.98	13.89	19.05	54.75
AIM2	240.39	1521.3	2535.39	3760.32	95.92	1215.37	686.78	2657.22
AIMP1	2535.23	1594.79	2500.96	2038.45	3120.37	3753.75	1505.9	1337.41
AIMP2	414.48	880.07	776.05	103.63	404.57	727.49	1105.86	1196.63
AIP	2983.79	2028.4	2382.99	2790.06	3841.59	1864.72	2842.36	2810.71
AIPL1	0	5.51	1.28	41	1.23	1.74	2.01	3.91
AIRE	0	3.67	0.64	47.83	0	1.74	2.01	0.98
AJAP1	0	0	0	22.78	0	0	0	0
AK1	65.67	367.46	234.03	6222.41	421.79	142.37	656.7	52.79
AK2	14892.9	7623.02	9742.38	3193.2	12996.1	9365.29	10173.4	8569.97
AK3	1531.55	3031.57	1956.38	3291.13	1492.24	3458.59	577.5	1830.14
AK4	2713.66	2676.97	531.18	2648.85	23.36	98.97	5.01	166.2
AK5	4.34	9.19	0.64	20.5	3.69	0	1	6.84
AK7	79.92	51.44	29.97	117.3	14.14	0	3.01	12.71
AKAP1	4053.15	3373.31	4010.33	1072.75	2838.15	3062.73	5729.84	3997.56
AKAP10	1886.55	1128.11	832.16	893.96	2025.93	1052.16	678.76	792.86
AKAP11	6913.65	4367.3	6105.09	5824.97	5333.83	9596.21	2768.17	4830.51
AKAP12	12.39	687.16	8.29	1340.37	4.92	20.83	1	4.89
AKAP13	7952.65	8743.79	8586.91	10303.9	15170.2	13593	18823.8	22273.5
AKAP14	0	1.84	0.64	11.39	0.61	1.74	2.01	0
AKAP17A	1999.31	1824.45	2962.63	15726.8	3194.76	2573.11	3860	2393.26
AKAP2	12.39	20.21	23.59	104.77	140.8	20.83	41.11	183.8
AKAP3	16.11	3.67	45.91	15.94	11.68	19.1	19.05	13.69
AKAP4	0	0	0	5.69	0	0	0	0
AKAP5	879.15	628.36	205.33	455.52	160.48	199.67	78.2	1136.02
AKAP6	35.93	77.17	98.2	179.93	38.12	3.47	79.21	69.41
AKAP7	548.93	3.67	179.19	13.67	79.32	22.57	219.57	0.98
AKAP8	2050.12	2561.22	2476.09	2478.03	2438.5	2187.66	3535.16	3749.24
AKAP8L	1354.97	3004.01	2144.5	6766.75	2026.55	1970.63	2271.88	2923.14
AKAP9	5892.62	3336.57	5949.5	5740.69	15578.5	5802.52	2229.77	4719.06
AKD1	42.75	132.29	141.56	197.01	83	142.37	82.21	131
AKIRIN1	4782.37	5249.21	4849.51	3440.32	1177.44	5095.87	3628.4	2122.45
AKIRIN2	982.62	3279.61	2048.85	2818.53	2268.18	2151.2	2937.61	2092.15
AKNA	5243.94	3733.43	5891.47	15476.3	11767	6554.31	13394.7	10884
AKNAD1	0	0	0	12.53	0	0	0	0
AKR1A1	1309.13	2125.77	2620.2	1660.37	2570.07	1703.25	3017.82	2351.22
AKR1B1	3488.11	3474.36	3259.79	934.96	6103.62	2449.84	4048.49	3361.12
AKR1B10	0.62	0	0.64	9.11	1.84	0	1	0.98
AKR1B15	0	0	0.64	23.91	0	0	0	0
AKR1C1	0	0	1.91	5.69	0	0	0	0
AKR1C2	0	0	1.91	1.14	0.61	0	0	0
AKR1C3	0	1.84	0.64	1.14	0	0	1	0
AKR1C4	0.62	0	0	0	0	0	0	0
AKR1CL1	0	0	0.64	2.28	0	0	0	0
AKR1D1	0.62	0	0.64	12.53	0.61	1.74	1	2.93
AKR1E2	0.62	0	0	9.11	0	0	0	0
AKR7A2	957.84	1050.94	1293.84	907.62	1891.28	2158.15	1570.07	1143.84
AKR7A2P1	78.06	99.22	93.74	102.49	178.31	145.84	75.19	59.64
AKR7A3	17.97	49.61	17.85	36.44	34.43	45.14	44.11	39.11
AKR7L	54.52	102.89	50.38	56.94	86.08	83.34	81.21	94.83
AKT1	5561.77	2757.81	3982.27	3459.68	4305.18	3081.83	6602.1	4077.73
AKT1S1	949.16	2524.47	2082.64	734.53	532.46	539.97	1688.37	1126.24
AKT2	4165.91	7049.78	4041.58	5952.51	5796.81	4502.07	6409.6	5214.72
AKT3	62.58	723.9	471.24	545.49	4.92	3.47	0	161.31
AKTIP	234.19	139.64	212.35	198.15	276.07	286.48	171.44	195.53
ALAD	1322.14	1262.24	1275.35	2810.56	1153.46	1045.22	1423.69	1486.99
ALAS1	3317.11	2096.38	1585.89	1662.65	2215.31	1340.38	1643.26	2002.2
ALAS2	3.72	18.37	7.01	12.53	11.07	3.47	3.01	6.84
ALB	5.58	5.51	4.46	14.8	0.61	0	0	0.98
ALCAM	1117.06	2281.95	5560.51	682.14	3101.31	968.82	1596.13	3554.69
ALDH16A1	524.15	736.76	1941.72	1163.85	865.09	647.62	4023.42	3191.99
ALDH18A1	6253.2	3121.6	3687.03	1319.87	3210.13	4833.7	4756.32	5426.87
ALDH1A1	0	1.84	0.64	4.56	0.61	0	0	0
ALDH1A2	0	0	0	11.39	0	0	0	0
ALDH1A3	436.79	176.38	119.24	54.66	63.94	633.73	279.72	159.35
ALDH1B1	1885.93	751.46	1879.22	838.16	539.22	428.85	1	1079.31
ALDH1L1	1475.17	0	874.89	6.83	0	0	0	0
ALDH1L2	256.5	448.31	88	276.73	182	12.15	8.02	14.66
ALDH2	21.68	1883.25	63.77	1711.62	41.81	593.79	5.01	1355.01
ALDH3A1	81.16	3.67	10.84	72.88	1.23	0	0	0
ALDH3A2	2032.15	872.72	941.21	699.22	417.48	472.26	1965.09	1058.78
ALDH3B1	108.42	91.87	107.13	218.65	93.46	190.99	74.19	144.69
ALDH3B2	16.73	1.84	60.58	2.28	22.75	20.83	266.69	48.88
ALDH4A1	117.1	31.23	496.11	12.53	89.77	197.93	393.02	0
ALDH5A1	1488.8	8837.49	5163.88	2233.19	3665.74	6550.84	14328.1	7773.2
ALDH6A1	189.58	244.36	125.62	120.71	370.75	262.17	160.42	100.7
ALDH7A1	0.62	795.56	1.28	77.44	3.07	0	12.03	2.93
ALDH8A1	42.75	20.21	3.19	50.11	0.61	3.47	2.01	0.98
ALDH9A1	2118.89	1817.11	1504.27	2266.21	2226.37	1672	1211.14	1593.55
ALDOA	35274.5	40365.8	24967.5	43327.9	69052.6	37457.7	38368.4	29246
ALDOB	3.1	7.35	3.83	10.25	0	5.21	11.03	4.89
ALDOC	4322.66	4552.87	403.01	9081.94	15396.5	9007.62	326.85	927.78
ALG1	463.43	429.93	398.55	296.09	208.43	340.3	337.88	553.34
ALG10	354.39	360.11	519.07	387.19	525.08	743.11	328.85	402.79
ALG10B	622.66	865.38	1089.78	1440.58	988.68	1769.23	475.23	760.6
ALG11	517.95	227.83	312.46	258.51	167.24	592.06	218.57	175.97
ALG12	202.6	685.32	568.8	374.67	801.15	355.93	596.54	914.09
ALG13	993.77	2338.9	1793.14	1935.96	1997.03	1382.05	853.21	817.31
ALG14	171	281.11	195.77	27.33	218.27	451.42	227.59	241.48
ALG1L	40.27	20.21	36.35	21.64	15.37	38.2	25.06	24.44
ALG1L2	5.58	16.54	15.3	36.44	6.76	5.21	9.02	11.73
ALG2	1454.1	1905.3	2393.19	3578.11	595.18	958.41	943.44	1900.53
ALG3	1990.64	2351.76	1620.33	594.45	933.34	1163.28	3807.86	1208.36
ALG5	1337.01	1120.76	732.05	359.86	512.79	1241.41	712.85	679.46
ALG6	978.9	507.1	513.97	186.76	776.56	928.89	409.06	699.01
ALG8	2264.48	714.72	983.29	228.9	973.92	855.97	1025.66	818.28
ALG9	1453.48	1368.8	744.8	969.12	1337.3	968.82	804.08	772.33
ALK	2.48	5.51	2.55	18.22	2.46	8.68	0	0
ALKBH1	583.62	819.44	523.53	403.14	411.33	437.53	496.29	482.95
ALKBH2	786.84	1084.02	1284.91	565.98	898.3	939.31	1795.65	1176.1
ALKBH3	1193.89	905.8	117.97	527.26	454.99	941.04	4.01	0
ALKBH4	480.16	316.02	434.26	363.28	564.43	453.16	591.53	704.88
ALKBH5	5536.99	4077	2163.63	6500.27	6374.15	3960.37	5565.41	3396.31
ALKBH6	371.12	576.92	199.59	600.15	668.34	286.48	294.76	718.56
ALKBH7	366.16	1021.55	297.16	1240.15	743.35	432.32	662.72	1006.97
ALKBH8	1187.07	852.51	964.8	690.11	851.57	1000.08	647.68	784.07
ALLC	4.96	0	5.1	6.83	0	0	0	0
ALMS1	1992.5	2693.5	3442.16	1565.85	2697.35	1659.85	2885.47	2486.13
ALMS1P	13.01	14.7	22.32	29.61	12.3	10.42	16.04	5.87
ALOX12	144.98	113.91	152.4	719.72	108.21	109.38	132.34	229.74
ALOX12B	6.2	20.21	1.28	11.39	30.13	79.87	0	99.72
ALOX12P2	47.71	9.19	126.26	955.45	180.15	3.47	355.92	10.75
ALOX15	3.72	1.84	15.94	105.91	19.06	60.77	128.33	19.55
ALOX15B	1.24	1.84	1.91	19.36	0	0	4.01	0
ALOX5	3.1	4144.98	1075.76	4.56	4588.01	8210.69	7932.54	7176.84
ALOX5AP	2340.07	624.69	573.27	928.12	3583.35	5722.65	1315.41	1538.8
ALOXE3	6.2	0	1.91	9.11	0	1.74	6.02	0.98
ALPI	2.48	0	0	4.56	0	0	0	0
ALPK1	523.53	501.59	455.94	175.38	515.24	543.44	547.42	166.2
ALPK2	3.72	5.51	3.19	195.87	1.23	0	1	0
ALPK3	316.59	29.4	184.29	116.16	3.07	48.61	132.34	60.61
ALPL	0	75.33	4.46	12.53	0.61	0	13.03	612.98
ALPP	11.77	0	0	14.8	0.61	0	0	2.93
ALPPL2	1.24	0	0	5.69	0	0	0	0.98
ALS2	670.98	1109.74	646.6	888.26	193.68	491.36	469.22	395.94
ALS2CL	245.34	0	55.48	1015.81	1.84	0	1	18.58
ALS2CR11	6.82	9.19	7.01	41	11.68	1.74	0	0
ALS2CR12	43.99	27.56	42.09	13.67	1.84	24.31	18.05	16.62
ALS2CR4	390.32	551.19	584.75	423.63	386.13	416.7	805.09	620.8
ALS2CR8	159.23	332.55	331.59	275.59	810.37	491.36	195.51	502.51
ALX1	0	0	0	3.42	0	0	0	0
ALX3	43.37	55.12	73.97	95.66	62.1	31.25	145.38	156.42
ALX4	19.21	3.67	1.91	23.91	0	3.47	0	0
AMAC1	1.86	1.84	2.55	18.22	2.46	3.47	6.02	4.89
AMAC1L2	3.1	3.67	2.55	25.05	3.69	5.21	3.01	5.87
AMAC1L3	3.72	7.35	4.46	26.19	4.92	6.94	9.02	13.69
AMACR	460.95	139.64	226.37	637.73	207.82	177.1	69.18	260.05
AMBN	3.1	22.05	2.55	10.25	1.84	15.63	3.01	5.87
AMBP	4.34	0	0	4.56	0	0	0	0.98
AMBRA1	1928.06	1260.4	1409.9	1540.8	1699.45	974.03	2432.3	1818.41
AMD1	5510.35	4596.96	6358.88	1244.71	3870.48	10761.2	8632.36	3783.46
AMDHD1	30.36	67.98	26.14	87.69	4.92	12.15	38.1	27.37
AMDHD2	483.87	349.09	696.98	796.02	440.23	442.74	1184.07	1163.39
AMELX	0	0	0	3.42	0	0	0	0
AMELY	0	0	0	0	0	0	0	0
AMFR	9465.61	4742.11	4663.31	5949.09	23636.1	8287.08	3379.75	2761.83
AMH	74.35	148.82	670.83	178.79	76.24	222.24	2392.2	156.42
AMHR2	0	0	0	4.56	0	0	0	0
AMICA1	11.77	617.34	33.16	100.21	57.18	335.09	47.12	581.69
AMIGO1	64.43	7.35	12.75	91.1	0.61	0	2.01	36.17
AMIGO2	164.18	464.84	383.88	1495.25	319.72	88.55	0	271.78
AMIGO3	150.55	859.86	684.22	612.67	166.62	296.9	1096.84	395.94
AMMECR1	1277.53	768	1303.41	860.93	723.68	878.54	976.53	739.09
AMMECR1L	749.67	1208.95	1265.78	1253.82	1234.62	1901.18	1990.15	1530
AMN	51.42	769.84	60.58	504.49	25.82	34.72	0	50.84
AMN1	336.42	231.5	232.11	215.23	200.44	232.66	82.21	59.64
AMOT	0	0	74.61	318.86	3.69	1.74	12.03	69.41
AMOTL1	1.24	1747.29	1455.81	778.94	0	0	0	0
AMOTL2	0	1.84	0	10.25	0.61	0	4.01	0
AMPD1	0	3.67	0	11.39	0.61	0	0	0.98
AMPD2	1883.46	1179.56	1876.67	718.58	9814.86	2154.68	3204.3	2000.25
AMPD3	1003.68	659.6	675.93	4368.44	627.76	849.02	552.43	76.26
AMPH	4.96	1.84	4.46	13.67	15.37	0	4.01	3.91
AMT	41.51	115.75	102.67	617.23	464.21	105.91	201.52	327.51
AMTN	0.62	0	0	1.14	0	0	0	0
AMY1A	3.72	0	3.19	6.83	6.15	1.74	5.01	0.98
AMY1B	0	0	0	0	0	0	0	0
AMY1C	0	0	0	0	0	0	0	0
AMY2A	24.78	80.84	41.45	335.95	27.05	12.15	8.02	6.84
AMY2B	152.41	389.51	202.78	1588.63	156.79	98.97	19.05	92.88
AMZ1	21.68	51.44	10.84	222.07	11.07	43.41	31.08	158.38
AMZ2	2797.92	2360.95	1529.14	880.29	6749.21	4449.99	1973.11	2230.97
AMZ2P1	374.83	595.29	307.36	294.95	1169.45	1415.04	692.79	1280.71
ANAPC1	1744.06	2213.97	3548.02	1793.61	3098.23	2253.64	3515.1	3740.44
ANAPC10	444.22	347.25	347.53	289.26	321.57	430.59	156.41	131.98
ANAPC11	1698.83	905.8	1365.26	661.64	2126.15	1343.85	1746.52	1500.67
ANAPC13	2784.91	2120.26	1359.52	1077.31	1246.92	2442.89	1330.45	1076.38
ANAPC16	2388.4	2489.56	2253.54	2413.12	3700.17	4656.6	2540.58	2561.41
ANAPC2	1874.16	1370.64	2349.83	1801.58	1521.14	1158.07	3523.12	2273.99
ANAPC4	1347.54	885.59	1027.93	732.25	1621.98	1154.6	900.33	1387.27
ANAPC5	10225.8	7191.25	5205.33	4189.65	6556.76	7141.16	7931.54	7476
ANAPC7	3819.57	3145.48	3673.64	953.18	1187.89	2894.31	3908.12	3284.86
ANG	12.39	5.51	8.29	6.83	5.53	10.42	1	6.84
ANGEL1	1327.09	832.3	1202.65	1270.9	1180.51	994.87	2095.43	1464.5
ANGEL2	772.59	1297.14	1013.9	1744.64	858.95	1491.43	806.09	785.04
ANGPT1	0	0	0	25.05	0	0	0	0
ANGPT2	29.12	62.47	8.93	35.3	19.68	60.77	10.03	7.82
ANGPT4	0	0	0	2.28	0.61	5.21	1	1.96
ANGPTL1	6.2	60.63	20.41	95.66	27.05	197.93	16.04	27.37
ANGPTL2	5.58	22.05	2.55	13.67	2.46	6.94	0	2.93
ANGPTL3	1.86	1.84	0.64	2.28	0	1.74	0	0
ANGPTL4	7.43	45.93	7.65	18.22	15.99	10.42	16.04	18.58
ANGPTL5	2.48	0	0.64	4.56	0	3.47	0	0
ANGPTL6	106.56	128.61	160.06	561.43	585.34	520.87	204.53	159.35
ANGPTL7	5.58	14.7	4.46	10.25	1.84	17.36	8.02	1.96
ANK1	37.17	9.19	101.39	591.04	46.73	373.29	390.01	9.78
ANK2	486.35	553.03	410.66	358.72	100.22	652.83	233.61	349.02
ANK3	24.16	12.86	9.57	35.3	2480.92	1540.05	128.33	1739.22
ANKAR	164.8	71.66	95.01	267.62	72.55	8.68	11.03	126.12
ANKDD1A	522.91	123.1	202.14	458.94	292.67	317.73	360.93	345.11
ANKFN1	4.34	3.67	1.28	12.53	0	1.74	1	0
ANKFY1	2722.96	3665.44	2984.95	3058.82	4088.75	3927.38	3600.32	4345.6
ANKH	3739.03	1866.71	2590.23	788.05	7170.38	4477.77	3224.35	4433.59
ANKHD1	287.47	266.41	214.26	142.35	462.98	482.68	214.56	261.03
ANKHD1-EIF4EBP3	21.68	34.91	28.06	41	27.67	3.47	39.1	46.93
ANKIB1	1833.89	1603.98	2423.8	1482.72	5451.26	4745.15	1309.39	4391.55
ANKK1	0.62	5.51	3.19	78.58	0.61	1.74	1	2.93
ANKLE1	2355.56	764.32	2588.96	171.96	3714.31	2272.74	5441.09	5302.71
ANKLE2	5294.12	8065.82	5920.16	1680.87	5943.76	5705.29	5817.07	5524.63
ANKMY1	526.62	330.72	766.48	1164.99	635.14	399.34	1188.08	1511.43
ANKMY2	450.42	573.24	54.2	257.37	1479.33	783.04	160.42	597.34
ANKRA2	251.54	257.22	174.72	726.55	461.14	164.94	172.45	262.98
ANKRD1	3.72	1.84	1.91	35.3	0	3.47	0	1.96
ANKRD10	3700.62	2237.85	2978.57	8084.35	1529.13	1064.32	725.88	2981.8
ANKRD11	6519.61	20333.6	6888.15	6496.86	5637.56	4241.64	10681.7	7680.32
ANKRD12	1626.96	14327.4	7111.34	20845.8	4170.53	5661.88	1704.41	3110.84
ANKRD13A	7448.95	8598.64	4697.74	5035.78	19343.2	22407.9	7232.73	11591.9
ANKRD13B	1149.9	731.25	1224.97	178.79	460.52	444.48	1913.96	1472.32
ANKRD13C	949.78	1512.11	1255.58	967.98	1524.83	1920.28	938.43	1451.79
ANKRD13D	1054.49	856.19	798.37	1785.64	541.68	711.86	1666.32	1261.15
ANKRD16	309.78	328.88	355.18	586.48	695.4	316	518.34	510.33
ANKRD17	6245.76	8740.11	6064.91	4105.38	7221.42	8401.67	9481.56	4291.83
ANKRD18A	0	1.84	22.32	11.39	0	236.13	0	1.96
ANKRD19	1273.81	1337.57	1455.17	2414.26	1899.89	1533.1	1714.44	1888.8
ANKRD2	1.24	0	0	0	0	0	4.01	0
ANKRD20A1	0	0	0	0	0	0	0	0
ANKRD20A2	0	0	0	0	0	0	0	0
ANKRD20A3	1.24	0	1.28	0	3.07	3.47	1	0.98
ANKRD20A4	22.3	14.7	22.96	31.89	91.61	36.46	6.02	24.44
ANKRD20B	6.2	1.84	12.75	15.94	19.68	24.31	3.01	14.66
ANKRD22	0	0	0	36.44	1.23	0	0	0
ANKRD23	304.82	183.73	310.55	857.52	392.89	293.42	370.96	359.77
ANKRD24	14.25	40.42	26.14	183.35	59.64	59.03	133.35	27.37
ANKRD26	1610.85	554.87	1012.63	757.3	2621.11	1461.92	833.16	1946.48
ANKRD26P1	8.05	7.35	6.38	14.8	11.07	3.47	2.01	3.91
ANKRD27	4112.01	1874.06	1677.08	2754.76	3694.64	2835.28	2001.18	2451.92
ANKRD28	3121.33	2836.82	3494.45	1250.4	4617.53	2692.91	2829.33	1958.21
ANKRD29	4.96	1.84	5.1	4.56	0	0	0	0
ANKRD30A	14.87	22.05	2.55	18.22	0	0	0	0.98
ANKRD30B	22.3	9.19	73.33	813.1	1.84	0	14.04	0
ANKRD30BL	4.96	27.56	20.41	59.22	0.61	0	3.01	2.93
ANKRD30BP2	95.41	191.08	659.99	3283.16	1.84	13.89	164.43	37.15
ANKRD31	14.87	14.7	65.04	87.69	9.84	5.21	9.02	3.91
ANKRD32	779.4	494.24	690.6	210.68	2228.83	506.98	339.88	444.83
ANKRD33	0	0	0	5.69	0	0	0	0
ANKRD33B	2949.1	6823.79	5875.53	7674.38	2565.77	1481.01	2249.83	5534.41
ANKRD34A	128.87	158.01	121.16	156.02	471.59	336.83	322.84	175
ANKRD34B	0	9.19	0	9.11	0	0	0	0.98
ANKRD34C	4.34	3.67	2.55	11.39	0.61	3.47	0	0
ANKRD35	13.01	5.51	0.64	42.14	0.61	3.47	1	0.98
ANKRD36	1206.9	2495.07	1305.32	1382.5	2723.17	1001.81	796.06	1554.44
ANKRD36B	610.26	1238.35	731.41	782.36	1614.6	470.52	513.33	905.29
ANKRD36BP1	209.41	203.94	220	220.93	333.86	385.45	175.45	211.17
ANKRD36BP2	454.14	2721.06	512.05	80.85	785.78	447.95	542.4	1342.3
ANKRD37	55.14	154.33	46.55	420.22	158.63	22.57	11.03	32.26
ANKRD39	275.7	227.83	353.27	193.6	455.6	378.5	428.11	324.58
ANKRD40	3753.9	2338.9	2782.17	1186.63	1527.29	3264.13	3671.51	1809.61
ANKRD42	133.82	174.54	88	307.48	33.2	138.9	140.36	76.26
ANKRD43	1.86	0	0	4.56	0	0	0	0
ANKRD44	1348.78	3158.35	1794.41	709.47	3996.53	5413.6	1412.66	3193.94
ANKRD45	5.58	7.35	6.38	43.27	3.07	5.21	11.03	6.84
ANKRD46	814.1	420.75	614.72	386.05	531.85	1388.99	979.54	771.36
ANKRD49	1474.55	661.43	727.59	504.49	993.6	1093.83	298.77	787
ANKRD5	445.46	104.73	75.25	248.26	268.07	378.5	198.51	0
ANKRD50	247.82	378.49	216.81	173.1	9.84	34.72	0	53.77
ANKRD52	3934.81	2438.12	4620.58	5284.04	1926.33	4554.16	6279.26	5494.32
ANKRD53	3.1	1.84	11.48	15.94	15.99	17.36	29.08	7.82
ANKRD54	447.94	819.44	976.28	630.9	528.77	734.43	1406.64	803.62
ANKRD55	0	0	372.4	18.22	0	0	1	0
ANKRD56	1.24	0	0	9.11	0	0	0	0
ANKRD57	1.86	0	1.28	29.61	0.61	0	0	3.91
ANKRD58	127.63	36.75	24.87	296.09	14.76	52.09	5.01	93.85
ANKRD6	19.21	292.13	21.68	18.22	14.14	64.24	14.04	378.35
ANKRD7	37.17	16.54	12.12	25.05	10.45	38.2	0	26.4
ANKRD9	134.44	97.38	88.64	56.94	35.66	6.94	1	56.7
ANKS1A	2011.7	734.93	599.41	1040.86	713.84	809.09	1266.28	2335.58
ANKS1B	4.34	14.7	23.59	61.5	282.83	152.79	50.13	1.96
ANKS3	260.83	339.9	327.13	514.74	443.31	272.59	418.08	544.54
ANKS4B	1.86	1.84	2.55	22.78	2.46	1.74	2.01	4.89
ANKS6	2142.43	542.01	1812.27	1787.92	5.53	376.76	1339.47	1411.71
ANKZF1	2652.95	966.43	1464.1	8117.37	11638.5	772.63	1700.4	2742.27
ANLN	2468.94	1152	1348.04	460.08	4442.91	3776.33	1687.37	2446.05
ANO1	3.72	0	0	11.39	0	0	0	0
ANO10	560.7	18.37	551.59	765.27	2.46	5.21	15.04	90.92
ANO2	0	1.84	0	5.69	0	0	0	0
ANO3	21.06	0	8.29	5.69	0	0	0	0
ANO4	0	0	23.59	9.11	0	0	0	0
ANO5	0	0	0.64	14.8	0	1.74	0	0
ANO6	2058.79	826.79	1219.87	749.33	1085.21	1020.91	911.36	699.01
ANO7	93.55	36.75	29.33	408.83	95.3	15.63	3.01	11.73
ANO8	64.43	279.27	311.18	619.51	456.83	107.65	1033.68	839.79
ANO9	708.77	299.48	242.32	3597.47	178.31	223.98	516.34	1574.97
ANP32A	16626.5	8185.24	16235.2	5695.14	7943.25	7793.99	30783.7	9471.36
ANP32B	11914.7	11479.5	17310.9	13219.2	22499.8	15063.6	18534	15780
ANP32C	1382.85	518.12	1573.14	703.78	801.76	557.33	2266.87	1180.99
ANP32D	189.58	82.68	167.07	77.44	76.86	93.76	160.42	89.94
ANP32E	9705.99	17592.3	11080.9	5317.06	20829.9	9804.56	10368.9	10468.5
ANPEP	89.22	0	13.39	321.14	0	0	3.01	0.98
ANTXR1	1.24	3.67	0	47.83	0	3.47	1	0
ANTXR2	70.01	123.1	104.58	1101.22	574.89	312.52	4.01	151.53
ANTXRL	0	12.86	3.19	1.14	38.12	1.74	10.03	0
ANUBL1	121.43	554.87	133.27	74.02	1473.18	3114.82	513.33	2128.32
ANXA1	4.96	12.86	2.55	2.28	0	0	0	0
ANXA10	0	0	0.64	1.14	0	1.74	0	0
ANXA11	2037.73	3354.94	6136.97	3840.04	7560.81	4795.5	4888.66	3941.84
ANXA13	0	0	0	10.25	0	0	0	0
ANXA2	4063.68	5548.69	3001.53	596.73	7.38	1.74	1	55.73
ANXA2P1	716.83	516.29	471.88	91.1	2.46	6.94	0	10.75
ANXA2P2	4020.93	4896.45	2872.08	450.97	4.92	5.21	1	57.68
ANXA2P3	387.22	639.39	259.53	59.22	1.23	0	0	7.82
ANXA3	0	0	0	2.28	0	0	0	0
ANXA4	661.69	23.89	118.61	436.16	189.37	52.09	2.01	34.22
ANXA5	7167.05	7540.34	4364.88	3564.45	3459.76	934.1	1454.77	1368.69
ANXA6	4669.61	1989.81	477.62	1619.37	6280.08	8844.41	2838.35	3470.61
ANXA7	1915.05	2232.34	2625.3	1437.17	2318.6	2253.64	2615.77	2008.07
ANXA8	0	0	0	0	0	0	0	0
ANXA8L1	0	0	0	0	0	0	0	0
ANXA8L2	0	0	0	0	0	0	0	0
ANXA9	53.9	22.05	38.26	41	83.62	52.09	6.02	84.08
AOAH	280.66	33.07	79.71	30.75	1.84	0	0	5.87
AOC2	75.59	400.53	230.2	242.56	15.37	119.8	253.66	67.46
AOC3	34.7	314.18	205.97	154.88	3.07	78.13	152.39	34.22
AOX1	9.29	3.67	7.01	33.03	1.23	3.47	0	0.98
AOX2P	0	27.56	0	15.94	1.23	0	5.01	0
AP1AR	2927.41	1010.52	1314.25	813.1	1105.5	687.55	764.98	312.84
AP1B1	2159.16	5644.23	4107.89	3712.49	3826.83	5741.75	10085.1	8116.35
AP1G1	3884.01	5425.59	3711.9	2734.26	3475.75	5444.85	3266.46	4131.5
AP1G2	2742.16	2127.61	2500.32	8038.79	4696.84	1904.66	3665.49	5322.26
AP1M1	2270.68	2223.15	2392.55	1246.99	2456.94	2592.21	2942.62	1818.41
AP1M2	2.48	1.84	8.93	18.22	7.99	8.68	18.05	4.89
AP1S1	2333.26	865.38	3131.62	2370.98	4701.15	2587	1933.01	3148.97
AP1S2	1304.17	1065.64	962.89	1464.5	714.46	612.89	590.53	514.24
AP1S3	897.12	661.43	1337.84	1387.06	4.92	326.41	951.46	216.06
AP2A1	2509.21	2026.56	2926.28	2145.5	2385	1225.79	3109.05	4066.97
AP2A2	2356.18	1677.47	1698.13	1855.11	1636.12	1731.03	1966.09	2954.42
AP2B1	5434.14	3851.01	2918.63	3983.52	6588.74	4555.9	4562.82	4047.42
AP2M1	8375.8	12907.1	7474.17	5399.05	4728.2	7882.54	10360.8	8156.43
AP2S1	1118.3	1980.63	1835.22	503.35	2297.7	1493.17	1931	1824.27
AP3B1	3853.65	3026.06	2444.84	1494.11	2830.77	1861.25	2171.62	2676.77
AP3B2	8.67	7.35	26.14	23.91	1.23	15.63	0	13.69
AP3D1	7446.47	6272.6	7090.29	9884.79	4643.96	11587.7	10757.9	6155.21
AP3M1	2279.97	3573.58	3064.66	1102.36	3331.87	3748.55	3327.62	2519.37
AP3M2	1239.74	918.66	932.92	813.1	491.27	1637.28	0	461.45
AP3S1	4800.95	2315.02	2225.48	1144.49	4479.18	6747.04	1050.72	843.7
AP3S2	1867.35	1912.65	1111.47	1607.99	1058.16	1633.8	1594.13	987.41
AP4B1	1467.11	1405.55	1363.98	522.71	1609.68	1152.86	1368.54	1522.18
AP4E1	2511.69	948.05	1404.16	1416.67	1094.43	1645.96	1687.37	1287.55
AP4M1	418.82	181.89	404.92	202.71	533.08	211.82	437.13	743
AP4S1	283.14	227.83	193.85	231.18	129.73	279.53	187.49	219.97
APAF1	784.98	598.96	819.41	805.13	2739.16	1302.18	879.28	1480.14
APBA1	2.48	1.84	1.91	27.33	0	0	0	0.98
APBA2	3.72	0	29.33	11.39	1.23	0	0	0
APBA3	446.7	242.53	283.13	1771.97	528.77	293.42	595.54	874.99
APBB1	100.99	66.14	281.85	829.05	22.75	350.72	657.7	157.4
APBB1IP	5153.48	3641.56	5333.5	2546.36	3207.67	5066.35	5413.02	5654.66
APBB2	2.48	1512.11	916.97	279.01	3970.09	15.63	1673.33	1275.82
APBB3	436.17	474.03	557.96	981.65	932.73	338.57	4.01	966.88
APC	6392.6	5715.89	2773.88	1545.35	1818.73	3561.03	3147.15	2272.03
APC2	84.88	180.06	176	177.65	261.31	423.64	779.02	389.1
APCDD1	0	20.21	0.64	0	0	0	2.01	0
APCDD1L	8.67	0	3.83	36.44	4.3	3.47	2.01	4.89
APCS	0	0	0	0	0	0	0	0
APEH	1636.87	2039.42	3130.98	2990.49	2813.56	1546.99	3777.78	3819.63
APEX1	6198.68	6518.8	8076.78	4345.66	6735.69	4170.45	11273.2	6240.26
APEX2	3175.85	1067.48	1657.95	384.91	1890.05	1184.12	1820.72	1923.01
APH1A	4711.74	8661.11	4540.24	3691.99	7996.13	3534.99	5476.18	3615.3
APH1B	1910.1	516.29	661.91	1129.69	480.2	1288.29	1060.75	775.27
API5	12031.8	6621.69	7694.81	4866.1	5593.91	7932.89	6874.8	4040.58
APIP	1154.24	758.81	957.15	243.7	900.76	1482.75	785.03	546.5
APITD1	496.27	497.91	779.87	112.74	205.97	364.61	835.16	575.83
APLF	310.4	58.79	218.08	486.27	113.13	52.09	118.31	76.26
APLN	48.33	0	0.64	4.56	0	1.74	0	5.87
APLNR	0	0	0.64	12.53	0	1.74	0	0.98
APLP1	71.87	38.58	10.84	77.44	2.46	19.1	7.02	157.4
APLP2	5550.62	4540.01	5089.27	4253.42	8454.19	4712.16	12254.7	9457.67
APOA1	8.67	14.7	2.55	151.46	3.07	0	1	4.89
APOA1BP	2100.92	1493.74	1146.54	1713.89	1403.09	1588.66	1190.08	2299.4
APOA2	0	0	0	3.42	0	0	0	0
APOA4	0.62	0	0	1.14	0	1.74	0	0
APOA5	0	0	0.64	1.14	0	0	0	0
APOB	0	0	1.28	25.05	0.61	1.74	0	0.98
APOB48R	260.21	1.84	67.59	272.17	79.93	156.26	635.65	159.35
APOBEC1	0	0	0	1.14	0	0	0	0
APOBEC2	27.88	60.63	38.26	108.19	45.5	46.88	9.02	91.9
APOBEC3A	11.15	14.7	45.91	95.66	15.99	10.42	38.1	60.61
APOBEC3B	12.39	7.35	151.13	479.44	35.66	24.31	40.1	128.07
APOBEC3C	718.69	413.4	933.55	2009.98	1660.1	697.97	2278.9	3690.58
APOBEC3D	59.48	47.77	288.87	1266.35	194.91	350.72	751.95	1947.45
APOBEC3F	104.71	134.12	288.23	917.87	205.36	131.95	644.67	1684.47
APOBEC3G	196.4	325.2	641.5	1325.56	383.67	246.55	1036.68	2750.1
APOBEC3H	13.01	9.19	22.96	117.3	0	8.68	5.01	0.98
APOBEC4	2.48	9.19	2.55	18.22	0.61	0	0	0
APOC1	3.72	0	25.51	48.97	17.83	1.74	3.01	18.58
APOC1P1	0.62	0	2.55	11.39	4.3	0	1	3.91
APOC2	9.91	0	353.27	6.83	0.61	3.47	1	0
APOC3	0	0	0	3.42	0	0	0	0
APOC4	0.62	5.51	14.03	25.05	0.61	3.47	0	0.98
APOD	0.62	3.67	160.69	7.97	0.61	0	36.09	2478.31
APOE	4.34	66.14	37.62	56.94	26.44	17.36	67.17	12.71
APOF	3.72	16.54	9.57	37.58	5.53	10.42	8.02	11.73
APOH	0	0	0	3.42	0	3.47	0	0
APOL1	1532.79	115.75	1738.94	6446.75	9.22	8.68	51.13	3.91
APOL2	2138.09	734.93	1735.11	40139.3	418.1	79.87	699.81	21.51
APOL3	396.52	90.03	186.84	1195.74	22.13	3.47	147.38	0
APOL4	13.63	7.35	14.03	112.74	6.76	3.47	7.02	1.96
APOL5	0	23.89	1.91	12.53	1.84	0	45.12	158.38
APOL6	123.91	40.42	1022.83	58.08	542.3	138.9	1938.02	316.75
APOLD1	322.79	79	135.19	163.99	146.95	236.13	206.53	95.81
APOM	42.75	117.59	50.38	10.25	103.91	52.09	66.17	165.22
APOO	935.53	301.32	437.44	85.41	274.22	217.03	295.77	242.45
APOOL	1143.08	0	842.37	1309.62	1895.58	1724.09	528.37	499.57
APP	8.67	3195.09	1574.42	9.11	1.23	1.74	0	14.66
APPBP2	1060.06	1080.34	858.31	1251.54	1577.71	1390.73	807.09	1104.73
APPL1	4415.59	1732.59	2295.63	2375.54	4310.1	5038.57	2595.72	3245.76
APPL2	407.67	806.58	707.18	668.48	841.12	659.77	452.17	589.52
APRT	1875.4	2500.59	2761.13	1270.9	3005.39	1703.25	3735.67	2202.62
APTX	1597.84	914.98	2034.18	1384.78	1098.12	1100.78	1931	1707.93
AQP1	5.58	9.19	126.9	84.27	1.84	1.74	0	0
AQP10	0	0	0.64	7.97	0	0	0	0.98
AQP11	103.47	38.58	52.29	100.21	31.97	50.35	10.03	48.88
AQP12A	1.24	0	0	0	0	0	0	0
AQP12B	0	0	0	4.56	0	0	0	0
AQP2	1.24	1.84	0.64	0	0	1.74	1	0.98
AQP3	120.81	194.76	576.46	146.91	14.14	121.54	2419.27	1.96
AQP4	0	0	0	1.14	0	0	0	270.81
AQP5	1.24	0	0	3.42	0	0	0	0
AQP6	14.87	3.67	5.74	12.53	3.07	6.94	5.01	9.78
AQP7	2.48	1.84	0.64	10.25	0	1.74	2.01	0
AQP7P1	6.82	0	5.1	10.25	0.61	13.89	17.04	3.91
AQP7P3	2.48	0	0.64	3.42	0.61	3.47	9.02	0.98
AQP8	0.62	1.84	1.28	1.14	0.61	0	0	2.93
AQP9	0	0	10.2	11.39	0	1.74	0	0
AQPEP	64.43	9.19	27.42	12.53	3.07	3.47	5.01	0
AQR	3336.32	2052.28	1575.69	1322.15	2465.55	1816.11	2031.26	1804.72
AR	0.62	1.84	1.28	18.22	1.84	5.21	2.01	5.87
ARAF	3225.42	2518.96	1283	1100.08	2081.88	1317.81	1919.97	2290.61
ARAP1	5524.6	2230.5	2843.39	10316.4	8997.11	4434.36	5285.69	3802.03
ARAP2	1910.72	540.17	2255.45	879.15	731.06	15.63	28.07	231.7
ARAP3	9.29	3.67	1.28	17.08	0.61	3.47	1	0.98
ARC	21.68	1.84	9.57	4.56	0	0	0	0
ARCN1	15632.1	14593.8	7819.79	4114.49	6807.62	8092.62	6608.11	4988.89
AREG	4.96	25.72	25.51	18.22	0	0	0	1.96
ARF1	12408.5	12082.2	10661.3	8178.87	10652.3	8471.12	11180	7845.54
ARF3	5901.29	3522.13	5646.6	4278.47	3540.92	10778.6	11534.9	7965.79
ARF4	3164.08	3242.86	3625.81	1814.11	1841.48	3564.5	1616.19	1842.85
ARF5	2610.2	1852.01	2792.37	2703.51	4533.29	3073.15	3234.38	2725.65
ARF6	6813.28	3467.01	5276.11	5852.3	7828.89	6424.09	5216.51	9618
ARFGAP1	3809.66	2291.13	1872.21	8635.53	2112.63	1918.55	4240.98	2821.46
ARFGAP2	4476.93	2794.56	3516.13	5104.1	2121.85	2991.54	5483.2	3734.58
ARFGAP3	491.93	2676.97	1151.64	2487.14	106.37	741.38	864.24	547.48
ARFGEF1	2952.19	1618.68	2484.38	2606.71	5451.88	4875.37	2799.25	5748.51
ARFGEF2	4298.49	5466.01	4741.74	7084.48	6035.99	4687.85	3934.19	3603.57
ARFIP1	1138.13	714.72	636.4	1016.95	1449.2	1119.88	579.5	569.96
ARFIP2	1673.43	1919.99	1720.44	1303.93	1315.16	1441.08	2051.31	2495.91
ARFRP1	568.75	786.37	589.85	1412.11	898.91	1255.3	1912.95	1263.11
ARG1	3.1	0	1.91	9.11	7.99	5.21	1	5.87
ARG2	329.6	260.9	198.95	258.51	957.94	402.81	191.5	184.77
ARGFX	3.72	5.51	5.74	103.63	11.07	10.42	6.02	9.78
ARGFXP2	32.22	18.37	8.29	152.6	20.29	26.04	11.03	25.42
ARGLU1	6038.83	3913.48	6569.95	13155.4	8526.74	6293.88	2338.06	10807.8
ARHGAP1	2298.56	1460.67	1504.91	2027.07	1818.73	925.42	2246.82	2223.15
ARHGAP10	114.62	58.79	133.27	365.56	0.61	81.6	28.07	108.52
ARHGAP11A	8158.96	3891.43	4693.92	551.18	8192.88	9202.08	6805.63	5304.66
ARHGAP11B	1063.16	545.68	657.44	129.82	1293.65	1156.34	1201.11	1002.08
ARHGAP12	567.52	758.81	638.31	460.08	510.33	534.76	388	398.88
ARHGAP15	1032.18	2245.2	1859.46	1124	3127.13	4838.91	1147.97	1368.69
ARHGAP17	4138.03	5543.18	10587.3	7505.84	2669.68	2456.78	2227.77	4162.78
ARHGAP18	405.81	106.56	1617.14	111.6	1039.1	137.16	14.04	107.54
ARHGAP19	1366.74	1954.9	2343.45	1384.78	3480.67	2998.49	3661.48	2332.64
ARHGAP20	6.82	5.51	2.55	19.36	1366.2	0	2.01	59.64
ARHGAP21	34.7	1354.1	920.8	236.87	4.92	17.36	1193.09	76.26
ARHGAP22	0.62	1.84	0	3.42	148.79	1.74	4.01	351.95
ARHGAP23	131.97	66.14	17.85	107.05	23.98	24.31	177.46	66.48
ARHGAP24	817.2	2706.37	3077.41	780.08	1.84	342.04	56.15	740.07
ARHGAP25	5278.63	2548.36	17039.9	18209.4	5541.65	2675.55	661.71	3858.74
ARHGAP26	185.25	538.33	552.23	681	3.07	126.75	1110.88	333.37
ARHGAP27	714.35	1118.93	887	1365.42	1612.14	1184.12	1862.82	903.34
ARHGAP28	0	1.84	0	13.67	0	0	0	0
ARHGAP29	0	0	0.64	19.36	0	0	0	7.82
ARHGAP30	4976.29	4192.75	6467.29	11213.8	13361.9	14969.9	13713.5	11447.2
ARHGAP31	4227.86	841.49	1253.03	647.98	6.76	8.68	20.05	24.44
ARHGAP32	114	58.79	55.48	53.52	0	1.74	0	2.93
ARHGAP33	611.5	1339.4	817.5	1005.56	2333.97	800.41	1409.65	2495.91
ARHGAP36	0.62	0	0	13.67	0	0	0	0
ARHGAP39	134.44	185.57	43.36	126.41	38.74	158	186.48	100.7
ARHGAP4	4090.32	1894.27	4331.08	19868.7	15266.7	3587.08	9111.6	7919.84
ARHGAP40	1.86	3.67	0	6.83	1.23	10.42	3.01	0.98
ARHGAP42	480.78	440.96	450.84	26.19	0	26.04	1	2.93
ARHGAP44	988.19	248.04	577.73	879.15	1669.32	899.37	723.87	702.92
ARHGAP5	791.8	1194.26	1173.96	1778.81	226.26	350.72	861.23	589.52
ARHGAP6	13.63	60.63	3.19	26.19	0.61	0	9.02	1.96
ARHGAP8	0.62	0	7.01	13.67	1.84	1.74	0	0
ARHGAP9	376.07	576.92	890.83	259.65	638.83	882.01	1471.81	214.1
ARHGDIA	18965.3	11275.6	13886	4326.3	12918	9325.35	21027.5	18555.6
ARHGDIB	23335	19584	22485	13150.9	36326.6	53627.3	20638.5	16705.9
ARHGDIG	0.62	1.84	0	3.42	1.84	0	2.01	0
ARHGEF1	3025.92	5519.3	2895.68	8790.4	11573.3	3574.92	6749.48	8000.99
ARHGEF10	468.39	14.7	28.7	30.75	8.61	112.86	9.02	2.93
ARHGEF10L	4.34	49.61	145.39	2383.51	1.23	0	2.01	0
ARHGEF11	1816.54	29.4	637.04	2583.94	17.22	43.41	49.13	212.15
ARHGEF12	6331.26	2994.82	2235.68	2980.24	1841.48	3248.51	1830.74	1343.27
ARHGEF15	1.86	0	0	5.69	0	0	1	0
ARHGEF16	40.89	0	0	3.42	0	0	0	0
ARHGEF17	141.88	7.35	12.12	53.52	1.23	20.83	54.14	4.89
ARHGEF18	1016.69	1497.41	1684.1	1920.02	2620.49	4732.99	6367.49	5708.43
ARHGEF19	327.75	181.89	8.93	342.78	4.3	71.19	175.45	0
ARHGEF2	3260.11	3327.38	4675.42	6753.09	4045.1	5524.72	5666.68	6385.93
ARHGEF25	175.33	60.63	14.03	1737.81	0	38.2	5.01	0.98
ARHGEF26	16.11	47.77	7.01	162.85	575.5	29.52	8.02	15.64
ARHGEF3	2391.49	1212.63	1687.92	1103.5	823.9	536.5	1964.09	134.91
ARHGEF33	16.73	11.02	1.91	34.16	0.61	5.21	2.01	2.93
ARHGEF35	47.71	0	0.64	5.69	2.46	15.63	0	2.93
ARHGEF37	13.63	3.67	4.46	79.72	659.12	915	43.11	2.93
ARHGEF38	0	1.84	0.64	0	0	0	0	0
ARHGEF4	1.24	11.02	3.19	6.83	0	1.74	5.01	1.96
ARHGEF40	7.43	44.1	54.2	1286.84	3.07	12.15	202.52	33.24
ARHGEF5	413.25	0	1.28	17.08	1.23	88.55	1	0
ARHGEF6	2361.75	1567.23	2288.61	1046.56	15076.8	3600.97	3882.05	2.93
ARHGEF7	5210.48	3950.23	5515.24	5813.58	15977.5	9125.69	2326.02	3352.32
ARHGEF9	394.66	975.61	633.21	763	2761.91	1496.64	754.96	1644.39
ARID1A	5928.55	8734.6	7822.34	6029.95	9307.6	10249	15985.4	15154.4
ARID1B	2314.67	2123.94	3199.85	2050.98	4905.89	5415.34	5539.35	5573.51
ARID2	1711.84	2311.34	3431.32	988.48	2626.03	2880.42	2784.21	2011.98
ARID3A	153.03	1072.99	2145.77	3269.5	125.43	170.15	2857.4	129.05
ARID3B	967.13	1109.74	1142.07	3514.34	220.12	79.87	640.66	57.68
ARID3C	5.58	0	17.85	15.94	1.84	3.47	10.03	6.84
ARID4A	1209.38	889.26	970.54	2397.18	2266.95	2628.67	1195.1	1493.83
ARID4B	2192	1969.6	2094.76	4925.31	3826.21	244.81	1679.35	2762.8
ARID5A	250.92	801.07	1536.79	2642.02	331.4	116.33	581.51	432.12
ARID5B	600.35	2901.12	2645.07	510.18	815.29	309.05	984.55	4779.67
ARIH1	4055.01	2967.26	3076.78	3440.32	4211.73	3034.95	5819.07	2851.77
ARIH2	2838.81	6606.99	5701.44	3424.37	4790.3	4111.42	6292.3	4290.85
ARL1	2171.55	2476.7	2727.97	1241.29	2006.26	2696.38	1571.07	1406.82
ARL10	97.89	145.15	88	126.41	22.75	81.6	5.01	7.82
ARL11	727.98	108.4	316.29	366.69	973.92	1296.97	526.36	1118.42
ARL13A	4.96	3.67	1.91	21.64	4.3	3.47	1	7.82
ARL13B	499.36	380.32	444.46	347.33	536.76	133.69	249.65	380.3
ARL14	53.28	0	9.57	0	2.46	0	0	12.71
ARL15	219.32	606.31	432.98	80.85	89.15	220.5	644.67	181.84
ARL16	1188.93	597.13	631.93	515.88	317.88	645.88	834.16	708.79
ARL17A	556.36	799.23	432.98	1155.88	553.37	835.13	506.31	713.68
ARL17B	148.07	176.38	137.74	335.95	163.55	250.02	102.26	154.47
ARL2	2616.39	1227.33	1039.41	1061.36	405.19	522.61	1756.55	701.94
ARL2BP	2219.88	593.45	936.1	1166.13	1411.08	1972.37	976.53	859.34
ARL3	564.42	933.36	1321.26	378.08	563.2	500.04	1043.7	260.05
ARL4A	3.72	330.72	12.12	9.11	6.15	305.58	40.1	2.93
ARL4C	230.48	0	114.14	86.55	5938.84	626.78	1127.92	40.08
ARL4D	70.63	7.35	17.22	94.52	1.23	1.74	12.03	11.73
ARL5A	5620.01	1967.77	3065.3	1110.33	5334.44	5498.68	1613.18	1988.52
ARL5B	996.87	1572.74	1681.55	666.2	1491.01	838.6	1068.77	687.28
ARL5C	0	1.84	0	2.28	0	0	0	0
ARL6	181.53	95.54	88.64	77.44	174	43.41	55.14	55.73
ARL6IP1	7591.44	8357.95	9380.82	5871.66	8281.42	17187.1	11702.3	5634.13
ARL6IP4	3200.02	3244.7	2350.47	5215.71	4552.35	3232.88	6083.76	4645.74
ARL6IP5	2885.9	1486.39	1307.23	1691.12	1308.4	4489.92	783.03	1221.07
ARL6IP6	879.15	1317.36	1146.54	589.9	2116.93	913.26	1239.21	807.53
ARL8A	981.38	968.27	769.03	2414.26	1077.22	1086.89	1416.67	1041.18
ARL8B	3232.85	3637.89	5479.53	1559.02	4241.24	3203.37	3902.11	2409.88
ARL9	10.53	14.7	10.84	18.22	0.61	0	4.01	0.98
ARMC1	2087.91	1120.76	1721.72	1147.91	2365.33	4028.08	1237.2	2417.7
ARMC10	1573.68	771.67	1153.55	488.55	1556.19	1550.46	637.65	686.3
ARMC2	27.88	38.58	52.29	56.94	62.71	69.45	51.13	33.24
ARMC3	0	0	0	3.42	0	0	0	0
ARMC4	0.62	0	1.28	17.08	0	0	0	0.98
ARMC5	314.74	639.39	584.75	276.73	180.77	218.77	871.26	977.64
ARMC6	1877.88	1857.53	2111.34	915.6	1963.83	1797.01	4862.59	3761.95
ARMC7	376.69	485.05	563.07	195.87	194.91	442.74	722.87	598.31
ARMC8	2566.83	2790.88	1493.43	1125.14	1862.38	2524.5	1121.91	1249.42
ARMC9	211.27	108.4	119.88	174.24	461.75	90.28	95.25	672.61
ARMCX1	0	0	0	0	0	0	0	0
ARMCX2	1.24	108.4	691.88	1544.21	1.84	1.74	0	0
ARMCX3	1058.2	1844.67	1110.83	3458.54	1628.12	1050.43	542.4	1228.89
ARMCX4	13.01	3.67	1.91	69.47	1.84	1.74	1	0.98
ARMCX5	0	0	262.08	334.81	0	0	0	351.95
ARMCX6	501.84	926.01	635.76	1219.66	282.22	625.05	337.88	759.62
ARMS2	1.24	0	0	4.56	0	0	0	0
ARNT	1490.66	1335.73	2684.61	4458.4	3998.99	1435.87	1411.66	1714.78
ARNT2	88.6	7.35	1101.26	347.33	0	0	0	0
ARNTL	1027.85	512.61	12.75	11.39	1.84	592.06	2.01	7.82
ARNTL2	604.69	165.36	381.33	92.24	103.29	1.74	0	140.78
ARPC1A	6610.06	2522.63	3249.59	819.94	4192.05	4771.19	3104.04	3573.27
ARPC1B	16693.4	5686.49	9237.98	4161.18	16263.4	13037.4	5491.22	13217.7
ARPC2	34199	19738.3	24910.7	29185.2	28233.3	30214.1	14068.4	13502.2
ARPC3	4322.66	4997.5	3958.68	2687.57	5985.57	5186.15	3177.23	4937.07
ARPC4	6691.23	4510.61	6191.17	2446.14	7489.49	8195.06	4313.17	6583.41
ARPC5	9874.51	4720.06	16251.8	4555.2	5811.57	10249	3119.08	3966.28
ARPC5L	4529.59	2254.39	4836.76	2924.44	3585.81	5439.65	4277.08	2989.62
ARPM1	84.88	97.38	14.03	15.94	14.14	69.45	4.01	8.8
ARPP19	8579.02	7415.41	6650.94	4590.51	5521.97	6757.45	6210.08	4051.33
ARPP21	0	187.41	55.48	20.5	143.26	34.72	6.02	668.7
ARR3	18.59	22.05	9.57	338.22	15.99	31.25	12.03	43.02
ARRB1	69.39	0	0.64	7.97	0	1.74	0	0
ARRB2	2225.45	1374.31	1921.31	1283.43	2447.1	996.6	2984.73	2763.78
ARRDC1	914.47	428.09	556.69	544.35	922.89	395.86	662.72	471.22
ARRDC2	716.21	705.53	1145.26	6986.54	2067.74	1368.16	1269.29	1852.62
ARRDC3	741.61	999.5	1073.2	2022.51	1882.06	1823.05	923.39	1005.01
ARRDC4	0	281.11	0	7.97	0.61	1569.56	0	0
ARRDC5	3.72	5.51	0	19.36	1.84	1.74	2.01	0
ARSA	231.71	330.72	581.56	399.72	357.84	277.8	410.06	806.55
ARSB	540.25	553.03	621.73	756.16	50.42	178.83	955.47	279.6
ARSD	2.48	7.35	3.19	52.38	1.84	6.94	0	5.87
ARSE	0	0	0	4.56	0	0	0	0
ARSF	0	0	0	10.25	0	0	0	0
ARSG	205.69	255.39	274.84	428.19	368.91	343.78	591.53	471.22
ARSH	0	0	0.64	3.42	0	0	0	0
ARSI	0	0	0.64	1.14	0	0	1	0.98
ARSJ	0	0	0	14.8	0	0	0	0
ARSK	142.5	227.83	197.04	122.99	138.96	100.7	184.48	260.05
ART1	1.24	1.84	1.91	4.56	0	1.74	0	0.98
ART3	0.62	0	29.97	11.39	1.23	1.74	0	0
ART4	0.62	1.84	1.28	2.28	0.61	3.47	1	0
ART5	0	0	0	2.28	0	0	0	0
ARTN	13.63	12.86	29.33	19.36	9.22	1.74	81.21	47.9
ARV1	623.28	762.49	714.83	477.16	536.76	1010.49	632.64	581.69
ARVCF	87.36	23.89	17.85	252.81	19.68	60.77	104.27	126.12
ARX	33.46	11.02	1.28	23.91	0.61	5.21	0	29.33
AS3MT	5.58	27.56	18.49	134.38	6.76	10.42	10.03	8.8
ASAH1	1133.17	1251.21	936.74	1573.82	1912.8	1347.32	1103.86	517.17
ASAH2	11.15	23.89	14.67	7.97	14.14	3.47	0	10.75
ASAH2B	18.59	49.61	19.13	7.97	19.06	1.74	0	10.75
ASAM	4.96	1.84	8.29	20.5	6.15	26.04	1	1.96
ASAP1	2747.12	1100.55	1770.82	1964.43	10266.2	3495.05	1223.17	529.88
ASAP1IT	3.72	9.19	1.91	17.08	13.53	12.15	2.01	0
ASAP2	10.53	191.08	8.93	68.33	19.68	3.47	4.01	4.89
ASAP3	144.98	587.94	96.29	23.91	430.4	626.78	683.77	141.76
ASB1	2025.33	2274.6	1951.92	3187.5	2849.22	2616.52	2598.73	2765.74
ASB10	0	0	0	5.69	0	1.74	0	0
ASB11	0	0	0	1.14	0	0	0	0
ASB12	1.24	11.02	0.64	9.11	1.84	3.47	4.01	9.78
ASB13	1816.54	731.25	59.3	257.37	6025.53	2583.53	455.18	2364.91
ASB14	126.39	93.7	38.26	80.85	194.91	93.76	32.08	136.87
ASB15	0.62	0	0.64	25.05	0	0	0	0
ASB16	182.77	156.17	277.39	264.2	132.81	163.21	451.17	516.19
ASB17	0	0	0	1.14	0	0	0	0
ASB18	0	0	0	0	0	0	0	0
ASB2	2501.16	86.35	851.93	1447.42	7396.65	2868.27	755.96	3885.13
ASB3	51.42	44.1	57.39	74.02	86.69	46.88	45.12	44.97
ASB4	0	0	0	20.5	0	0	0	0.98
ASB5	0	1.84	1.28	29.61	3.07	1.74	0	0.98
ASB6	1191.41	1675.63	1282.36	1520.3	868.78	1364.69	1774.6	1575.95
ASB7	1112.11	1249.37	702.72	1233.32	748.89	1045.22	919.38	685.32
ASB8	1356.83	1341.24	1165.67	1235.6	1530.98	2307.47	826.14	1147.75
ASB9	6.2	1.84	1.28	13.67	1.23	0	1	0.98
ASB9P1	11.77	11.02	6.38	29.61	2.46	10.42	24.06	5.87
ASCC1	1146.8	933.36	707.18	392.89	1394.48	885.48	750.94	927.78
ASCC2	1442.95	1890.6	2043.11	2233.19	3034.29	2295.31	2650.87	3107.91
ASCC3	1801.67	971.94	2443.57	1253.82	3743.21	2074.81	2578.68	3013.08
ASCL1	0.62	3.67	1.91	48.97	0.61	1.74	0	4.89
ASCL2	1.24	1.84	0	0	0	0	0	0
ASCL3	0.62	1.84	0.64	6.83	0	0	0	0.98
ASCL4	21.68	0	1.28	5.69	0	0	0	0
ASF1A	1195.75	644.9	619.18	187.9	911.21	1232.73	1266.28	699.01
ASF1B	3287.37	1978.79	2649.53	390.61	2997.4	2764.1	5329.8	4686.8
ASGR1	1.86	9.19	8.29	67.19	2.46	13.89	25.06	0
ASGR2	0	0	0	9.11	0	0	0	0
ASH1L	4379.04	6476.54	3609.23	5298.84	6141.74	7177.62	3416.85	5396.56
ASH2L	2093.49	1896.11	1155.46	1685.42	2428.66	2736.32	2465.39	3545.89
ASIP	6.82	16.54	8.93	18.22	6.15	10.42	6.02	22.49
ASL	965.89	597.13	718.66	714.03	1022.5	538.23	181.47	828.06
ASMT	609.65	1.84	10.84	1604.57	15.37	29.52	4.01	0
ASMTL	1058.2	352.76	1078.31	3521.17	1550.65	1185.85	1516.93	1013.81
ASMTLAS	743.47	352.76	885.09	2271.91	978.23	993.13	1069.77	789.93
ASNA1	1766.36	1813.43	973.09	1492.97	1550.04	1652.9	1702.41	2033.49
ASNS	1843.8	2925.01	1925.14	2960.88	13966.9	6543.89	1998.18	4353.42
ASNSD1	2680.21	2936.03	1354.42	1324.43	1703.75	2350.87	879.28	1630.7
ASPA	0	0	0.64	4.56	0	0	0	0
ASPDH	32.84	80.84	33.16	15.94	34.43	59.03	50.13	51.81
ASPG	0	0	0	3.42	0	0	0	0
ASPH	384.75	372.98	1140.16	677.59	2391.77	1050.43	999.59	3427.6
ASPHD1	15.49	3.67	8.93	19.36	4.92	0	9.02	30.31
ASPHD2	280.66	325.2	570.08	1174.1	191.22	267.38	493.28	289.38
ASPM	7124.92	12552.5	6958.93	578.51	17020.9	10625.8	6442.69	7391.92
ASPN	19.21	23.89	15.3	10.25	18.45	20.83	7.02	10.75
ASPRV1	34.7	20.21	65.68	50.11	15.99	17.36	62.16	21.51
ASPSCR1	474.58	417.07	519.07	610.4	618.54	434.06	1161.01	1121.35
ASRGL1	1004.3	852.51	987.76	245.98	0.61	0	0	1024.56
ASS1	52.66	128.61	3.83	18.22	4.92	0	1	14.66
ASTE1	576.19	450.14	301.62	322.28	309.27	479.2	257.67	443.85
ASTL	15.49	7.35	17.85	14.8	12.3	79.87	14.04	8.8
ASTN1	0	0	0	15.94	68.25	0	0	0
ASTN2	145.6	176.38	196.4	225.48	83	185.78	117.3	196.51
ASXL1	8074.08	6129.29	9020.53	14072.2	11089.4	4658.34	22607.5	5443.49
ASXL2	3277.46	3365.96	2851.68	2386.93	3570.44	1856.04	3258.44	2902.61
ASXL3	1.24	457.49	107.13	31.89	2.46	128.48	291.76	0
ASZ1	1.24	1.84	1.28	5.69	1.23	1.74	1	1509.47
ATAD1	1322.76	1537.83	1970.41	1927.99	1363.74	2982.86	1992.16	1275.82
ATAD2	5799.06	2101.89	5575.18	1040.86	15012.8	4430.89	3883.06	8758.66
ATAD2B	2182.08	1346.75	1436.68	1313.04	2102.79	2093.91	1476.82	1199.56
ATAD3A	3043.89	3051.78	3947.84	957.73	1269.67	2052.24	7585.65	5639.02
ATAD3B	1820.88	1967.77	2359.39	1235.6	697.24	1126.82	3277.49	2841.02
ATAD3C	473.34	450.14	564.34	504.49	188.76	281.27	928.4	609.07
ATAD5	3951.54	1502.92	1942.99	876.88	6514.95	1901.18	2029.26	1955.28
ATAT1	317.83	659.6	293.97	1600.01	796.85	416.7	307.8	2301.36
ATCAY	3.72	3.67	0.64	46.69	1.23	1.74	4.01	4.89
ATE1	553.88	584.27	772.86	364.42	1491.01	875.07	490.27	489.8
ATF1	962.79	1640.72	1693.02	556.87	1850.08	1911.6	1319.42	838.81
ATF2	931.82	1583.77	678.48	1251.54	1686.53	625.05	772	925.82
ATF3	737.89	382.16	1614.59	3879.89	211.51	19.1	10.03	16.62
ATF4	4948.41	18110.4	15565	16194.9	17734.1	14558.4	16627.1	8365.65
ATF5	9743.79	21531.5	28020	72820.6	27437.1	12190.1	30117	7309.8
ATF6	1657.32	1431.27	1258.13	986.2	1277.04	979.24	1432.71	1064.65
ATF6B	2242.18	2864.38	1827.57	2952.91	3995.91	2463.73	4625.98	7509.24
ATF7	1665.37	1267.75	1582.71	898.51	2093.57	2385.6	1408.65	1917.15
ATF7IP	2940.42	3467.01	3257.87	1207.13	2060.36	3390.88	2449.34	2508.62
ATF7IP2	436.79	216.8	204.69	441.85	742.12	671.93	57.15	502.51
ATG10	592.3	152.5	223.19	137.79	357.23	112.86	138.36	201.39
ATG12	2414.42	2107.4	1788.04	1477.02	2426.81	2619.99	1088.82	1508.5
ATG13	3841.26	3375.15	2120.9	1918.88	1703.75	1915.07	2945.63	1521.2
ATG14	535.92	589.78	702.72	1458.8	760.57	526.08	374.97	586.58
ATG16L1	1148.66	1129.95	1118.48	1117.16	1129.48	1257.04	1288.34	1290.48
ATG16L2	362.44	316.02	408.75	1381.37	1653.33	816.03	892.31	911.16
ATG2A	1429.94	948.05	1001.79	2760.45	1083.37	625.05	2008.2	1889.77
ATG2B	2091.63	1835.48	1659.86	1048.84	2133.53	1369.89	1779.61	1666.87
ATG3	2851.21	2568.57	2335.16	1078.44	3326.34	1467.12	1999.18	2215.33
ATG4A	611.5	499.75	326.49	257.37	386.74	408.02	314.82	478.06
ATG4B	1511.1	2032.07	1747.23	2943.8	2109.55	1434.14	2474.41	1868.27
ATG4C	544.59	358.28	533.73	163.99	628.38	732.69	365.95	503.48
ATG4D	756.48	510.77	380.69	570.54	249.63	484.41	711.84	510.33
ATG5	1519.78	690.83	1026.02	381.5	1245.07	1892.5	814.11	853.48
ATG7	527.24	481.38	860.22	460.08	1031.1	388.92	500.3	455.58
ATG9A	2262.01	1282.45	1275.35	2324.29	1931.25	691.02	1519.94	1375.54
ATG9B	165.42	139.64	44.64	230.04	11.07	71.19	41.11	29.33
ATHL1	2050.74	2046.77	3211.32	15050.4	110.67	750.06	0	2643.53
ATIC	5770.56	4861.54	6881.77	3744.38	4724.51	3555.82	7221.7	5416.11
ATL1	106.56	29.4	47.19	11.39	25.21	43.41	111.29	46.93
ATL2	2292.98	4203.78	3296.77	1347.2	2107.09	3923.91	5713.8	1819.38
ATL3	1335.77	571.41	616.63	249.4	1481.17	288.22	1165.02	1151.66
ATM	5939.08	4924.01	4787.65	6232.66	14745.3	6425.83	3188.26	7523.9
ATMIN	2336.97	2715.55	2193.6	1946.21	1194.65	2760.62	1701.41	1324.7
ATN1	1889.65	1139.14	1707.05	2323.15	121.74	173.62	570.48	592.45
ATOH1	0	7.35	0	0	0	0	0	0
ATOH7	1.24	1.84	0.64	6.83	0	0	0	4.89
ATOH8	1.86	7.35	9.57	6.83	0	1.74	0	0
ATOX1	804.19	595.29	929.09	770.97	975.15	1015.7	769.99	879.87
ATP10A	0.62	7.35	0	13.67	61.49	3.47	0	0.98
ATP10B	34.7	18.37	10.84	23.91	5.53	1.74	0	10.75
ATP10D	383.51	284.78	267.19	322.28	1995.8	2890.84	127.33	420.38
ATP11A	3557.5	1497.41	2496.49	1803.86	2337.66	7957.2	0	3101.07
ATP11B	4674.56	5287.79	3060.2	2300.38	5082.35	6318.18	4710.2	2631.8
ATP11C	1364.27	1317.36	1613.31	633.17	8397.63	1481.01	1401.63	806.55
ATP12A	52.04	0	10.2	7.97	0	3.47	1	0
ATP13A1	2704.37	2752.3	4194.62	6887.47	2030.24	1876.88	4529.73	6623.5
ATP13A2	984.48	477.7	633.21	462.35	671.42	533.03	1834.75	1119.4
ATP13A3	9238.23	13917.7	8462.57	4518.76	7643.82	15935.2	8014.76	3387.52
ATP13A4	45.23	71.66	42.09	70.61	99.61	83.34	5.01	19.55
ATP13A5	1.86	1.84	1.91	7.97	1.23	0	0	0
ATP1A1	7326.89	6746.62	10204.7	4018.83	7826.43	7571.75	14089.5	4264.46
ATP1A1OS	64.43	64.31	69.51	87.69	91	158	38.1	85.05
ATP1A2	1.86	3.67	1.91	110.46	3.07	5.21	3.01	7.82
ATP1A3	747.81	1231	1545.72	619.51	2675.21	1515.74	4611.94	4688.75
ATP1A4	1.86	1.84	0	12.53	0	1.74	2.01	0.98
ATP1B1	1362.41	248.04	1914.3	1773.11	228.11	3.47	486.26	20.53
ATP1B2	13.63	20.21	4.46	47.83	10.45	8.68	7.02	12.71
ATP1B3	6613.16	6704.37	3160.95	1333.54	3531.7	5757.38	4159.77	2433.34
ATP1B4	1.86	3.67	0	13.67	2.46	0	0	3.91
ATP2A1	102.85	321.53	342.43	424.77	172.77	321.2	736.91	213.13
ATP2A2	15824.8	14147.3	14042.9	4488.01	5832.47	15857.1	16287.2	10714.9
ATP2A3	9847.87	12890.6	10866	28136.3	6249.95	23961.9	28690.3	18035.5
ATP2B1	14682.3	6550.03	13605.4	3548.5	9119.46	7177.62	4945.81	3553.71
ATP2B2	1.86	5.51	5.1	34.16	0.61	5.21	6.02	0.98
ATP2B3	14.87	7.35	2.55	33.03	1.23	1.74	3.01	1.96
ATP2B4	422.54	937.03	579.65	145.77	4.92	43.41	1790.64	327.51
ATP2C1	3181.43	1982.46	2080.73	1494.11	8310.32	6137.61	1893.9	1354.03
ATP2C2	3.1	5.51	3.83	15.94	3.69	6.94	3.01	9.78
ATP4A	9.91	22.05	7.01	7.97	1065.54	409.75	126.33	0
ATP4B	7.43	33.07	4.46	4.56	1.84	3.47	1	2.93
ATP5A1	14801.9	30920.2	21545.1	20115.8	10082.9	26109.6	19116.5	18983.8
ATP5B	38487.6	24449.2	42553.9	9186.7	19815.4	32952.1	30694.5	16283.5
ATP5C1	6289.13	6077.84	4607.19	1210.55	5895.8	5300.75	4239.98	3177.32
ATP5D	2920.6	3788.55	2611.27	2271.91	3609.79	2500.19	4905.71	6828.8
ATP5E	4306.55	9972.95	3206.22	8676.52	4917.57	6571.67	3369.73	4617.38
ATP5EP2	1801.05	4130.29	1450.07	3649.86	2183.95	2916.89	1807.68	1960.16
ATP5F1	4932.3	5107.74	4797.22	1434.89	5023.33	7788.78	5303.74	3725.78
ATP5G1	2183.94	1602.14	2681.42	556.87	1074.14	1090.36	3289.52	2098.01
ATP5G2	2793.59	7066.32	8479.78	11478	9271.33	10342.8	7456.31	6021.27
ATP5G3	7787.22	6390.18	7437.19	2043.01	6245.04	8042.27	9092.55	5728.96
ATP5H	2566.21	2588.78	2092.85	1503.22	2169.81	2557.48	2418.26	1983.63
ATP5I	1520.4	3151	3237.47	1603.43	2230.06	2876.95	3120.08	4270.32
ATP5J	3942.87	3974.11	3013.01	1054.53	2153.21	3205.1	2670.92	2039.35
ATP5J2	4833.17	4558.38	4523.66	1631.9	5012.88	5582.02	5290.7	7452.53
ATP5L	7014.02	12530.5	4923.48	4511.93	4849.94	5837.24	5261.63	4820.73
ATP5L2	1102.81	666.95	575.82	517.02	549.68	821.24	613.59	462.42
ATP5O	4530.21	5221.65	4580.41	2769.56	4651.34	5434.44	4517.7	3436.4
ATP5S	439.27	380.32	419.59	438.44	595.18	987.92	396.03	595.38
ATP5SL	1161.05	2564.89	1109.55	1433.75	1161.45	1309.13	1620.2	1586.71
ATP6AP1	3349.33	1956.74	2451.22	2130.7	4102.9	1939.38	1781.61	1730.42
ATP6AP1L	13.63	16.54	34.43	72.88	32.59	38.2	12.03	43.99
ATP6AP2	3437.31	1736.26	2031.63	1579.52	1206.34	1635.54	1428.7	1164.37
ATP6V0A1	1148.04	1513.95	939.29	2634.05	1696.37	1812.64	440.14	1903.46
ATP6V0A2	1825.22	1995.32	2729.24	628.62	1150.39	2265.8	2661.89	1555.42
ATP6V0A4	0.62	0	4.46	39.86	0	0	1	0
ATP6V0B	3165.32	2164.36	2376.61	507.91	1248.15	2265.8	2065.35	1978.74
ATP6V0C	2822.09	3373.31	3326.11	2508.78	2524.58	2901.26	3981.31	3007.21
ATP6V0D1	2186.42	2348.09	1701.95	1305.07	1543.89	3342.27	2050.31	2855.68
ATP6V0D2	3.72	0	1.28	31.89	1.23	1.74	2.01	0.98
ATP6V0E1	2835.72	1877.74	2034.82	5063.11	1974.9	3326.64	1088.82	2640.6
ATP6V0E2	1996.22	448.31	492.92	558.01	619.77	760.47	932.41	487.84
ATP6V1A	3156.03	2265.41	1492.16	1316.45	3191.69	1715.41	2689.97	2337.53
ATP6V1B1	0.62	7.35	1.91	10.25	1.23	1.74	2.01	1.96
ATP6V1B2	2249.61	2261.74	1651.57	2525.86	2847.99	5080.24	2043.29	900.4
ATP6V1C1	3110.8	2076.17	2421.88	1134.25	3258.71	2937.72	2260.86	3323.97
ATP6V1C2	83.64	104.73	95.65	157.15	45.5	126.75	42.11	77.23
ATP6V1D	1166.63	641.22	586.02	1280.01	1189.74	1757.08	686.78	532.81
ATP6V1E1	3478.2	2188.24	1897.72	2479.17	2172.27	2435.95	1958.07	937.55
ATP6V1E2	291.81	60.63	255.07	89.97	71.32	46.88	180.47	33.24
ATP6V1F	6222.84	2868.05	3603.49	3253.55	4988.28	5361.51	4292.12	3636.81
ATP6V1G1	2322.1	3733.43	2785.36	3017.82	3133.28	2757.15	2354.1	1821.34
ATP6V1G2	23.54	220.48	49.1	86.55	389.82	223.98	152.39	220.95
ATP6V1G3	6.2	0	3.19	2.28	9.22	20.83	3.01	9.78
ATP6V1H	2128.18	828.63	735.24	907.62	1952.76	1918.55	1106.87	2236.84
ATP7A	368.64	514.45	495.47	326.84	1924.48	991.39	355.92	535.75
ATP7B	77.44	23.89	63.77	195.87	10.45	76.39	49.13	54.75
ATP8A1	1528.45	1251.21	2460.15	675.31	10403.9	5851.13	5731.84	803.62
ATP8A2	0.62	0	1.28	13.67	1.23	0	0	0.98
ATP8B1	80.54	806.58	192.58	972.54	127.89	437.53	148.38	319.69
ATP8B2	461.57	1433.11	1155.46	1085.28	7.99	81.6	1399.62	226.81
ATP8B3	33.46	73.49	61.85	331.39	53.49	250.02	140.36	103.63
ATP8B4	8.67	0	1.91	28.47	0	0	0	0
ATP8B5P	1394.01	446.47	386.43	362.14	809.14	651.09	268.7	184.77
ATP9A	2.48	36.75	10.2	940.65	10.45	22.57	30.08	1.96
ATP9B	571.85	409.72	1388.22	1301.65	435.93	675.4	708.84	548.45
ATPAF1	2216.16	2621.85	1189.26	811.96	2161.2	1368.16	104.27	1832.09
ATPAF2	801.09	883.75	521.62	735.67	734.13	930.63	984.55	1061.71
ATPBD4	736.65	148.82	215.53	83.13	248.4	272.59	151.39	314.8
ATPIF1	2353.08	5475.2	2005.48	1417.81	7561.43	5988.3	5132.29	11477.5
ATR	5867.83	3615.84	1877.31	1258.37	3295.6	4868.42	2206.72	2886.96
ATRIP	463.43	564.06	844.92	195.87	443.31	387.18	1182.06	863.25
ATRN	1418.79	1118.93	1158.65	1470.19	71.32	807.35	1	1005.01
ATRNL1	198.26	146.99	10.2	15.94	1.84	0	0	61.59
ATRX	3706.82	3663.61	3071.67	5917.21	8713.04	8064.84	2578.68	5850.18
ATXN1	274.46	3191.42	8.93	122.99	14.14	1033.06	1	34.22
ATXN10	2883.42	4214.8	5561.79	2138.67	7292.13	6500.49	5472.17	5901.02
ATXN1L	2433	2599.8	2919.27	3734.13	2392.38	3415.19	3036.87	2727.61
ATXN2	1503.67	1967.77	1695.57	1695.67	2659.23	1961.95	1792.64	2177.2
ATXN2L	7974.33	10928.4	11592.9	8936.17	15833	6361.59	18882.9	12168.7
ATXN3	651.16	712.88	685.5	1580.66	1502.08	769.16	748.94	894.54
ATXN3L	8.05	18.37	6.38	3.42	7.99	6.94	0	21.51
ATXN7	2023.48	2416.07	2356.84	3015.54	4881.91	2597.42	2387.18	2317
ATXN7L1	164.8	518.12	272.29	776.66	8.61	6.94	2.01	246.36
ATXN7L2	265.17	529.15	513.97	678.73	420.56	213.56	806.09	792.86
ATXN7L3	2953.43	3286.96	3814.56	2265.07	1626.89	2810.98	6304.33	4033.73
ATXN7L3B	4545.7	4016.37	5579.64	4604.17	4568.95	6872.04	4871.62	3423.69
ATXN8OS	2.48	11.02	3.83	25.05	0	1.74	11.03	4.89
AUH	249.06	192.92	195.77	151.46	587.8	225.71	207.54	127.09
AUP1	4221.67	4156.01	4474.56	2932.41	3432.71	2451.57	5066.12	4287.92
AURKA	3308.44	3253.89	1798.88	677.59	3466.53	3441.23	3908.12	2223.15
AURKAIP1	2341.93	1804.24	2875.91	676.45	1922.02	1731.03	4891.67	2778.45
AURKAPS1	527.86	632.04	235.3	588.76	381.82	378.5	331.86	229.74
AURKB	3239.05	2258.06	3535.9	133.24	4975.37	3111.35	5449.11	3486.26
AURKC	19.83	31.23	29.33	23.91	22.75	6.94	3.01	3.91
AUTS2	458.47	1780.36	255.71	63.77	735.36	1152.86	1313.4	1880
AVEN	1296.12	417.07	694.43	218.65	300.05	560.81	633.64	625.69
AVIL	53.9	170.87	206.61	129.82	37.51	211.82	114.3	51.81
AVL9	987.58	1036.25	813.03	468.05	2038.23	1125.08	1209.13	1153.61
AVP	0	0	0	2.28	0	0	1	0
AVPI1	26.64	23.89	24.87	29.61	8.61	13.89	26.07	43.99
AVPR1A	0	0	0	7.97	0	0	0	0
AVPR1B	19.21	14.7	13.39	3.42	0	1.74	7.02	6.84
AVPR2	70.01	161.68	172.81	132.1	88.54	92.02	254.66	27.37
AWAT1	0	0	0	6.83	0	0	0	0.98
AWAT2	0	0	0	4.56	0	0	0	0
AXIN1	1793.62	1515.79	1106.36	1635.32	3280.84	1552.2	1417.67	1488.94
AXIN2	0	165.36	100.75	50.11	0.61	15.63	439.14	83.1
AXL	5.58	9.19	9.57	127.55	1.84	1.74	5.01	2.93
AZGP1	2.48	38.58	0.64	5.69	0	27.78	3.01	0.98
AZGP1P1	0	0	0	2.28	0	1.74	3.01	0
AZI1	1045.19	615.5	631.3	899.65	907.52	350.72	1345.48	1356.96
AZI2	1042.72	883.75	765.21	1182.08	963.47	717.07	525.36	398.88
AZIN1	4974.43	4266.25	5709.73	2895.97	5921.62	9217.71	5072.14	11623.1
AZU1	8.67	0	0.64	6.83	1.23	6.94	2.01	0.98
B2M	30409.1	43878.8	41914.3	66239.5	20692.8	38336.2	24728	11607.5
B3GALNT1	2011.7	253.55	67.59	10.25	4.3	173.62	0	11.73
B3GALNT2	742.85	1436.78	782.43	889.4	287.75	262.17	1015.63	508.37
B3GALT1	0	1.84	2.55	14.8	0	0	0	0
B3GALT2	3.1	12.86	1.28	26.19	10.45	12.15	4.01	11.73
B3GALT4	52.66	40.42	10.2	122.99	171.54	85.08	67.17	248.32
B3GALT5	0.62	0	0	5.69	0	0	0	0
B3GALT6	775.69	615.5	857.03	157.15	271.76	500.04	1665.31	443.85
B3GALTL	550.17	154.33	297.79	110.46	6.15	406.28	117.3	472.2
B3GAT1	1.24	3.67	0	5.69	0	0	0	0
B3GAT2	1.24	0	0	0	0	0	0	0
B3GAT3	1631.92	1045.43	1141.44	1480.44	1237.69	866.38	2395.2	1942.57
B3GNT1	711.25	284.78	220	214.09	141.42	347.25	172.45	269.83
B3GNT2	2027.19	598.96	2529.65	1130.83	1328.69	1236.2	2706.01	407.67
B3GNT3	1.86	0	0	25.05	0	0	0	0
B3GNT4	78.68	38.58	11.48	48.97	6.15	5.21	20.05	3.91
B3GNT5	21.06	22.05	6.38	20.5	205.36	71.19	8.02	4.89
B3GNT6	14.25	3.67	0.64	9.11	2.46	1.74	1	2.93
B3GNT7	2384.06	202.1	782.43	704.92	2053.6	517.4	54.14	4739.59
B3GNT8	11.15	18.37	19.77	35.3	20.9	17.36	16.04	23.46
B3GNT9	47.71	34.91	28.7	64.91	78.7	48.61	49.13	77.23
B3GNTL1	84.88	45.93	91.83	95.66	206.59	90.28	213.55	42.04
B4GALNT1	23.54	137.8	14.03	33.03	0	6.94	0	49.86
B4GALNT2	0	0	0	0	1.23	0	0	0
B4GALNT3	54.52	25.72	52.93	38.72	290.82	852.49	474.23	49.86
B4GALNT4	0	11.02	0	4.56	0	1.74	0	0.98
B4GALT1	2602.76	4194.59	15309.9	2662.52	1016.96	1354.27	3011.8	1000.12
B4GALT2	1219.29	415.23	964.8	181.07	925.96	673.66	4.01	1565.2
B4GALT3	1577.39	2847.84	1750.41	1627.35	1283.81	1130.29	1546	1074.42
B4GALT4	1167.25	597.13	711.64	1159.3	713.84	652.83	679.76	558.23
B4GALT5	2737.21	3176.72	1168.86	2393.76	1842.71	2797.09	2681.95	5128.69
B4GALT6	402.71	992.15	702.08	93.38	0	590.32	922.39	218.99
B4GALT7	445.46	505.26	626.83	846.13	676.34	425.38	695.8	653.06
B9D1	205.07	123.1	158.78	219.79	42.42	111.12	255.66	114.38
B9D2	46.47	317.86	101.39	184.49	71.32	111.12	118.31	121.23
BAALC	3.72	1.84	3.83	6.83	0.61	0	0	1.96
BAAT	20.45	14.7	7.01	26.19	0.61	12.15	2.01	7.82
BACE1	411.39	527.31	431.71	923.57	326.49	454.9	326.85	450.69
BACE2	2586.65	29.4	173.45	482.85	0	0	0	3.91
BACH1	1877.26	2311.34	1894.53	3805.87	4449.06	1821.32	1249.24	913.11
BACH2	6.82	4826.63	3579.26	95.66	378.75	2512.34	4811.46	3138.22
BAD	809.14	334.39	227.65	220.93	434.7	430.59	557.44	643.29
BAG1	3666.54	3277.77	4098.97	1256.1	1854.39	2515.81	4423.46	4589.03
BAG2	1873.54	1561.72	870.42	567.12	1024.34	1915.07	729.89	2690.46
BAG3	574.95	393.19	318.2	59.22	89.15	76.39	71.18	153.49
BAG4	667.88	617.34	364.11	313.17	473.43	812.56	563.46	587.56
BAG5	4768.12	4227.66	3683.2	2745.65	2646.93	4449.99	3468.98	2744.23
BAGE	0.62	0	0	17.08	0.61	1.74	0	0.98
BAGE2	0	0	0	0	0	0	0	0
BAGE3	0	0	0	0	0	0	0	0
BAGE4	0	0	0	0	0	0	0	0
BAGE5	0	0	0	0	0	0	0	0
BAHCC1	648.68	14.7	34.43	50.11	74.4	3.47	151.39	0
BAHD1	1824.6	1170.37	1271.52	1371.12	1603.53	1632.07	3108.05	3345.48
BAI1	56.38	22.05	8.29	332.53	24.59	26.04	12.03	9.78
BAI2	112.14	130.45	89.27	675.31	161.09	691.02	865.24	612.98
BAI3	1.24	5.51	0	18.22	0.61	1.74	0	0
BAIAP2	14.87	139.64	24.87	47.83	11.07	6.94	22.06	2.93
BAIAP2L1	1172.82	687.16	7.65	21.64	6.76	41.67	17.04	56.7
BAIAP2L2	4.34	9.19	11.48	168.54	38.74	32.99	101.26	19.55
BAIAP3	63.81	378.49	17.22	718.58	9.84	41.67	16.04	31.28
BAK1	938.01	742.28	707.82	884.85	378.13	803.88	1172.04	2051.08
BAMBI	24.78	102.89	113.51	134.38	6.15	0	4.01	0
BANF1	5002.93	3376.99	3660.88	859.79	2476.62	2116.48	5593.49	3853.85
BANF2	0	0	0	0	0	0	0	0
BANK1	2283.69	442.79	1840.96	5260.12	614.85	5498.68	5.01	243.43
BANP	320.93	971.94	421.5	864.35	761.18	416.7	523.36	706.83
BAP1	3231.61	3283.28	3748.25	3049.71	2629.72	2625.2	6173.99	3637.79
BARD1	708.15	997.66	608.98	290.39	1112.88	734.43	788.04	803.62
BARHL1	3.1	0	9.57	11.39	0.61	3.47	8.02	4.89
BARHL2	0	0	0	9.11	0	0	0	0
BARX1	0.62	1.84	0	11.39	0.61	1.74	0	0
BARX2	0	0	0	14.8	0.61	0	0	0
BASE	0	1.84	0	4.56	0	0	0	0
BASP1	24038.8	2133.12	8025.12	12575.8	10528.1	8485.01	4778.38	17079.3
BAT1	9583.32	11349.1	8530.16	8453.32	12047.4	6585.56	12264.8	15449.6
BAT2	14946.8	10606.8	11501.1	9835.82	19016.1	14271.9	35045.8	53995.9
BAT2L1	10508.3	10489.2	15679.1	16735.8	21838.3	12476.6	21988	17484.1
BAT2L2	14870.6	19188.9	17615.7	25014.9	22247.1	18162.8	19149.6	24524
BAT3	5197.47	6790.72	3871.32	4708.94	7471.05	4017.66	11213	17339.4
BAT4	786.84	914.98	624.92	396.3	635.14	342.04	1603.15	2315.05
BAT5	436.79	418.91	403.01	564.85	536.76	442.74	934.42	1764.64
BATF	9227.08	709.2	7663.56	3622.52	38.12	137.16	7.02	964.93
BATF2	30.98	0	5.74	4.56	0.61	8.68	30.08	2.93
BATF3	150.55	38.58	300.34	99.08	55.95	0	5.01	128.07
BAX	1682.1	1615	4423.54	4127.01	1283.81	1151.13	2694.98	4611.52
BAZ1A	7644.11	3446.8	4529.4	3037.18	5124.16	7445	3677.52	6348.78
BAZ1B	14734.3	8984.47	12162.4	3603.17	13945.4	13200.6	13400.7	17852.6
BAZ2A	7862.19	7262.91	13573.5	19187.7	7464.9	9426.06	11646.2	8793.85
BAZ2B	895.26	926.01	726.31	1042	1284.42	421.91	517.34	1137.97
BBC3	170.38	451.98	975	3128.29	346.16	10.42	271.7	116.34
BBOX1	6.82	11.02	1464.74	45.55	0	0	15.04	0
BBS1	534.06	679.81	202.78	1553.32	386.74	536.5	378.98	271.78
BBS10	395.28	424.42	608.34	446.41	271.76	887.22	128.33	389.1
BBS12	86.74	165.36	54.2	76.3	14.76	111.12	55.14	48.88
BBS2	986.34	371.14	513.97	1079.58	844.8	928.89	435.13	754.74
BBS4	688.33	668.78	544.57	630.9	472.82	458.37	710.84	427.23
BBS5	143.12	71.66	177.91	266.48	23.98	29.52	18.05	52.79
BBS7	666.64	426.26	629.38	423.63	1178.67	913.26	446.16	412.56
BBS9	184.63	299.48	137.1	105.91	129.73	267.38	122.32	281.56
BBX	7736.42	2366.46	2557.71	3563.31	6732.61	1678.95	2451.35	2882.08
BCAM	27.26	1.84	0.64	9.11	0.61	0	0	0
BCAN	13.63	33.07	11.48	170.82	1.23	5.21	2.01	0
BCAP29	3441.02	749.62	807.29	378.08	600.09	328.15	121.31	900.4
BCAP31	4639.25	1580.09	2757.94	2317.46	5011.65	1755.34	4408.42	1657.1
BCAR1	22.92	205.78	29.33	64.91	7.38	107.65	1	304.05
BCAR3	224.9	2011.86	1617.78	824.49	1448.59	2939.46	639.66	21.51
BCAR4	1.24	0	1.91	7.97	0	0	1	0
BCAS1	277.56	82.68	12.75	349.61	150.02	29.52	6.02	10.75
BCAS2	2012.94	2123.94	1929.6	1480.44	1653.33	2017.51	1823.72	1356.96
BCAS3	151.17	238.85	329.04	290.39	208.43	118.06	638.65	215.08
BCAS4	626.37	705.53	755.64	1152.47	3642.99	2257.11	3139.13	2563.37
BCAT1	9920.98	6215.64	10356.5	5317.06	26837	21234.2	13911	5654.66
BCAT2	899.6	971.94	1445.61	792.61	1452.28	197.93	1318.41	2141.03
BCCIP	2278.73	3180.39	4373.8	1520.3	3000.47	3283.23	3166.2	2552.61
BCDIN3D	256.5	338.07	316.92	100.21	204.75	423.64	342.89	254.19
BCHE	208.17	14.7	61.22	7.97	0	0	0	140.78
BCKDHA	1147.42	2711.88	1051.52	1229.9	2956.82	1364.69	1254.25	843.7
BCKDHB	264.55	723.9	709.09	1233.32	900.14	513.93	454.18	669.68
BCKDK	1255.84	1005.01	831.53	957.73	2113.24	901.11	1142.96	1697.18
BCL10	1312.84	690.83	1142.71	570.54	822.67	887.22	592.53	656.97
BCL11A	2822.71	2491.4	2348.55	3392.49	1946.62	3015.85	1684.36	3090.31
BCL11B	1.24	0	0	134.38	0.61	1.74	2.01	2.93
BCL2	2411.32	56751	9754.49	19733.1	99.61	11245.6	6.02	7046.81
BCL2A1	9179.99	4376.49	4986.61	685.56	491.88	317.73	10.03	72.35
BCL2L1	1429.32	1853.85	3791.61	2244.58	538.61	1409.83	9230.91	2252.48
BCL2L10	8.05	12.86	2.55	6.83	0.61	0	2.01	2.93
BCL2L11	6725.3	14057.3	6017.73	8230.11	2530.72	6089	3999.36	1428.33
BCL2L12	1146.8	1060.13	2939.68	2079.45	1762.16	1041.74	2260.86	2962.24
BCL2L13	2538.33	1829.97	3079.96	5107.52	2785.89	2455.05	2122.5	718.56
BCL2L14	24.16	0	15.94	296.09	0	0	0	0
BCL2L15	33.46	66.14	50.38	33.03	24.59	24.31	26.07	17.6
BCL2L2	1100.95	411.56	241.04	2110.2	834.97	50.35	547.42	98.74
BCL3	770.73	1126.27	1674.53	1559.02	183.84	475.73	840.18	1801.79
BCL6	6146.63	2912.15	3574.8	7863.42	26378.9	9643.09	12561.5	11839.2
BCL6B	11.77	0	3.19	9.11	0	0	0	0
BCL7A	2890.24	5998.84	2864.43	10145.6	3764.11	6573.41	6877.81	13328.1
BCL7B	3489.35	2434.44	2347.91	1199.16	2749.61	3661.73	2591.71	2836.13
BCL7C	289.33	330.72	300.98	403.14	481.43	288.22	28.07	525.97
BCL8	3.1	1.84	5.74	3.42	1.23	0	2.01	4.89
BCL9	434.31	2182.73	850.02	1455.39	283.45	559.07	1191.08	681.41
BCL9L	504.94	1161.18	698.25	1462.22	549.06	711.86	4287.1	843.7
BCLAF1	10135.4	6474.7	8493.18	4539.26	11317.5	12211	10380.9	9787.13
BCMO1	0.62	0	12.12	7.97	0.61	0	0	0.98
BCO2	132.59	64.31	29.97	107.05	16.6	17.36	25.06	19.55
BCOR	4084.75	6623.52	4595.08	3534.84	2356.72	2507.13	4560.81	2891.85
BCORL1	770.11	391.35	443.82	1363.14	210.28	116.33	646.67	724.43
BCORP1	0.62	0	2.55	38.72	1.84	1.74	3.01	2.93
BCR	482.64	1918.16	293.97	1743.5	3.69	1105.99	1230.19	400.83
BCS1L	1398.34	1363.29	2062.24	641.14	856.49	715.33	1878.87	1696.2
BCYRN1	18.59	1.84	2.55	28.47	0.61	0	0	2.93
BDH1	2569.31	2449.14	913.79	309.75	2194.4	2517.55	1306.38	1619.95
BDH2	222.42	360.11	189.39	321.14	324.03	321.2	281.73	151.53
BDKRB1	0	0	5.1	19.36	1.23	0	0	0
BDKRB2	8.05	0	156.23	15.94	1.84	3.47	0	0
BDNF	1.24	0	5.1	55.8	21.52	12.15	4.01	7.82
BDNFOS	9.29	16.54	13.39	31.89	37.51	64.24	18.05	43.99
BDP1	5445.29	6197.27	4907.54	2964.3	5650.47	6670.64	4508.68	5466.95
BEAN1	3.1	0	1.91	102.49	0	0	2.01	0.98
BECN1	1436.14	1140.97	1347.4	2310.63	1732.03	1890.77	1783.62	2218.26
BEGAIN	6.2	0	15.94	12.53	78.09	60.77	91.24	2.93
BEND2	8.67	11.02	8.93	27.33	47.96	12.15	6.02	3.91
BEND3	444.84	497.91	668.28	142.35	343.09	663.24	1595.13	940.49
BEND4	2566.21	3178.56	2886.75	569.4	1727.11	4156.56	4035.45	3102.04
BEND5	0.62	3.67	159.42	284.7	143.87	100.7	0	0
BEND6	58.86	12.86	0	14.8	0.61	0	0	16.62
BEND7	1.86	0	1.91	11.39	0	0	0	3.91
BEST1	16.11	20.21	11.48	30.75	66.4	26.04	4.01	4.89
BEST2	0.62	9.19	0	23.91	1.84	1.74	5.01	0.98
BEST3	1.24	16.54	431.07	13.67	0	0	683.77	0
BEST4	47.71	44.1	16.58	120.71	25.82	36.46	126.33	41.06
BET1	977.66	1025.22	827.06	793.74	1615.21	1283.08	401.04	571.92
BET1L	3380.93	2258.06	2451.86	2115.89	2535.03	2201.55	4104.63	3491.14
BET3L	0	0	0	3.42	0	0	0	0
BEX1	0	0	0.64	70.61	0	0	0	0
BEX2	0	69.82	0	684.42	0	0	0	0
BEX4	0	334.39	0	0	0	0	0	0
BEX5	0	0	0	7.97	0	0	0	17.6
BFAR	1709.36	2094.54	1893.89	1597.74	2680.13	1993.21	2217.74	1850.67
BFSP1	0.62	12.86	10.2	34.16	0	0	0	0.98
BFSP2	62.58	67.98	106.49	186.76	233.03	284.74	224.58	136.87
BGLAP	21.06	38.58	27.42	69.47	34.43	26.04	36.09	57.68
BGN	10.53	0	1.28	6.83	0	0	0	0
BHLHA15	1.24	167.2	3.19	5.69	0	0	2.01	0
BHLHA9	0	0	0	1.14	0	0	0	0
BHLHB9	0	0	9.57	146.91	0	0	0	126.12
BHLHE22	0	1.84	1.28	1070.47	3.07	0	0	0.98
BHLHE23	0	0	0.64	2.28	0.61	1.74	0	0
BHLHE40	298.01	3500.09	3458.74	14238.4	6290.53	39.93	15.04	663.82
BHLHE41	3806.56	2153.33	12.75	54.66	71.32	6.94	0	1.96
BHMT	0	3.67	0	1.14	0	0	0	0
BHMT2	0.62	1.84	0.64	17.08	0.61	1.74	5.01	2.93
BICC1	0	38.58	0	4.56	0	0	0	0
BICD1	721.78	995.83	982.02	296.09	1618.29	1566.09	1205.12	2064.77
BICD2	2657.28	6329.55	2954.34	3284.3	3289.45	5667.09	3876.04	6115.12
BID	4648.54	1251.21	2638.06	2244.58	1048.93	1243.15	1519.94	334.35
BIK	4.96	1894.27	626.83	56.94	33.82	137.16	1176.05	213.13
BIN1	399.61	75.33	4.46	208.4	12.3	97.23	7.02	0.98
BIN2	1173.44	77.17	138.38	1210.55	183.23	453.16	176.46	8.8
BIN3	730.46	457.49	382.6	883.71	840.5	1031.33	550.43	421.36
BIRC2	2411.94	2412.4	1524.68	1492.97	2594.05	3087.04	892.31	1486.99
BIRC3	10653.3	7057.13	6261.96	12480.1	2184.56	2571.37	2549.6	5281.2
BIRC5	1416.31	1172.21	1433.49	107.05	1658.25	3295.39	2506.49	1432.24
BIRC6	7551.79	9271.1	12001.7	6943.27	14544.3	11842.9	7886.42	11182.2
BIRC7	7.43	11.02	0	27.33	613.01	46.88	2.01	0
BIRC8	0	0	0	3.42	0	0	0	0
BIVM	1797.96	244.36	25.51	735.67	51.65	3.47	0	390.08
BLCAP	1380.99	1616.84	1260.04	5608.59	1550.04	2125.16	2628.81	1315.9
BLID	3.72	0	1.28	0	0	0	0	0
BLK	667.88	4661.27	2917.36	6980.85	4059.86	9155.2	7670.87	3356.23
BLM	7750.67	3002.17	2599.16	587.62	4434.92	1826.53	3283.5	2122.45
BLMH	5584.08	2948.89	2518.17	868.9	2646.93	3481.16	4278.08	3645.61
BLNK	1446.67	4606.15	12814.7	3020.1	1332.38	1861.25	2787.22	2621.05
BLOC1S1	815.34	1679.31	1703.86	538.65	1499.01	1618.18	1722.46	1600.39
BLOC1S2	3628.75	874.56	1481.32	1325.56	1194.65	2154.68	938.43	1056.83
BLOC1S3	563.8	240.69	1069.38	486.27	472.21	539.97	512.33	862.28
BLVRA	664.79	58.79	400.46	153.74	0	8.68	0	10.75
BLVRB	122.67	573.24	297.16	354.17	623.46	645.88	760.97	436.03
BLZF1	265.17	518.12	357.73	472.6	469.13	654.56	288.75	355.86
BMF	6408.71	3520.3	4793.39	7212.02	2680.75	1654.64	1044.71	15625.6
BMI1	3286.75	1640.72	3093.99	1069.33	1200.19	1435.87	2804.26	1393.13
BMP1	106.56	36.75	73.97	520.43	49.19	225.71	478.24	84.08
BMP10	0.62	0	0.64	7.97	0	0	0	0
BMP15	0	0	0	1.14	0	0	0	0
BMP2	0	1.84	0.64	17.08	0	0	0	0
BMP2K	1688.91	1943.88	1328.27	653.67	2712.1	2837.02	1598.14	420.38
BMP3	2.48	1796.89	1072.57	15.94	24.59	112.86	2505.49	398.88
BMP4	0	3.67	5.74	12.53	0	0	0	0.98
BMP5	1024.13	0	293.97	47.83	0	0	0	0
BMP6	1.86	75.33	8.93	2.28	3.07	1.74	2.01	24.44
BMP7	1.24	1765.66	856.4	18.22	131.58	1618.18	7148.51	7863.14
BMP8A	228.62	341.74	237.85	92.24	81.78	45.14	79.21	100.7
BMP8B	182.77	152.5	117.97	60.36	36.89	22.57	34.09	36.17
BMPER	1.86	0	0.64	18.22	0	0	0	1.96
BMPR1A	339.52	812.09	306.08	267.62	454.99	678.87	4.01	578.76
BMPR1B	3.1	33.07	0.64	39.86	0	0	0	0
BMPR2	1503.67	1703.19	744.17	1894.96	138.96	331.62	1086.81	574.85
BMS1	2141.19	3263.07	3677.46	2066.92	2653.69	3120.03	2070.36	3804.97
BMS1P1	0	0	0	0	0	0	0	0
BMS1P4	126.39	301.32	341.79	215.23	276.07	269.12	367.95	368.57
BMS1P5	0	0	0	0	0	0	0	0
BMX	48.33	0	0	5.69	0	5.21	0	0
BNC1	0	0	0	5.69	0	0	0	0
BNC2	0	0	0	92.24	0	0	0	0
BNIP1	568.13	617.34	465.5	438.44	485.73	435.8	377.98	462.42
BNIP2	4939.12	2879.07	3695.32	1766.28	4231.4	4035.03	3421.86	1675.67
BNIP3	8.05	1135.46	239.77	1178.66	10907.5	3500.26	270.7	363.68
BNIP3L	3287.37	3426.59	885.73	10153.5	9560.92	8424.24	671.74	848.59
BNIPL	30.36	36.75	40.81	44.41	26.44	43.41	47.12	49.86
BOC	7.43	7.35	64.41	11.39	0.61	0	0	0.98
BOD1	1044.57	938.87	1017.73	888.26	943.18	651.09	946.45	824.15
BOD1L	4521.53	8501.26	5426.6	8739.16	14213.5	7929.42	5739.87	7171.95
BOD1P	34.08	38.58	19.77	37.58	26.44	15.63	29.08	17.6
BOK	24.16	25.72	35.71	17.08	4.3	48.61	98.25	78.21
BOKAS	4.34	0	1.28	0	0	1.74	0	0
BOLA1	0.62	14.7	0.64	87.69	43.04	12.15	2.01	112.43
BOLA2	0	0	0	0	0	0	0	0
BOLA2B	0	0	0	0	0	0	0	0
BOLA3	817.82	819.44	847.47	232.32	788.24	890.69	917.38	620.8
BOLL	4.34	7.35	21.68	3.42	0	0	0	0.98
BOP1	1827.7	1093.2	2196.79	1495.25	1561.72	1652.9	4138.72	3533.18
BPESC1	0	0	0	53.52	0	1.74	0	0.98
BPGM	996.87	630.2	875.53	333.67	269.92	1347.32	696.8	254.19
BPHL	406.43	225.99	273.56	381.5	553.98	314.26	435.13	721.5
BPI	0	1.84	0	2.28	0	0	0	0
BPIL1	0.62	1.84	0	5.69	0	0	5.01	0
BPIL2	0	0	1.28	22.78	0	1.74	0	0
BPIL3	0	0	0	2.28	0	0	0	0
BPNT1	3628.75	1501.09	1142.07	1777.67	2726.86	2757.15	2332.04	4131.5
BPTF	4924.87	18242.7	7759.21	5117.77	13116	33860.2	13938.1	15756.6
BPY2	0	0	0	0	0	0	0	0
BPY2B	0	0	0	0	0	0	0	0
BPY2C	0	0	0	0	0	0	0	0
BRAF	1444.19	812.09	632.57	510.18	1477.49	828.19	740.92	357.82
BRAP	1430.56	1910.81	2011.86	1328.98	1482.4	1972.37	1522.94	1342.3
BRCA1	5925.45	2188.24	5034.43	751.61	6734.46	2993.28	6051.67	4561.66
BRCA2	3295.43	2000.84	4479.02	666.2	3545.84	3333.58	2388.19	2667
BRCC3	4212.37	1372.47	2789.18	906.49	2947.59	1427.19	1041.7	916.05
BRD1	696.38	2166.2	1631.17	2139.81	1326.23	1651.17	2529.55	1222.05
BRD2	14366.3	19979	11911.1	6811.17	12835.6	15655.7	21919.8	34582
BRD3	589.82	609.99	644.69	2137.53	267.46	118.06	1109.87	326.53
BRD4	4830.07	7643.23	5747.99	8218.72	8816.95	6906.77	8553.15	8614.94
BRD7	1485.08	1679.31	2500.32	1289.12	2699.81	1880.35	3047.89	2306.25
BRD7P3	14.87	16.54	16.58	29.61	31.97	59.03	16.04	13.69
BRD8	2045.78	1976.95	2512.43	3600.89	1190.35	1691.1	3642.43	1759.75
BRD9	2469.56	1828.13	3566.51	3924.31	1690.22	2052.24	2941.62	2358.06
BRDT	0.62	0	0.64	7.97	0	0	0	0
BRE	1636.25	771.67	955.87	806.27	1768.31	774.36	516.34	1044.12
BREA2	21.68	20.21	4.46	23.91	10.45	8.68	1	6.84
BRF1	1067.5	657.76	617.27	815.38	794.39	428.85	292.76	680.44
BRF2	338.28	591.62	260.17	488.55	300.66	923.68	503.3	162.29
BRI3	664.17	837.82	637.67	1077.31	748.27	812.56	854.21	407.67
BRI3BP	2169.07	3580.93	2549.42	431.61	2030.24	3762.44	3330.63	2794.09
BRIP1	1200.7	1412.9	1091.7	406.55	2477.85	1317.81	1285.33	1748.99
BRIX1	4015.36	1910.81	4021.81	979.37	2328.44	2557.48	2580.68	2238.79
BRMS1	3006.71	1278.77	1844.15	1387.06	1149.77	1356	2787.22	2291.58
BRMS1L	389.7	446.47	368.58	168.54	459.91	333.36	297.77	362.7
BRP44	877.91	1605.81	866.6	810.83	1875.29	4290.25	1220.16	946.35
BRP44L	765.77	876.4	532.46	87.69	478.35	645.88	845.19	504.46
BRPF1	1850	2959.92	3159.67	1582.93	1537.13	2001.89	3138.13	2176.22
BRPF3	1355.59	1385.34	1188.62	2906.22	933.96	1508.79	2558.63	5981.19
BRS3	1.24	1.84	0.64	9.11	0	1.74	2.01	0.98
BRSK1	180.29	11.02	250.61	808.55	9.22	291.69	1318.41	83.1
BRSK2	15.49	38.58	4.46	47.83	3.69	3.47	8.02	1.96
BRWD1	2538.95	4010.86	2216.55	1915.46	10000.5	5347.62	2402.22	6601.01
BRWD3	1310.98	1655.42	1693.02	1967.85	3409.35	2040.08	1525.95	2109.74
BSCL2	995.63	990.31	874.89	636.59	605.01	710.12	1052.73	568.99
BSDC1	1218.67	1670.12	1061.73	1671.76	1528.52	697.97	1119.9	1010.88
BSG	6802.75	3569.9	5191.3	4597.34	4398.64	5773	7456.31	4075.77
BSN	47.71	104.73	276.75	294.95	81.78	142.37	445.15	218.01
BSND	1.24	0	0	3.42	0	0	0	0
BSPH1	0	0	0	3.42	0	0	0	0
BSPRY	369.26	213.13	1002.42	518.15	0.61	3.47	0	6.84
BST1	6.82	5.51	9.57	34.16	3.07	6.94	4.01	11.73
BST2	2402.65	878.24	1580.16	596.73	2105.86	1854.31	3677.52	1404.87
BSX	0	0	0	2.28	0	0	0	0
BTAF1	6201.16	10107.1	10829.6	9744.72	7305.65	11004.3	4116.66	6639.14
BTBD1	7753.77	6524.31	5832.8	2127.28	4793.99	4717.37	6054.68	3171.46
BTBD10	976.42	477.7	773.5	520.43	1116.57	1392.47	703.82	1405.84
BTBD11	0	0	1.28	21.64	1.23	0	0	0
BTBD16	335.18	0	630.02	1048.84	0	0	1	0
BTBD17	0	0	0.64	5.69	0	0	0	0
BTBD18	60.72	90.03	40.17	118.44	41.19	53.82	43.11	31.28
BTBD19	49.56	60.63	165.16	97.94	10.45	15.63	37.1	16.62
BTBD2	947.3	802.91	1321.26	2905.08	4819.2	4262.47	4220.93	2338.51
BTBD3	0	0	145.39	13.67	1.23	0	732.9	0
BTBD6	1265.76	1060.13	692.51	535.24	1012.66	991.39	18.05	726.38
BTBD7	1580.49	2269.08	1246.01	1475.89	1560.49	2501.92	1359.52	1968.96
BTBD8	10.53	1.84	1.28	17.08	3.07	3.47	2.01	13.69
BTBD9	314.74	330.72	366.02	354.17	197.98	432.32	582.51	831.97
BTC	0.62	0	7.01	6.83	0	0	0	0.98
BTD	34.08	84.52	28.06	136.66	54.72	15.63	50.13	44.97
BTF3	10196.1	16348.4	12735	10325.5	18965.1	16897.1	10706.7	10098
BTF3L4	630.71	1104.23	747.99	395.16	1262.9	1210.16	659.71	784.07
BTF3P11	43.37	88.19	44.64	78.58	51.03	69.45	61.16	42.04
BTG1	3142.4	7589.95	10086.7	5583.54	14920	6477.92	2428.29	2772.58
BTG2	5923.59	18114.1	8728.48	13425.3	12372	19404.2	7501.43	31932.6
BTG3	1700.69	1080.34	1036.86	815.38	877.39	404.54	353.92	672.61
BTG4	1.24	0	0	6.83	0	0	0	0
BTK	5955.19	3928.18	6400.97	3550.78	8645.41	8085.68	5397.98	5283.15
BTLA	100.99	51.44	886.37	265.34	198.6	88.55	82.21	221.92
BTN1A1	2.48	7.35	17.85	30.75	1.23	1.74	91.24	4.89
BTN2A1	931.2	705.53	714.83	1986.07	1540.82	987.92	876.27	2366.86
BTN2A2	234.19	349.09	751.82	1275.46	432.24	234.39	542.4	1500.67
BTN2A3	27.26	25.72	27.42	81.99	52.88	43.41	24.06	186.73
BTN3A1	529.72	959.08	971.18	3682.88	604.4	145.84	519.35	510.33
BTN3A2	718.07	567.73	1355.06	2442.73	1069.22	164.94	1006.61	849.57
BTN3A3	298.63	396.86	583.47	1141.08	347.39	55.56	442.15	228.77
BTNL2	13.01	31.23	13.39	19.36	1.23	20.83	29.08	43.99
BTNL3	0	1.84	0.64	10.25	1.23	3.47	0	0
BTNL8	3.1	0	73.33	28.47	2.46	1.74	1	0
BTNL9	508.04	319.69	684.86	12.53	5719.34	1517.48	5407	2667.97
BTRC	712.49	435.44	598.14	321.14	508.48	546.92	701.82	300.13
BUB1	2836.96	2800.07	2882.29	517.02	6725.85	4918.77	4687.14	2882.08
BUB1B	12876.3	3994.32	4729.63	528.4	10090.9	6153.24	5634.59	9779.31
BUB3	4556.85	7990.49	10294.6	1748.06	9766.9	8507.58	10224.5	5718.2
BUD13	2699.41	1962.25	1410.53	962.29	1511.3	989.66	1536.98	1549.56
BUD31	3045.13	2827.63	2757.3	1464.5	3821.3	3534.99	2060.34	2338.51
BVES	2.48	18.37	4.46	44.41	7.99	6.94	9.02	17.6
BYSL	2437.34	1840.99	2462.7	742.5	1208.18	1413.3	3012.8	4111.94
BZRAP1	286.24	1016.04	1366.53	649.12	1130.71	2147.73	875.27	120.25
BZW1	6551.21	6250.55	7203.8	2481.45	4192.66	7675.92	4994.94	3548.83
BZW2	3427.39	2592.45	1040.05	1904.07	8545.19	4632.29	4283.09	3453.02
C10orf10	241.01	102.89	137.1	94.52	0.61	0	5.01	1.96
C10orf105	19.83	16.54	12.12	26.19	14.76	1.74	103.27	0
C10orf107	0	0	0	1.14	0	0	0	0
C10orf108	3.1	0	0	18.22	0	0	0	0
C10orf11	0	0	0	3.42	0	0	0	0
C10orf110	125.15	134.12	93.74	101.35	130.96	109.38	42.11	98.74
C10orf111	6.2	7.35	10.2	21.64	3.07	3.47	11.03	10.75
C10orf113	0	0	0	1.14	0	0	0	0
C10orf114	2.48	3.67	5.1	7.97	7.99	26.04	18.05	4.89
C10orf116	18.59	5.51	235.3	640.01	0.61	3.47	0	34.22
C10orf118	740.99	955.4	807.29	717.44	860.18	1250.09	474.23	556.28
C10orf119	2487.53	4229.5	5459.76	811.96	5619.12	3995.09	4967.87	3004.28
C10orf12	560.08	948.05	561.79	177.65	968.39	1079.94	1133.94	1191.74
C10orf120	0	0	0	0	0	0	0	0
C10orf122	0	0	0	5.69	0	0	0	0
C10orf125	72.49	126.77	191.3	126.41	63.33	24.31	147.38	18.58
C10orf128	3.1	1.84	112.87	23.91	0.61	22.57	61.16	3.91
C10orf129	4.96	1.84	6.38	6.83	7.99	12.15	0	0
C10orf131	23.54	11.02	8.29	7.97	1.84	3.47	7.02	10.75
C10orf136	0	0	0	7.97	0	0	0	0
C10orf137	1771.32	2552.03	3573.52	985.06	2231.29	2253.64	2189.67	1779.3
C10orf140	28.5	25.72	35.71	70.61	41.19	15.63	23.06	23.46
C10orf18	7390.71	9634.88	6492.16	1374.53	14666	12863.8	7204.66	18543.8
C10orf2	7750.67	2219.48	3320.37	1100.08	1553.73	2849.17	4308.16	3440.31
C10orf25	25.4	66.14	84.81	44.41	2.46	24.31	39.1	16.62
C10orf26	294.29	663.27	577.73	556.87	2129.84	2863.06	1624.21	2468.54
C10orf27	0	0	0	0	0	0	0	0
C10orf28	698.86	753.3	1407.35	614.95	898.3	1918.55	1096.84	1387.27
C10orf32	180.29	216.8	366.66	491.96	201.06	892.43	257.67	168.15
C10orf35	0	0	0	2.28	0	0	0	0
C10orf40	0	0	0	1.14	0	0	0	0
C10orf46	798.61	1304.49	1063	780.08	3002.93	2534.91	1283.32	1318.83
C10orf47	262.07	79	16.58	15.94	6.76	1.74	0	431.14
C10orf53	1.86	0	0	0	0	0	0	0
C10orf54	78.06	124.94	49.74	126.41	20.29	39.93	424.1	0
C10orf55	1.86	0	0	1.14	0.61	3.47	1	0
C10orf57	94.17	95.54	119.88	275.59	241.02	130.22	1	205.3
C10orf58	833.31	332.55	2.55	429.33	39.35	1145.92	5.01	177.93
C10orf62	0	0	0	3.42	0	0	0	0
C10orf67	0.62	0	0	22.78	0.61	5.21	0	0
C10orf68	7.43	34.91	3.19	9.11	31.97	5.21	8.02	23.46
C10orf71	0	0	3.19	2.28	0	34.72	27.07	20.53
C10orf72	0	0	0	21.64	1.23	1.74	3.01	1.96
C10orf76	583.62	521.8	1854.99	668.48	1752.32	776.1	985.55	1125.26
C10orf78	881.63	143.31	300.34	138.93	440.23	350.72	146.38	332.4
C10orf79	52.04	14.7	58.03	20.5	3.07	6.94	3.01	17.6
C10orf81	1.86	1.84	18.49	0	0	0	1	0.98
C10orf82	0	0	0	1.14	0	0	0	0
C10orf84	682.13	756.97	1172.04	716.31	1291.8	1826.53	640.66	753.76
C10orf88	322.79	525.47	455.94	280.14	453.76	805.62	223.58	358.79
C10orf90	0	0	0.64	7.97	0	0	0	0
C10orf91	4.96	3.67	25.51	34.16	3.69	10.42	46.12	0
C10orf93	0.62	40.42	0.64	2.28	0	1.74	0	0
C10orf95	65.05	97.38	173.45	168.54	129.73	79.87	348.9	596.36
C10orf96	0.62	0	0	0	0	0	0	0
C10orf99	0	0	0.64	2.28	0	0	0	0
C11orf1	591.68	1084.02	513.97	1272.04	466.67	277.8	371.96	380.3
C11orf10	1496.85	2412.4	1534.88	986.2	1563.56	1578.24	1313.4	1069.54
C11orf16	3.72	0	0.64	10.25	0.61	1.74	0	2.93
C11orf17	330.84	134.12	84.81	226.62	260.7	164.94	0	419.41
C11orf2	2358.66	1958.58	1661.78	4246.59	3323.88	1890.77	4099.62	4909.7
C11orf20	19.21	3.67	5.1	12.53	5.53	5.21	11.03	6.84
C11orf21	8.67	40.42	1.91	202.71	0.61	0	11.03	0
C11orf24	1303.55	3162.02	1525.95	486.27	936.42	1142.45	2223.76	1216.18
C11orf30	1326.47	1598.46	877.44	756.16	2111.4	930.63	830.15	1805.7
C11orf31	3653.53	2608.99	3298.05	2833.34	3859.42	2184.19	2311.99	3035.57
C11orf34	3.1	11.02	5.74	19.36	6.76	26.04	3.01	2.93
C11orf35	66.91	158.01	103.94	404.27	431.01	119.8	237.62	188.68
C11orf36	0	0	0	1.14	0	0	0	0
C11orf40	0	0	0	1.14	0	0	0	0
C11orf41	481.4	202.1	813.67	21.64	3501.57	2753.68	6602.1	106.56
C11orf42	6.82	9.19	8.29	10.25	14.14	6.94	12.03	20.53
C11orf45	19.83	0	1.91	53.52	6.15	1.74	1	14.66
C11orf46	998.73	1030.73	965.44	1441.72	1132.55	1446.29	893.31	748.87
C11orf48	2883.42	1749.12	2538.58	761.86	1064.92	1246.62	2899.51	2788.22
C11orf49	806.04	597.13	384.52	381.5	508.48	539.97	771	405.72
C11orf51	467.77	395.02	290.14	138.93	340.63	486.15	437.13	370.52
C11orf52	0	0	0	3.42	1.23	0	0	0
C11orf53	19.21	9.19	3.19	46.69	0.61	1.74	1	1.96
C11orf54	607.79	7141.65	501.21	345.06	736.59	923.68	607.57	617.87
C11orf57	3955.88	4426.09	2290.52	2790.06	1827.95	3106.14	1893.9	1889.77
C11orf58	6989.85	3501.92	6546.36	4444.74	4494.56	5495.2	4592.9	4986.93
C11orf59	2831.38	2149.66	2002.93	1774.25	2073.28	2635.61	2191.68	2202.62
C11orf61	245.96	134.12	279.94	226.62	136.5	194.46	392.02	319.69
C11orf63	3.1	1.84	5.1	70.61	5.53	5.21	3.01	13.69
C11orf64	0	0	0	2.28	0	0	0	0
C11orf65	39.65	33.07	25.51	38.72	28.9	26.04	16.04	8.8
C11orf66	41.51	53.28	26.78	58.08	40.58	34.72	83.22	40.08
C11orf67	167.28	134.12	102.67	56.94	118.05	159.73	195.51	141.76
C11orf68	690.19	431.77	348.81	1313.04	546.6	298.63	719.86	366.61
C11orf70	1.24	0	1.91	9.11	3.07	1.74	1	3.91
C11orf71	100.99	156.17	86.09	339.36	126.66	62.5	118.31	106.56
C11orf73	797.99	852.51	520.34	264.2	597.02	755.27	514.33	457.53
C11orf74	0	12.86	1.91	2.28	0	0	0	0
C11orf75	420.68	146.99	133.27	357.58	229.34	29.52	163.42	15.64
C11orf80	372.35	503.42	438.08	313.17	536.76	251.76	517.34	841.75
C11orf82	1898.95	1232.84	1132.51	454.38	983.15	1312.6	956.48	913.11
C11orf83	721.78	927.84	818.14	441.85	777.79	748.32	1283.32	963.95
C11orf84	3007.33	1109.74	1633.72	1424.64	1066.77	1406.36	4248	2009.05
C11orf85	72.49	0	3.83	11.39	0.61	0	0	0
C11orf86	0	0	0	3.42	0	1.74	0	0.98
C11orf87	2.48	0	0	6.83	0	1.74	1	0.98
C11orf88	0	3.67	0	10.25	0	0	2.01	0.98
C11orf9	835.16	80.84	2310.93	243.7	39.35	43.41	47.12	28.35
C11orf90	0	47.77	2.55	0	1.23	0	0	0
C11orf91	2.48	1.84	13.39	4.56	0.61	0	0	0
C11orf92	192.06	407.88	43.36	93.38	51.65	90.28	26.07	68.43
C11orf93	85.5	47.77	2.55	7.97	10.45	31.25	2.01	14.66
C11orf94	9.29	9.19	8.29	3.42	1.84	3.47	6.02	5.87
C11orf95	415.72	1014.2	1124.22	1504.36	211.51	1675.47	3358.7	1678.6
C11orf96	74.35	9.19	3.19	59.22	1.84	0	0	3.91
C12orf10	695.76	1188.74	1207.75	806.27	1004.05	1364.69	1519.94	1076.38
C12orf11	4018.45	2568.57	2886.11	1816.39	4962.46	4989.96	1933.01	2276.92
C12orf12	0	0	0	2.28	0.61	0	0	0
C12orf23	1351.88	1499.25	496.11	1224.21	925.35	416.7	143.37	905.29
C12orf24	1248.41	845.17	1371.64	419.08	2614.96	1552.2	1449.75	1523.16
C12orf26	68.77	167.2	344.34	198.15	98.38	319.47	115.3	141.76
C12orf29	1599.7	764.32	1462.82	364.42	891.53	1758.81	422.09	633.51
C12orf32	1703.16	1098.71	1569.31	847.27	1404.93	1178.91	1814.7	1265.06
C12orf33	3.1	3.67	3.83	1.14	13.53	3.47	3.01	5.87
C12orf34	95.41	139.64	116.06	33.03	12.3	72.92	232.6	150.56
C12orf35	3427.39	6041.09	4708.58	5140.55	3211.98	4333.66	3684.54	6987.18
C12orf36	0	0	1.28	12.53	0	0	0	0
C12orf39	1.86	1.84	0.64	6.83	2.46	13.89	1	0
C12orf4	917.57	797.4	1247.29	415.66	1043.4	2824.87	674.75	940.49
C12orf40	1.86	0	1.91	3.42	0	0	0	0
C12orf41	2348.12	1591.12	1933.43	1465.64	751.96	1616.44	1427.7	899.43
C12orf42	29.74	253.55	14.03	75.16	0	0	2.01	0
C12orf43	750.28	964.59	557.33	588.76	489.42	762.21	1332.45	744.96
C12orf44	1124.5	1225.49	1925.14	807.41	410.72	1562.62	2319.01	1109.62
C12orf45	832.07	916.82	948.22	826.77	818.37	710.12	573.49	447.76
C12orf47	760.82	894.77	1059.18	1110.33	807.3	769.16	756.96	812.42
C12orf48	918.18	439.12	1149.73	176.51	1072.91	1086.89	520.35	549.43
C12orf49	1562.53	2247.04	2543.04	920.15	1365.58	3040.16	2982.72	1937.68
C12orf5	1027.23	847	1687.92	867.77	418.71	2086.96	782.03	1010.88
C12orf50	2.48	3.67	5.1	3.42	0	1.74	0	0
C12orf51	3576.71	5229	3829.87	3635.05	6449.17	4427.42	4619.97	5499.21
C12orf52	2275.64	966.43	2783.45	778.94	1597.38	1974.11	4582.87	2432.36
C12orf53	30.98	53.28	125.62	44.41	28.9	359.4	836.17	72.35
C12orf54	0	0	0	18.22	0	0	0	0
C12orf56	0	0	22.96	13.67	0	1.74	1	0
C12orf57	181.53	1842.83	582.2	1330.12	595.79	482.68	1803.67	554.32
C12orf59	3.72	5.51	1.28	15.94	4.3	1.74	2.01	3.91
C12orf60	60.1	121.26	87.36	87.69	39.35	123.27	49.13	20.53
C12orf61	19.83	29.4	31.25	30.75	7.99	36.46	18.05	12.71
C12orf62	761.44	1175.88	1121.67	617.23	666.5	677.13	952.47	598.31
C12orf64	4.96	7.35	15.94	41	0.61	0	0	0.98
C12orf65	698.86	914.98	671.47	483.99	862.64	647.62	619.6	869.12
C12orf66	342	345.42	633.21	168.54	571.2	616.37	392.02	504.46
C12orf67	30.36	14.7	82.26	38.72	17.83	17.36	48.12	32.26
C12orf68	4.34	0	3.19	11.39	0.61	6.94	0	0.98
C12orf69	9.29	9.19	10.84	13.67	5.53	6.94	3.01	2.93
C12orf70	16.11	5.51	12.12	5.69	0	0	0	1.96
C12orf71	0.62	1.84	3.83	13.67	0.61	6.94	2.01	0
C12orf72	11.77	40.42	26.14	71.74	25.21	29.52	28.07	28.35
C12orf73	342	431.77	381.33	217.51	248.4	366.35	248.64	231.7
C12orf74	44.61	7.35	152.4	44.41	0.61	3.47	0	0.98
C12orf75	897.12	2171.71	1772.73	510.18	7511.63	2626.93	3578.27	1565.2
C12orf76	195.16	281.11	157.51	532.96	140.8	175.36	103.27	155.44
C12orf77	21.68	244.36	176	7.97	291.44	619.84	83.22	261.03
C13orf1	1306.65	685.32	897.84	528.4	1023.73	1248.36	551.43	728.34
C13orf15	1.24	169.03	937.38	1.14	689.25	2705.06	3105.04	1670.78
C13orf16	13.01	7.35	9.57	21.64	16.6	41.67	3.01	11.73
C13orf18	2348.12	5061.8	15429.1	12728.4	385.51	2269.27	5135.3	2943.67
C13orf23	5262.53	2684.32	3769.29	2047.56	5421.75	5068.09	4387.36	4153.98
C13orf26	0	0	0	10.25	0	0	0	0
C13orf27	1193.27	564.06	603.88	253.95	398.42	664.98	23.06	667.73
C13orf28	0	0	0	1.14	0.61	0	0	0
C13orf29	0	7.35	1.91	13.67	0	1.74	0	1.96
C13orf30	0.62	0	0	12.53	0	0	0	0
C13orf31	535.3	290.3	379.42	470.32	2060.36	2177.25	539.4	625.69
C13orf33	1.24	1.84	0.64	6.83	0.61	0	1	0
C13orf34	2274.4	567.73	1606.3	376.94	1692.68	3066.2	925.4	800.69
C13orf35	0	0	0.64	5.69	0	0	0	0
C13orf36	0	0	0	4.56	0	0	0	0
C13orf38	0	0	0	2.28	0	0	0	0
C13orf39	0	1.84	0	5.69	0	3.47	0	0
C13orf40	198.26	104.73	77.16	72.88	32.59	22.57	4.01	123.18
C14orf1	1981.97	981.13	1941.08	2192.19	1357.59	1694.57	1169.03	1353.05
C14orf101	340.76	310.51	800.92	625.2	854.03	779.57	438.13	810.46
C14orf102	907.65	567.73	802.83	817.66	643.75	685.82	871.26	847.61
C14orf104	1110.87	876.4	905.5	986.2	431.01	777.84	729.89	1058.78
C14orf105	2.48	0	0.64	11.39	0.61	1.74	0	0.98
C14orf106	5398.21	1945.72	4521.11	3148.78	8644.8	2913.41	2723.05	3360.14
C14orf109	365.54	472.19	369.85	482.85	673.88	408.02	402.04	394.97
C14orf115	0.62	0	0	18.22	0	1.74	1	0.98
C14orf118	650.54	1208.95	645.33	1326.7	2199.32	1152.86	814.11	738.12
C14orf119	2069.94	1609.49	1275.35	987.34	769.79	913.26	1112.88	967.86
C14orf126	1654.84	481.38	836.63	322.28	762.41	1045.22	453.17	657.95
C14orf128	5.58	14.7	23.59	33.03	4.3	0	6.02	25.42
C14orf129	1214.33	926.01	677.21	605.84	338.78	593.79	501.3	382.26
C14orf132	3.1	628.36	30.61	35.3	9.84	1.74	3.01	726.38
C14orf135	2441.06	1422.08	1423.29	718.58	1123.33	1474.07	1361.53	1044.12
C14orf138	755.24	527.31	362.2	581.93	924.73	817.77	331.86	780.16
C14orf139	81.78	257.22	341.16	414.52	408.88	387.18	83.22	11.73
C14orf142	596.63	1298.98	816.22	208.4	771.64	807.35	834.16	1295.37
C14orf143	201.36	84.52	227.01	79.72	214.58	144.11	184.48	136.87
C14orf145	590.44	617.34	864.69	216.37	2021.63	954.93	900.33	492.73
C14orf147	1202.56	1137.3	979.47	519.29	962.86	968.82	570.48	710.74
C14orf148	14.25	18.37	14.67	50.11	16.6	53.82	18.05	74.3
C14orf149	234.19	124.94	211.07	191.32	351.08	218.77	72.19	403.76
C14orf153	869.24	608.15	598.14	613.81	1147.93	701.44	577.5	625.69
C14orf156	2941.66	2221.31	2828.72	568.26	1565.41	2307.47	2714.03	1517.29
C14orf159	617.08	1245.7	918.89	638.87	1270.28	560.81	957.48	1366.74
C14orf162	0.62	0	0	10.25	0	0	0	0
C14orf165	0.62	0	0.64	14.8	0.61	0	1	0
C14orf166	4341.24	4914.82	4686.26	2480.31	4715.9	5569.86	4385.36	3888.07
C14orf166B	0	0	0	3.42	0	0	0	0
C14orf167	326.51	229.66	160.06	361	247.17	229.18	29.08	202.37
C14orf169	947.3	914.98	651.7	84.27	470.36	675.4	935.42	1037.27
C14orf174	73.73	55.12	49.1	63.77	47.34	317.73	86.22	48.88
C14orf176	20.45	7.35	32.52	33.03	4.3	3.47	68.18	35.19
C14orf177	0	0	0	0	0	0	0	0
C14orf178	10.53	14.7	8.93	27.33	2.46	8.68	5.01	3.91
C14orf179	71.25	227.83	130.09	242.56	47.96	78.13	38.1	55.73
C14orf180	0	0	0	5.69	0	0	0	0
C14orf181	62.58	91.87	388.34	809.69	287.75	90.28	299.78	371.5
C14orf182	73.11	16.54	38.9	210.68	39.35	50.35	11.03	48.88
C14orf183	13.01	3.67	12.75	55.8	12.91	15.63	1	12.71
C14orf184	3.1	0	0.64	22.78	1.84	1.74	2.01	19.55
C14orf19	167.9	187.41	175.36	1278.87	526.93	373.29	161.42	249.3
C14orf2	2796.68	4297.48	3186.46	1846	2644.47	4331.92	3244.4	2213.37
C14orf21	1592.88	1056.46	1806.53	1278.87	1268.44	894.16	3205.3	2024.69
C14orf23	1.24	159.85	2.55	42.14	1.23	0	0	4.89
C14orf28	91.08	88.19	70.78	236.87	169.7	71.19	26.07	87.99
C14orf33	171	44.1	103.94	99.08	90.38	55.56	57.15	48.88
C14orf34	1.24	3.67	1.91	7.97	0	1.74	0	0
C14orf37	1.24	1.84	0.64	14.8	0.61	1.74	2.01	3.91
C14orf38	1.24	0	0.64	9.11	0	0	0	0
C14orf39	0.62	1.84	0	4.56	0	0	0	0.98
C14orf4	638.76	496.08	651.7	2310.63	447.61	373.29	2583.69	1238.67
C14orf43	3063.71	7650.58	3973.34	3176.12	14505.5	6047.33	7783.16	9379.46
C14orf45	63.81	64.31	96.29	53.52	110.06	79.87	96.25	107.54
C14orf48	5.58	1.84	4.46	26.19	10.45	22.57	0	9.78
C14orf49	175.95	406.05	420.86	890.54	1092.59	520.87	213.55	76.26
C14orf50	11.15	0	2.55	6.83	1.23	5.21	1	2.93
C14orf64	0	0	1.28	11.39	0	0	0	1.96
C14orf70	0	0	0	4.56	0	0	1	0
C14orf73	10.53	3.67	12.12	29.61	0	1.74	6.02	0
C14orf79	69.39	99.22	48.46	351.89	22.13	62.5	48.12	43.02
C14orf80	365.54	271.92	693.79	137.79	400.27	355.93	2016.22	1472.32
C14orf86	1.86	0	0.64	7.97	0	0	0	0.98
C14orf93	285.62	150.66	242.32	382.64	600.71	272.59	544.41	427.23
C15orf17	1726.09	1910.81	1565.49	5000.47	1984.74	2297.05	2381.17	1831.12
C15orf2	1.86	1.84	2.55	13.67	0.61	0	0	3.91
C15orf21	43.37	25.72	54.2	38.72	60.87	92.02	54.14	69.41
C15orf23	3177.09	1225.49	1368.45	290.39	1981.05	2277.95	1675.34	1491.88
C15orf24	2262.63	1414.73	1252.39	971.4	1223.55	1908.13	1611.17	1063.67
C15orf26	2.48	3.67	1.28	4.56	1.23	0	2.01	1.96
C15orf27	30.36	25.72	50.38	72.88	15.37	31.25	37.1	28.35
C15orf28	151.17	163.52	128.81	314.31	416.25	152.79	347.9	218.01
C15orf29	842.6	218.64	543.94	635.45	626.53	538.23	242.63	273.74
C15orf32	0	0	0	3.42	0	0	0	0
C15orf33	61.34	145.15	40.81	80.85	54.11	64.24	28.07	45.95
C15orf34	42.13	33.07	58.67	70.61	14.76	31.25	26.07	18.58
C15orf37	268.27	156.17	177.27	846.13	204.13	130.22	207.54	277.65
C15orf38	0	0	0	7.97	0	0	1	0.98
C15orf39	2822.71	4133.96	2407.22	3106.65	2282.94	2430.74	6467.75	2791.16
C15orf40	685.23	576.92	502.49	546.62	331.4	465.31	665.72	473.18
C15orf41	683.37	363.79	271.01	128.68	593.95	145.84	243.63	506.42
C15orf42	3003	1572.74	2009.95	446.41	3816.38	1619.91	4141.73	1981.67
C15orf43	1.24	0	0	1.14	0	0	0	0
C15orf44	2663.48	1765.66	1866.47	708.33	2357.34	1830	2239.8	1792.99
C15orf48	0.62	0	1.91	46.69	0	1.74	3.01	2.93
C15orf5	4.34	16.54	3.83	19.36	1.84	0	4.01	2.93
C15orf50	0	0	0.64	4.56	0	1.74	0	0
C15orf51	71.87	60.63	42.72	127.55	38.12	20.83	29.08	102.65
C15orf52	329.6	3.67	88	409.97	423.63	116.33	8.02	51.81
C15orf53	10.53	0	0.64	26.19	0.61	3.47	0	0
C15orf54	0	0	0	13.67	0	0	0	0
C15orf55	11.77	0	12.12	23.91	9.84	10.42	17.04	2.93
C15orf56	113.38	1.84	7.01	11.39	0.61	1.74	0	0
C15orf57	1074.31	661.43	583.47	645.7	755.65	682.34	230.6	539.66
C15orf58	67.53	91.87	48.46	71.74	38.12	121.54	147.38	94.83
C15orf59	0	0	0	1.14	0	0	0	0
C15orf60	1.86	5.51	0.64	3.42	0.61	0	1	0.98
C15orf61	288.09	214.97	212.98	111.6	267.46	163.21	409.06	217.04
C15orf62	219.94	205.78	160.06	636.59	283.45	645.88	535.39	575.83
C15orf63	2496.2	3145.48	3120.78	1489.55	2645.09	2526.23	4848.56	5348.66
C16orf11	0	0	1.28	11.39	0.61	0	3.01	0
C16orf13	998.11	878.24	542.66	1137.66	1936.16	829.92	835.16	912.14
C16orf3	0	12.86	1.91	13.67	0.61	1.74	14.04	2.93
C16orf42	808.52	488.73	746.08	742.5	635.14	477.47	728.89	1225.96
C16orf45	7.43	3.67	4.46	56.94	6.15	22.57	2.01	15.64
C16orf46	88.6	128.61	96.29	59.22	30.74	34.72	48.12	61.59
C16orf48	262.69	371.14	216.17	489.68	110.67	79.87	279.72	102.65
C16orf5	1075.55	2614.5	535.65	46.69	28.28	62.5	2241.81	94.83
C16orf52	405.81	490.56	430.43	650.26	220.12	458.37	288.75	324.58
C16orf53	1587.93	918.66	1601.84	692.39	1122.1	1305.65	3694.57	2656.24
C16orf54	1.24	25.72	7.01	43.27	264.39	623.31	0	87.99
C16orf55	252.16	400.53	407.47	305.2	127.27	232.66	443.15	412.56
C16orf57	1871.68	784.53	1409.9	1302.79	1111.03	1383.78	1720.46	1901.51
C16orf58	596.01	951.73	1173.96	1075.03	1644.72	890.69	938.43	1674.69
C16orf59	571.23	332.55	839.82	110.46	502.33	404.54	2265.87	1262.13
C16orf61	980.76	564.06	652.98	202.71	546.6	658.04	542.4	432.12
C16orf62	190.2	1159.35	992.86	1519.16	1968.14	112.86	883.29	58.66
C16orf63	1550.75	1868.55	1708.97	1127.41	1760.32	3647.84	1604.15	957.11
C16orf68	409.53	551.19	365.39	1479.3	513.4	645.88	529.37	402.79
C16orf7	153.03	176.38	179.19	181.07	38.74	50.35	268.7	251.25
C16orf70	580.53	459.33	517.79	620.65	490.65	519.14	488.26	413.54
C16orf71	21.06	36.75	19.77	14.8	30.74	26.04	39.1	32.26
C16orf72	1827.08	1840.99	1543.17	1588.63	1664.4	2177.25	2020.23	2248.57
C16orf73	0.62	1.84	0.64	1.14	0	0	1	5.87
C16orf74	1.86	288.46	7.01	38.72	1.23	17.36	35.09	4.89
C16orf75	638.76	690.83	943.76	618.37	4235.7	1132.03	1811.69	433.09
C16orf78	0	0	0	2.28	0	0	0	0
C16orf79	27.88	75.33	65.04	30.75	52.26	71.19	203.53	203.35
C16orf80	1251.51	1714.22	1015.81	765.27	973.92	1175.44	1144.97	666.75
C16orf81	3.72	505.26	9.57	33.03	3.07	1.74	41.11	6.84
C16orf82	0.62	0	0	14.8	0	0	0	0
C16orf86	48.95	69.82	50.38	438.44	101.45	60.77	97.25	53.77
C16orf87	520.43	964.59	1360.16	723.14	917.97	1210.16	510.32	257.12
C16orf88	1641.83	1172.21	1378.01	609.26	795.62	1041.74	1621.2	1180.01
C16orf89	0.62	5.51	0.64	42.14	1.84	0	3.01	4.89
C16orf90	0	0	0	4.56	1.23	0	0	0.98
C16orf91	296.15	323.37	329.68	238.01	233.03	211.82	249.65	254.19
C16orf92	0	0	0.64	0	0	0	0	0
[truncated: 20,157 more rows]

## Sheet: ChIPSeq_STAT3BindingRegions
# Chr	Start	End	numCellLines
chr1	10125	10395	2
chr1	713887	714210	5
chr1	974130	974440	2
chr1	1072116	1072380	2
chr1	1167278	1167727	2
chr1	1310534	1310940	4
chr1	1342560	1342854	2
chr1	1447195	1447519	3
chr1	1510153	1510413	3
chr1	1550642	1550886	2
chr1	1565666	1566019	4
chr1	1590403	1590645	2
chr1	1609320	1609630	2
chr1	1624096	1624743	9
chr1	1655692	1655986	2
chr1	1677446	1678011	7
chr1	1710300	1710566	3
chr1	1765473	1765749	3
chr1	1822404	1822737	2
chr1	1838913	1839219	2
chr1	2231876	2232267	2
chr1	2232533	2232875	2
chr1	2322936	2323212	2
chr1	2516873	2517155	3
chr1	2574520	2574844	4
chr1	3573348	3573594	2
chr1	3636696	3636932	3
chr1	4404109	4404419	2
chr1	6052055	6052343	4
chr1	6052683	6052959	2
chr1	6086213	6086519	3
chr1	6259746	6260042	5
chr1	6403562	6403806	2
chr1	6550557	6550820	4
chr1	6614415	6614845	2
chr1	6761813	6762093	3
chr1	8021456	8021773	6
chr1	8487639	8487985	2
chr1	8491109	8491419	2
chr1	8763370	8763658	5
chr1	9129690	9130086	7
chr1	9486340	9486686	8
chr1	9488888	9489180	5
chr1	9686240	9686611	2
chr1	9687126	9687412	2
chr1	9689752	9690167	2
chr1	9777631	9778153	5
chr1	9910301	9910611	3
chr1	9970711	9970955	3
chr1	10003359	10003701	6
chr1	10010446	10010713	2
chr1	10458686	10459051	3
chr1	10490337	10490674	3
chr1	10532407	10532816	4
chr1	10534788	10535120	2
chr1	11029217	11029500	2
chr1	11072402	11072760	5
chr1	11322685	11322995	3
chr1	11538921	11539200	4
chr1	11741117	11741611	4
chr1	11866040	11866343	3
chr1	11968177	11968696	5
chr1	11969598	11970034	3
chr1	12079252	12079532	3
chr1	12100732	12101166	3
chr1	12212150	12212449	4
chr1	12221666	12222175	3
chr1	12289889	12290171	2
chr1	13992210	13992520	2
chr1	14029298	14029638	6
chr1	14057409	14057831	3
chr1	15852998	15853367	2
chr1	15898248	15898583	3
chr1	15944398	15944727	3
chr1	16023444	16023731	2
chr1	16160845	16161192	2
chr1	16162372	16162657	2
chr1	16212769	16213013	3
chr1	16291663	16292120	2
chr1	16292543	16292887	2
chr1	16302485	16302785	2
chr1	16563588	16563861	2
chr1	16694148	16694458	2
chr1	16766963	16767347	6
chr1	16939970	16940439	4
chr1	16947559	16947834	3
chr1	16970900	16971430	7
chr1	17036308	17036629	3
chr1	17053759	17054090	2
chr1	17222576	17222897	4
chr1	17231520	17232001	5
chr1	17232134	17232463	2
chr1	17380325	17380834	2
chr1	17518908	17519184	2
chr1	17565902	17566193	5
chr1	19229014	19229386	3
chr1	19536083	19536620	4
chr1	19536730	19537204	3
chr1	19578013	19578323	2
chr1	19922891	19923128	3
chr1	20142272	20142661	2
chr1	20208706	20209068	3
chr1	20452609	20452886	2
chr1	20730816	20731142	3
chr1	20834560	20834814	4
chr1	21059518	21059923	2
chr1	21619599	21619936	2
chr1	21620772	21621441	9
chr1	21844491	21844870	4
chr1	21845598	21845908	2
chr1	22109595	22109858	2
chr1	22109906	22110303	4
chr1	22192486	22192915	3
chr1	22351682	22352049	2
chr1	22366310	22366642	4
chr1	22778260	22778530	2
chr1	23345684	23346014	5
chr1	23670770	23671122	2
chr1	23851504	23851927	2
chr1	23852191	23852630	3
chr1	23855111	23855468	3
chr1	23866268	23866578	2
chr1	23881246	23881498	2
chr1	23885791	23886298	3
chr1	23903893	23904167	2
chr1	23921435	23921745	5
chr1	23946237	23946663	2
chr1	24018117	24018517	3
chr1	24127247	24127525	3
chr1	24235411	24235680	3
chr1	24237338	24237703	3
chr1	24239715	24240129	3
chr1	24285370	24285805	3
chr1	24286075	24286418	7
chr1	24306852	24307118	3
chr1	24307273	24307569	2
chr1	24517448	24517770	6
chr1	24648820	24649130	3
chr1	24741963	24742310	2
chr1	24862936	24863341	2
chr1	24872202	24872512	2
chr1	24969295	24969907	4
chr1	25071400	25071695	3
chr1	25075130	25075586	4
chr1	25256733	25257140	3
chr1	25345925	25346229	2
chr1	25348771	25349242	4
chr1	25427911	25428237	2
chr1	25566522	25566805	3
chr1	25573662	25574206	5
chr1	26185977	26186283	2
chr1	26197537	26197848	2
chr1	26324557	26325027	5
chr1	26437509	26437745	2
chr1	26437965	26438233	4
chr1	26560333	26560589	3
chr1	26613963	26614273	4
chr1	26615585	26615958	3
chr1	26632984	26633384	4
chr1	26648030	26648359	4
chr1	26690350	26690612	2
chr1	26758704	26758998	2
chr1	26868400	26868682	3
chr1	26868691	26869047	2
chr1	26872123	26872369	2
chr1	26946837	26947202	2
chr1	26947298	26947608	4
chr1	27018675	27019154	7
chr1	27019498	27019838	7
chr1	27021988	27022346	8
chr1	27070496	27070934	6
chr1	27147313	27147569	2
chr1	27191384	27191754	2
chr1	27226816	27227077	3
chr1	27247887	27248170	3
chr1	27433139	27433471	2
chr1	27481410	27481808	5
chr1	27488170	27488439	2
chr1	27524479	27524726	2
chr1	27648418	27648900	3
chr1	27668308	27668584	3
chr1	27816605	27817135	6
chr1	27935213	27935467	2
chr1	27936120	27936449	2
chr1	28099409	28099756	2
chr1	28201753	28202007	2
chr1	28499163	28499484	3
chr1	28501826	28502202	2
chr1	28559418	28559662	2
chr1	28562494	28562772	2
chr1	28573726	28574086	8
chr1	28574949	28575330	2
chr1	28655354	28655677	3
chr1	28832145	28832665	6
chr1	28844616	28844929	2
chr1	28879303	28879613	7
chr1	28908190	28908612	4
chr1	28969402	28969818	4
chr1	28974551	28974861	2
chr1	28975016	28975337	9
chr1	29208534	29208890	4
chr1	29211464	29211828	5
chr1	29557316	29557560	2
chr1	31222693	31222999	2
chr1	31223742	31224069	5
chr1	31224958	31225268	3
chr1	31226586	31226889	2
chr1	31227545	31227972	8
chr1	31364698	31365008	2
chr1	31769653	31770038	2
chr1	31971645	31971953	2
chr1	32014600	32014910	2
chr1	32110641	32110951	2
chr1	32254116	32254426	4
chr1	32292911	32293283	2
chr1	32404024	32404274	4
chr1	32421650	32421969	4
chr1	32429649	32429996	2
chr1	32479159	32479559	4
chr1	32573503	32573760	2
chr1	32713826	32714168	2
chr1	32715494	32715987	4
chr1	32729339	32729604	2
chr1	32757334	32757619	5
chr1	32782149	32782395	2
chr1	33116044	33116361	3
chr1	33282783	33283156	7
chr1	33446798	33447124	2
chr1	33502531	33502876	2
chr1	33592744	33593106	6
chr1	35318290	35318615	3
chr1	35658522	35659037	4
chr1	35667672	35668010	4
chr1	36107051	36107387	5
chr1	36396649	36397010	2
chr1	36554280	36554587	4
chr1	36615114	36615461	5
chr1	36621275	36621606	4
chr1	36653796	36654216	2
chr1	36689290	36689976	4
chr1	36689979	36690397	2
chr1	36770171	36770424	3
chr1	36814922	36815244	2
chr1	36851387	36851870	3
chr1	36852144	36852396	2
chr1	36863431	36863685	2
chr1	36929847	36930159	7
chr1	37349812	37350122	2
chr1	37420571	37420925	2
chr1	37754437	37754895	4
chr1	37942882	37943179	3
chr1	37945245	37945555	2
chr1	38061392	38061685	2
chr1	38156032	38156457	6
chr1	38157937	38158214	2
chr1	38259466	38259776	2
chr1	38388546	38388892	2
chr1	38455569	38455970	8
chr1	38478003	38478400	3
chr1	38941003	38941290	3
chr1	39325446	39325682	2
chr1	39338938	39339495	4
chr1	39456727	39456994	5
chr1	39491672	39492092	2
chr1	39724383	39724644	2
chr1	39735377	39735703	2
chr1	40042455	40042726	2
chr1	40071840	40072150	2
chr1	40264900	40265245	3
chr1	40282698	40283298	5
chr1	40626846	40627090	2
chr1	40652194	40652470	2
chr1	40723675	40724111	3
chr1	40780954	40781292	3
chr1	40804400	40804745	4
chr1	40840170	40840648	3
chr1	40851291	40851616	2
chr1	40997080	40997405	4
chr1	41078012	41078262	2
chr1	41134449	41134797	2
chr1	41174829	41175199	2
chr1	42039800	42040077	2
chr1	42107189	42107533	4
chr1	42133024	42133344	5
chr1	42194422	42194790	3
chr1	42216965	42217319	5
chr1	42512475	42512785	2
chr1	42800905	42801366	6
chr1	42928752	42929028	2
chr1	43123854	43124135	2
chr1	43609182	43609500	3
chr1	43637865	43638134	2
chr1	43833963	43834273	2
chr1	44115520	44115858	6
chr1	44302037	44302482	5
chr1	44412317	44412627	2
chr1	44678948	44679258	6
chr1	45187177	45187550	9
chr1	45189161	45189435	2
chr1	45196358	45196861	6
chr1	45196923	45197257	3
chr1	45205278	45205619	2
chr1	45241061	45241313	3
chr1	45251818	45252088	2
chr1	45265809	45266279	4
chr1	45275198	45275527	2
chr1	45276081	45276391	2
chr1	45285243	45285982	5
chr1	45452130	45452481	3
chr1	45476925	45477190	2
chr1	45477657	45477978	4
chr1	45956699	45957214	3
chr1	45965617	45966002	7
chr1	45987386	45987738	3
chr1	46016412	46016727	3
chr1	46153668	46153931	4
chr1	46306467	46306745	2
chr1	46502794	46503039	3
chr1	46598338	46598901	6
chr1	46713231	46713598	3
chr1	46768997	46769457	6
chr1	46806283	46806595	4
chr1	47184684	47185119	4
chr1	47779713	47780199	3
chr1	51425821	51426164	6
chr1	51465855	51466116	2
chr1	51700556	51701021	2
chr1	51972262	51972596	3
chr1	51985027	51985355	6
chr1	52000739	52000983	2
chr1	52344461	52344737	3
chr1	52499365	52499675	2
chr1	52831773	52832067	2
chr1	52869227	52869537	2
chr1	53102745	53103387	4
chr1	53144830	53145128	3
chr1	53168769	53169191	2
chr1	53480436	53480757	2
chr1	53704108	53704418	3
chr1	53924470	53924721	2
chr1	54291068	54291378	2
chr1	54303952	54304428	4
chr1	54335163	54335473	2
chr1	54355376	54355670	3
chr1	54665628	54665882	2
chr1	54738706	54738979	2
chr1	54821700	54821900	2
chr1	54872967	54873502	3
chr1	54955092	54955355	2
chr1	55181368	55181622	2
chr1	59012360	59012699	2
chr1	59512477	59512749	2
chr1	61542507	61542994	5
chr1	62901935	62902312	3
chr1	62902450	62902686	2
chr1	63249340	63249584	3
chr1	63249657	63249987	3
chr1	63988842	63989380	4
chr1	64060072	64060382	2
chr1	65329700	65330025	3
chr1	66708431	66708675	2
chr1	66736898	66737174	3
chr1	66797256	66797532	2
chr1	66867747	66868269	3
chr1	67223802	67224193	2
chr1	67390696	67391081	3
chr1	67461756	67462066	2
chr1	67896128	67896502	2
chr1	67966182	67966492	2
chr1	68150409	68151046	7
chr1	68201644	68201883	2
chr1	70671137	70671470	3
chr1	70820373	70820649	3
chr1	70876592	70876921	2
chr1	71546690	71547074	3
chr1	74663971	74664281	2
chr1	75277088	75277365	2
chr1	75323810	75324086	2
chr1	76192276	76192586	2
chr1	76250285	76250595	2
chr1	76251663	76252150	5
chr1	77684882	77685247	4
chr1	78295660	78295896	2
chr1	78470404	78470673	2
chr1	79658909	79659388	3
chr1	80133585	80133861	2
chr1	84211947	84212257	2
chr1	84464764	84465028	3
chr1	85086406	85086846	2
chr1	85459809	85460119	2
chr1	85461137	85461373	2
chr1	85742273	85742726	5
chr1	87221549	87221859	2
chr1	87264630	87264888	2
chr1	87379786	87380228	4
chr1	87527476	87527811	2
chr1	87916339	87916649	2
chr1	89149579	89150180	4
chr1	89357153	89357441	3
chr1	90135690	90135964	2
chr1	91487707	91487943	2
chr1	91966367	91966631	2
chr1	93297438	93297875	4
chr1	93426096	93426348	3
chr1	93427245	93427544	2
chr1	93441146	93441501	5
chr1	93544522	93544883	6
chr1	93645865	93646270	2
chr1	93811279	93811555	2
chr1	94108121	94108380	3
chr1	94312943	94313253	4
chr1	94344543	94344960	4
chr1	94883634	94884007	2
chr1	95320030	95320294	2
chr1	95538299	95538696	4
chr1	98386892	98387208	2
chr1	99337084	99337443	3
chr1	100435250	100435642	3
chr1	100598421	100598948	6
chr1	100731471	100731858	3
chr1	100816867	100817177	2
chr1	100817777	100817973	2
chr1	101491239	101491538	2
chr1	101713480	101713817	5
chr1	107599103	107599406	2
chr1	108319956	108320266	2
chr1	108440112	108440354	2
chr1	109102397	109102769	2
chr1	109288932	109289273	2
chr1	109584564	109584815	2
chr1	109618550	109618860	2
chr1	109633168	109633493	6
chr1	109642559	109642937	6
chr1	109655327	109655592	2
chr1	109756379	109756628	2
chr1	109969064	109969432	2
chr1	110090929	110091391	3
chr1	110166411	110166721	3
chr1	110359152	110359426	2
chr1	110527046	110527383	2
chr1	110576999	110577295	5
chr1	110786327	110786610	5
chr1	110880934	110881979	10
chr1	110927807	110928182	2
chr1	110950195	110950521	8
chr1	111670939	111671298	3
chr1	111682740	111683037	2
chr1	111756968	111757380	2
chr1	111758808	111759118	2
chr1	111762472	111762777	5
chr1	111764383	111764669	2
chr1	111948948	111949323	4
chr1	111991824	111992085	2
chr1	112050238	112050576	2
chr1	112050813	112051132	2
chr1	112289909	112290219	3
chr1	112298168	112298446	3
chr1	112912289	112912618	2
chr1	113498712	113499106	2
chr1	114354807	114355239	5
chr1	114414208	114414764	4
chr1	114447462	114448041	3
chr1	114471897	114472333	3
chr1	114889222	114889498	2
chr1	115124175	115124577	4
chr1	115259262	115259792	4
chr1	115300575	115300820	3
chr1	115323132	115323446	3
chr1	115885979	115886289	3
chr1	118148259	118148566	3
chr1	118206975	118207304	3
chr1	118878106	118878378	2
chr1	119683223	119683524	2
chr1	144533961	144534325	7
chr1	144918027	144918303	2
chr1	144932168	144932581	2
chr1	145058991	145059284	3
chr1	145096177	145096498	7
chr1	145122825	145123061	2
chr1	145208845	145209212	3
chr1	145382671	145383082	6
chr1	145395448	145395742	3
chr1	145396850	145397126	3
chr1	145397743	145398052	4
chr1	145399174	145399494	7
chr1	145421707	145422001	2
chr1	145455343	145455679	3
chr1	145507294	145507677	3
chr1	145516101	145516377	3
chr1	145589284	145589630	2
chr1	145610733	145611047	2
chr1	146555942	146556340	3
chr1	146643823	146644440	6
chr1	146714019	146714355	2
chr1	147013117	147013364	3
chr1	147071572	147071886	4
chr1	147142405	147142758	5
chr1	147806576	147806895	4
chr1	148241412	148241731	8
chr1	148556596	148556886	3
chr1	149223568	149224358	10
chr1	149224429	149224766	2
chr1	149858059	149858757	8
chr1	149859731	149860230	2
chr1	149870947	149871223	2
chr1	149969580	149969873	2
chr1	149982559	149982835	2
chr1	150039664	150040002	5
chr1	150132556	150132942	4
chr1	150185850	150186395	3
chr1	150208202	150208700	5
chr1	150241314	150241873	4
chr1	150244732	150245042	2
chr1	150265913	150266470	5
chr1	150336011	150336409	3
chr1	150459561	150459894	8
chr1	150534560	150534903	8
chr1	150535239	150535588	6
chr1	150539864	150540108	2
chr1	150551940	150552220	2
chr1	150583984	150584294	3
chr1	150601602	150601883	2
chr1	150601895	150602255	2
chr1	150669493	150669915	2
chr1	150848875	150849334	2
chr1	150898612	150898886	5
chr1	151042738	151043296	5
chr1	151128532	151128872	2
chr1	151138354	151138653	3
chr1	151162531	151162841	5
chr1	151170810	151171377	5
chr1	151227047	151227310	2
chr1	151299919	151300229	2
chr1	151319440	151319754	4
chr1	151319779	151320107	4
chr1	151371772	151372086	4
chr1	151431839	151432401	3
chr1	151894100	151894410	3
chr1	152007086	152007362	2
chr1	153518140	153518554	2
chr1	153571333	153571704	7
chr1	153606340	153606584	2
chr1	153643345	153643881	6
chr1	153763556	153763980	2
chr1	153769673	153769996	2
chr1	153895586	153895869	4
chr1	153918484	153918794	7
chr1	153931068	153931320	2
chr1	153935883	153936162	2
chr1	153940138	153940413	2
chr1	153962969	153963363	5
chr1	154155593	154156005	4
chr1	154192967	154193403	4
chr1	154244686	154245247	6
chr1	154531168	154531574	6
chr1	154580537	154580947	4
chr1	154600332	154600651	6
chr1	154810121	154810435	3
chr1	154832145	154832564	2
chr1	154833062	154833342	5
chr1	154909128	154909815	9
chr1	154910092	154910402	2
chr1	154916717	154917027	2
chr1	154934231	154934676	5
chr1	154947274	154947657	5
chr1	154973227	154973537	5
chr1	154989989	154990299	2
chr1	155034007	155034327	2
chr1	155057185	155057495	2
chr1	155145667	155145927	5
chr1	155163072	155163348	2
chr1	155164591	155164842	3
chr1	155196392	155196689	2
chr1	155197212	155197690	3
chr1	155210962	155211227	4
chr1	155214485	155214801	8
chr1	155220481	155220791	2
chr1	155231825	155232450	4
chr1	155278218	155278768	4
chr1	155349484	155349735	3
chr1	155532702	155533070	5
chr1	155658553	155658903	5
chr1	155826954	155827394	3
chr1	155904081	155904391	2
chr1	155907938	155908266	2
chr1	155915996	155916336	5
chr1	155948243	155948609	2
chr1	155949393	155949703	2
chr1	155990629	155990887	3
chr1	156024319	156024732	6
chr1	156119412	156119687	4
chr1	156163604	156163903	6
chr1	156182635	156182991	2
chr1	156252597	156252907	4
chr1	156308143	156308568	3
chr1	156389770	156390046	2
chr1	156391377	156391713	4
chr1	156426348	156426675	3
chr1	156474747	156475070	2
chr1	156571119	156571517	3
chr1	156577912	156578188	2
chr1	156695653	156695965	3
chr1	156698481	156698773	3
chr1	156710863	156711178	3
chr1	156736849	156737383	6
chr1	157010672	157010932	2
chr1	157536414	157536704	2
chr1	157670603	157670913	2
chr1	157743844	157744154	2
chr1	157776339	157776919	5
chr1	158217960	158218270	2
chr1	158921745	158922078	4
chr1	158979475	158979862	3
chr1	158985343	158985740	3
chr1	159037709	159038319	5
chr1	159046984	159047340	5
chr1	159880269	159880543	2
chr1	160001690	160001975	2
chr1	160162928	160163226	2
chr1	160312969	160313261	4
chr1	160458125	160458506	3
chr1	160644247	160644555	2
chr1	160752079	160752389	2
chr1	160759476	160759827	4
chr1	160765769	160766045	2
chr1	160807327	160807656	5
chr1	161014613	161014958	2
chr1	161015621	161015971	3
chr1	161016398	161016678	2
chr1	161067435	161067788	2
chr1	161135644	161136424	4
chr1	161146835	161147218	2
chr1	161155080	161155375	4
chr1	161171936	161172394	5
chr1	161195337	161195787	3
chr1	161359620	161359896	3
chr1	161369378	161369663	2
chr1	161391704	161392050	2
chr1	161493547	161493852	3
chr1	161500896	161501173	2
chr1	161509925	161510191	3
chr1	161582390	161582656	2
chr1	161675493	161675803	2
chr1	161691191	161691501	3
chr1	161735841	161736339	6
chr1	162467389	162467699	2
chr1	163291450	163291782	9
chr1	165362190	165362526	4
chr1	165567264	165567740	3
chr1	165599940	165600339	4
chr1	165737895	165738308	4
chr1	165797311	165797621	2
chr1	166059157	166059467	2
chr1	166845525	166845769	2
chr1	166879676	166879915	2
chr1	167178320	167178630	2
chr1	167189170	167189574	4
chr1	167297994	167298524	4
chr1	167468994	167469274	2
chr1	167586753	167587072	2
chr1	167597275	167597647	5
chr1	167657202	167657478	2
chr1	167683766	167684094	5
chr1	167684697	167684987	4
chr1	167691015	167691291	2
chr1	167772581	167772870	3
chr1	167905255	167905723	4
chr1	168147913	168148405	2
chr1	169336946	169337209	2
chr1	169454901	169455343	4
chr1	169662345	169662632	2
chr1	169763981	169764293	2
chr1	169863015	169863495	5
chr1	170043754	170044186	3
chr1	170500948	170501258	3
chr1	171221689	171221999	4
chr1	171282969	171283290	2
chr1	171454405	171454739	5
chr1	172501538	172502098	6
chr1	172750683	172750995	2
chr1	172787993	172788411	5
chr1	173379837	173380368	3
chr1	173387388	173387635	2
chr1	173446081	173446338	2
chr1	173683831	173684186	6
chr1	173793473	173794157	5
chr1	173836930	173837289	5
chr1	174126371	174126616	2
chr1	174231978	174232329	3
chr1	174245268	174245539	3
chr1	174968346	174968985	6
chr1	174992416	174992762	3
chr1	174998888	174999198	2
chr1	175158069	175158573	3
chr1	175178301	175178693	3
chr1	175194144	175194613	5
chr1	175194641	175194928	2
chr1	175288633	175288943	2
chr1	176176675	176176980	3
chr1	177091996	177092313	2
chr1	178550355	178550839	4
chr1	178575179	178575489	6
chr1	178577611	178577917	5
chr1	178994906	178995409	4
chr1	179050853	179051181	4
chr1	179334789	179335280	4
chr1	179335556	179335866	2
chr1	179851720	179852036	8
chr1	179923528	179923889	2
chr1	180471888	180472198	4
chr1	180992024	180992374	2
chr1	181056653	181056944	3
chr1	181057722	181058054	3
chr1	182602970	182603248	2
chr1	182614109	182614419	3
chr1	182808591	182808912	2
chr1	183439351	183439695	2
chr1	183441000	183441310	3
chr1	183442124	183442537	2
chr1	183447198	183447442	2
chr1	184020639	184020902	2
chr1	185126007	185126459	3
chr1	185286530	185286884	3
chr1	185308407	185308666	3
chr1	185572412	185572724	2
chr1	186051497	186051741	4
chr1	186344326	186344720	4
chr1	192485968	192486285	3
chr1	192544625	192544958	3
chr1	192574170	192574512	2
chr1	192578155	192578494	4
chr1	192595703	192596030	3
chr1	192777926	192778307	2
chr1	193028415	193028761	5
chr1	193090919	193091542	5
chr1	193506539	193506849	4
chr1	193506858	193507113	2
chr1	194258684	194259087	5
chr1	195164625	195164911	2
chr1	197115759	197116214	3
chr1	197170520	197170911	7
chr1	197898088	197898398	2
chr1	198171533	198171809	2
chr1	198567878	198568284	3
chr1	198590056	198590396	4
chr1	198590581	198590992	5
chr1	198591650	198592010	2
chr1	198607119	198607364	4
chr1	198633340	198633650	3
chr1	198650948	198651272	6
chr1	199010627	199010996	4
chr1	199212662	199212901	2
chr1	200379182	200379582	2
chr1	200589927	200590203	2
chr1	200988576	200988947	2
chr1	202317569	202317923	3
chr1	202858186	202858430	2
chr1	202896303	202896622	7
chr1	202976215	202976569	3
chr1	203238232	203238500	2
chr1	203242254	203242556	3
chr1	203256447	203256950	7
chr1	203258567	203258999	5
chr1	203259424	203259940	4
chr1	203264946	203265256	2
chr1	203267878	203268188	3
chr1	203268354	203268682	3
chr1	203274217	203274497	2
chr1	203290056	203290472	6
chr1	203294088	203294646	5
chr1	203294952	203295228	3
chr1	203296387	203296772	5
chr1	203296810	203297255	2
chr1	203309240	203309516	2
chr1	203734096	203734406	2
chr1	203764539	203764830	3
chr1	203830503	203830899	5
chr1	204283440	204283689	4
chr1	204422311	204422556	2
chr1	204475521	204475817	4
chr1	204476044	204476414	5
chr1	204476873	204477183	3
chr1	204485242	204485651	4
chr1	204490360	204490791	4
chr1	205090913	205091648	10
chr1	205180725	205181047	3
chr1	205225345	205225589	2
chr1	205257415	205257802	7
chr1	205282831	205283155	4
chr1	205304786	205305097	2
chr1	205564572	205564926	2
chr1	205600238	205600589	2
chr1	205601071	205601345	4
chr1	205717949	205718259	3
chr1	205719332	205719674	3
chr1	205744227	205744760	3
chr1	205761844	205762120	2
chr1	206234442	206234737	2
chr1	206290163	206290588	7
chr1	206291766	206292103	3
chr1	206299332	206299670	4
chr1	206304394	206304639	2
chr1	206732659	206732903	3
chr1	206785681	206786022	3
chr1	206808538	206808926	2
chr1	206853085	206853443	4
chr1	206912640	206913088	3
chr1	206939833	206940078	2
chr1	206955807	206956197	4
chr1	207096456	207096892	4
chr1	207098645	207098951	2
chr1	207103751	207104035	3
chr1	207510558	207510865	2
chr1	207752765	207753058	2
chr1	207981068	207981378	2
chr1	207997241	207997527	5
chr1	207999209	207999505	4
chr1	208005215	208005459	2
chr1	208037246	208037556	2
chr1	208108546	208108896	2
chr1	208351083	208351386	2
chr1	209846654	209846971	2
chr1	209929309	209929619	2
chr1	209957729	209958073	4
chr1	210001132	210001497	5
chr1	211556002	211556288	2
chr1	211700390	211700685	3
chr1	211870716	211871109	3
chr1	212113305	212113554	2
chr1	212208299	212208720	4
chr1	212208770	212209207	3
chr1	212458624	212458915	2
chr1	212459549	212459859	2
chr1	212588205	212588654	6
chr1	212629235	212629550	3
chr1	212661978	212662302	2
chr1	212740495	212740829	3
chr1	212781899	212782205	2
chr1	212965020	212965330	7
chr1	212967875	212968296	3
chr1	213224280	213224663	4
chr1	214601269	214601505	3
chr1	214776189	214776558	2
chr1	217804387	217804736	5
chr1	218458403	218458748	6
chr1	219347011	219347610	4
chr1	220219877	220220135	2
chr1	220263029	220263394	9
chr1	220267237	220267513	4
chr1	220445742	220446115	3
chr1	221219537	221219813	2
chr1	221950093	221950393	2
chr1	221951137	221951413	2
chr1	222628509	222628767	2
chr1	222817408	222817757	6
chr1	222885970	222886339	5
chr1	222886554	222886811	2
chr1	224180230	224180474	2
chr1	224301667	224301922	2
chr1	224380188	224380443	2
chr1	224390950	224391199	2
chr1	224517811	224518163	3
chr1	224622432	224622676	2
chr1	225615759	225616145	2
chr1	225632598	225632908	5
chr1	225965294	225965564	3
chr1	226111765	226112099	3
chr1	226186911	226187485	6
chr1	226216709	226216968	2
chr1	226297951	226298264	3
chr1	226315190	226315541	2
chr1	226374312	226374556	2
chr1	226537731	226538074	2
chr1	226543427	226543710	2
chr1	226841113	226841536	3
chr1	226850600	226851053	7
chr1	226862815	226863068	2
chr1	226876209	226876519	2
chr1	226878992	226879302	2
chr1	227015782	227016139	2
chr1	227127589	227127996	3
chr1	227922905	227923265	5
chr1	228290942	228291229	3
chr1	228296882	228297126	3
chr1	228325969	228326279	3
chr1	228353319	228353598	2
chr1	228354036	228354378	2
chr1	228651417	228651838	2
chr1	228674589	228674899	2
chr1	228678210	228678550	2
chr1	229643961	229644262	3
chr1	229694518	229694788	2
chr1	230031300	230031630	5
chr1	230259552	230259858	2
chr1	230777968	230778259	2
chr1	231115173	231115483	2
chr1	231347112	231347461	2
chr1	231376768	231377258	2
chr1	231473519	231473863	3
chr1	231664065	231664380	4
chr1	231748526	231748802	3
chr1	234508993	234509523	4
chr1	234658332	234658699	4
chr1	234659372	234659624	2
chr1	234745817	234746168	2
chr1	234748428	234748715	3
chr1	234908153	234908397	2
chr1	235098329	235098635	3
chr1	235098956	235099266	4
chr1	235114097	235114454	4
chr1	235114579	235114867	4
chr1	235116767	235117051	2
chr1	235123380	235123628	2
chr1	235147342	235147988	6
chr1	235243072	235243348	2
chr1	235292078	235292516	3
chr1	235491615	235492383	6
chr1	235667845	235668155	2
chr1	236118004	236118520	3
chr1	236135118	236135402	2
chr1	236319825	236320287	4
chr1	236447707	236448047	4
chr1	236767725	236768005	4
chr1	237899998	237900242	2
chr1	240851163	240851407	2
chr1	241696247	241696497	2
chr1	241933541	241933777	2
chr1	243418592	243418919	3
chr1	243419189	243419452	2
chr1	244615433	244615747	3
chr1	244816017	244816354	3
chr1	244898763	244899096	2
chr1	245027774	245028122	5
chr1	245084313	245084603	2
chr1	245205998	245206308	2
chr1	246729415	246729840	3
chr1	247095432	247095691	2
chr1	247267460	247267789	2
chr1	247553549	247553825	2
chr1	249167877	249168192	4
chr1	249168218	249168608	4
chr10	173853	174294	2
chr10	329790	330149	2
chr10	363284	363559	2
chr10	496902	497175	2
chr10	556945	557235	2
chr10	1095383	1095768	3
chr10	1496669	1496966	2
chr10	1505291	1505585	2
chr10	1531343	1531619	3
chr10	2742867	2743177	2
chr10	3827489	3827785	3
chr10	3853662	3853972	2
chr10	4178401	4178659	2
chr10	5671887	5672131	2
chr10	5726458	5726816	3
chr10	5847683	5847996	2
chr10	5882240	5882596	6
chr10	5882911	5883324	5
chr10	5894326	5894602	2
chr10	6092810	6093289	4
chr10	6128304	6128711	3
chr10	6130687	6131079	4
chr10	6205504	6205910	3
chr10	6244609	6244998	2
chr10	6389270	6389580	2
chr10	6389862	6390570	7
chr10	6969559	6969867	3
chr10	7514019	7514363	5
chr10	7860240	7860550	3
chr10	11205232	11205508	3
chr10	11220681	11221005	6
chr10	11706139	11706439	2
chr10	11720176	11720451	4
chr10	11726748	11727088	3
chr10	11727109	11727374	2
chr10	12084894	12085351	2
chr10	12110619	12110924	3
chr10	12164709	12164977	2
chr10	12237597	12238040	2
chr10	12285925	12286207	4
chr10	12306276	12306593	3
chr10	12526852	12527237	3
chr10	13203170	13203494	2
chr10	13413972	13414230	2
chr10	13628708	13629038	4
chr10	13850975	13851215	2
chr10	13873892	13874202	2
chr10	14640449	14640740	2
chr10	14644009	14644319	2
chr10	14650452	14650728	2
chr10	14690220	14690526	3
chr10	14701719	14702275	3
chr10	14792953	14793315	4
chr10	14879955	14880272	2
chr10	14996055	14996534	4
chr10	15001045	15001355	2
chr10	16859571	16859865	3
chr10	17272511	17272896	2
chr10	17628733	17629043	2
chr10	17685859	17686169	3
chr10	18483238	18483494	2
chr10	18948071	18948470	5
chr10	22292618	22292992	2
chr10	23012178	23012493	2
chr10	23055140	23055514	3
chr10	24672659	24672970	3
chr10	25304961	25305271	2
chr10	26624136	26624507	2
chr10	26661801	26662210	2
chr10	26745959	26746255	2
chr10	27015073	27015383	2
chr10	27026627	27026920	4
chr10	27088335	27088635	2
chr10	27389116	27389591	4
chr10	27443223	27443473	2
chr10	27530621	27530931	3
chr10	27530991	27531300	3
chr10	27531878	27532498	5
chr10	27792957	27793360	6
chr10	30287286	30287561	2
chr10	30994205	30994581	2
chr10	31389998	31390279	2
chr10	32635978	32636222	2
chr10	33260615	33260929	2
chr10	33269491	33269837	2
chr10	35379416	35379689	6
chr10	35415515	35416183	3
chr10	35485026	35485305	2
chr10	35668028	35668520	2
chr10	37177967	37178214	2
chr10	37717723	37717994	2
chr10	37718249	37718541	2
chr10	38265250	38265828	7
chr10	38299198	38299508	3
chr10	43278064	43278319	3
chr10	43913604	43914109	2
chr10	43951069	43951456	2
chr10	45474119	45474459	3
chr10	46951327	46951603	2
chr10	46983707	46983984	2
chr10	49864320	49864594	2
chr10	49876138	49876528	4
chr10	49879716	49880034	4
chr10	49880372	49880731	2
chr10	52383633	52383931	4
chr10	52384261	52384572	5
chr10	53459582	53459858	2
chr10	60028623	60028947	5
chr10	60144854	60145413	3
chr10	61645424	61645734	2
chr10	61996741	61997017	2
chr10	63656598	63656882	3
chr10	63659835	63660222	2
chr10	63752508	63752796	2
chr10	63759903	63760260	2
chr10	63803225	63803587	2
chr10	63808265	63808541	2
chr10	64028340	64028607	3
chr10	64413022	64413344	7
chr10	64576518	64576838	2
chr10	65028868	65029246	4
chr10	65801007	65801275	2
chr10	67261028	67261289	2
chr10	69609073	69609360	2
chr10	69834585	69834936	2
chr10	70091408	70091922	5
chr10	70287157	70287483	2
chr10	70319909	70320185	2
chr10	70360028	70360304	3
chr10	70480680	70480996	3
chr10	70660874	70661294	2
chr10	70939577	70940108	5
chr10	71267654	71267898	2
chr10	71712594	71712830	2
chr10	72335731	72336158	4
chr10	73454350	73454693	4
chr10	73487422	73487858	3
chr10	73610815	73611173	2
chr10	73868615	73868925	3
chr10	73975677	73976223	5
chr10	74008576	74008913	2
chr10	74020521	74020802	2
chr10	74033431	74033759	7
chr10	74056950	74057408	5
chr10	74079373	74079731	2
chr10	74080553	74080914	3
chr10	74091709	74092058	5
chr10	74094664	74094969	3
chr10	74114293	74114541	2
chr10	74114594	74114838	2
chr10	74124074	74124384	3
chr10	74870103	74870360	2
chr10	74927747	74927987	2
chr10	75012344	75012605	2
chr10	75385616	75385926	2
chr10	75403868	75404180	2
chr10	75541594	75541917	2
chr10	75571515	75571792	4
chr10	75639436	75639746	2
chr10	75910523	75910833	2
chr10	76349059	76349369	3
chr10	76970271	76970581	3
chr10	76995714	76995958	2
chr10	79789213	79789520	2
chr10	80827039	80827338	5
chr10	80828486	80828862	5
chr10	80897599	80897982	2
chr10	81947266	81947680	2
chr10	82231927	82232277	2
chr10	85974355	85974665	2
chr10	88281453	88281754	2
chr10	88699173	88699483	3
chr10	88854469	88854845	2
chr10	89622023	89622355	6
chr10	89623088	89623514	3
chr10	89867978	89868387	5
chr10	90145406	90145966	3
chr10	90146932	90147216	2
chr10	90595461	90595715	2
chr10	90640603	90640857	3
chr10	91403610	91404016	3
chr10	91648545	91648931	2
chr10	93557994	93558264	2
chr10	93683279	93683663	3
chr10	94003108	94003334	3
chr10	94050780	94051079	2
chr10	94333716	94334020	2
chr10	94351312	94351584	2
chr10	94352546	94352943	4
chr10	94516187	94516620	4
chr10	94516866	94517184	3
chr10	95255914	95256224	2
chr10	95462272	95462540	5
chr10	96122469	96122861	3
chr10	96996105	96996455	2
chr10	97054915	97055301	2
chr10	97134449	97134703	3
chr10	97453649	97454097	3
chr10	97457225	97457469	2
chr10	97516215	97516549	2
chr10	97517674	97518013	5
chr10	97849742	97850143	3
chr10	97989322	97989632	2
chr10	98031096	98031428	3
chr10	98038815	98039228	2
chr10	98460450	98460760	3
chr10	98478067	98478399	2
chr10	98479547	98479857	2
chr10	98486664	98486922	2
chr10	98561316	98561560	2
chr10	99078707	99079055	5
chr10	99094457	99094798	4
chr10	99894165	99894401	2
chr10	101380312	101380624	2
chr10	101491789	101492098	4
chr10	101605635	101605879	2
chr10	101754168	101754412	2
chr10	101774149	101774434	2
chr10	101945738	101946029	3
chr10	102027286	102027607	4
chr10	102046365	102046695	3
chr10	102106695	102106950	2
chr10	102133028	102133354	2
chr10	102241286	102241591	3
chr10	102289546	102289951	4
chr10	102295394	102295760	5
chr10	102672386	102672648	2
chr10	102673060	102673304	2
chr10	102772644	102772917	2
chr10	102819791	102820048	2
chr10	102820673	102821013	3
chr10	103113506	103113932	4
chr10	103124491	103124801	9
chr10	103578111	103578744	7
chr10	103815863	103816173	4
chr10	103879292	103879602	3
chr10	103892467	103892826	2
chr10	103911849	103912186	5
chr10	103989572	103989854	2
chr10	104040048	104040358	2
chr10	104153742	104154018	3
chr10	104172841	104173151	2
chr10	104180749	104181059	5
chr10	104192280	104192621	2
chr10	104238772	104239087	3
chr10	104401692	104402136	2
chr10	104404631	104405065	2
chr10	104556165	104556425	2
chr10	104941071	104941315	2
chr10	105127568	105127864	5
chr10	105128363	105128614	2
chr10	105156246	105156577	6
chr10	105230937	105231285	2
chr10	105437954	105438233	4
chr10	105439172	105439470	2
chr10	105677800	105678108	2
chr10	105726680	105726924	2
chr10	105880649	105880915	2
chr10	105881687	105882184	3
chr10	106028481	106029031	2
chr10	111672090	111672400	2
chr10	111768443	111768753	2
chr10	111967178	111967470	4
chr10	111976089	111976365	2
chr10	111985489	111985780	2
chr10	112033977	112034333	2
chr10	112115795	112116079	2
chr10	112116370	112116716	6
chr10	112174366	112174744	3
chr10	112201476	112201796	4
chr10	112257432	112257696	2
chr10	112263920	112264196	2
chr10	112327085	112327481	5
chr10	112483725	112484035	3
chr10	112601579	112601911	4
chr10	112602863	112603173	4
chr10	112678794	112679149	2
chr10	112680314	112680704	2
chr10	113943401	113943645	2
chr10	115720472	115720838	3
chr10	116286633	116286991	5
chr10	116697842	116698198	3
chr10	121066101	121066479	4
chr10	121129025	121129389	2
chr10	121356518	121356763	2
chr10	121632376	121632806	2
chr10	121920644	121920954	2
chr10	122062060	122062370	2
chr10	122610658	122611313	4
chr10	125151745	125152074	2
chr10	125157823	125158099	2
chr10	125163837	125164147	2
chr10	125795438	125795778	2
chr10	126107372	126107796	2
chr10	126228393	126228942	3
chr10	126290033	126290288	2
chr10	126336445	126336755	3
chr10	126407744	126407998	2
chr10	126480369	126480613	2
chr10	127511808	127512165	5
chr10	127730328	127730740	5
chr10	131733033	131733283	2
chr10	134145316	134145744	4
chr10	134385438	134385773	3
chr10	135207484	135207757	2
chr10	135524491	135524801	2
chr11	189662	190295	10
chr11	192054	192371	3
chr11	207238	207742	3
chr11	236791	237097	2
chr11	269224	269645	7
chr11	327076	327461	3
chr11	356254	356530	3
chr11	450088	450337	3
chr11	506736	507020	2
chr11	537194	537465	2
chr11	568595	568844	5
chr11	576121	576471	5
chr11	615819	616355	3
chr11	695599	695964	2
chr11	809758	810086	3
chr11	842550	842867	5
chr11	911036	911449	4
chr11	925591	925939	3
chr11	1051095	1051371	2
chr11	1330802	1331127	2
chr11	1543089	1543361	3
chr11	1545083	1545391	3
chr11	1858984	1859260	2
chr11	1873998	1874414	4
chr11	2407130	2407395	2
chr11	2421496	2421963	6
chr11	2552652	2552928	2
chr11	2554029	2554310	3
chr11	2721236	2721512	4
chr11	3013570	3013814	2
chr11	3071072	3071377	5
chr11	3078570	3078850	2
chr11	3818918	3819267	2
chr11	3875624	3875917	2
chr11	3876027	3876263	2
chr11	3915505	3915824	3
chr11	3926378	3926688	2
chr11	4115849	4116203	3
chr11	6255683	6256130	3
chr11	6256266	6256577	2
chr11	6423976	6424254	2
chr11	6502557	6502877	2
chr11	6624697	6625048	4
chr11	6640537	6640908	4
chr11	6704477	6704780	5
chr11	7532690	7532937	2
chr11	7533776	7534061	3
chr11	8008469	8008872	6
chr11	8704037	8704427	4
chr11	8710322	8710655	4
chr11	8935949	8936199	2
chr11	9336043	9336665	4
chr11	9482079	9482325	2
chr11	9482440	9482821	3
chr11	9595035	9595350	2
chr11	9622974	9623284	3
chr11	9623330	9623714	4
chr11	9635525	9636077	5
chr11	9636749	9637059	2
chr11	9710761	9711071	3
chr11	9738359	9738638	2
chr11	9777990	9778468	2
chr11	9779625	9779921	2
chr11	10329399	10329957	3
chr11	10772556	10772907	2
chr11	10830316	10830863	4
chr11	10879223	10879499	2
chr11	11251675	11251985	2
chr11	11283841	11284351	3
chr11	14521350	14521600	3
chr11	14541846	14542180	6
chr11	14913128	14913409	3
chr11	14913783	14914065	4
chr11	17099220	17099521	4
chr11	17229864	17230173	2
chr11	17297927	17298410	2
chr11	18127502	18127859	4
chr11	18343446	18343885	5
chr11	18343969	18344253	3
chr11	18415887	18416168	3
chr11	18417613	18417891	3
chr11	18548320	18548630	3
chr11	18655822	18656127	2
chr11	18790023	18790316	2
chr11	19454095	19454405	4
chr11	19454949	19455259	2
chr11	19575336	19575646	2
chr11	20408834	20409269	3
chr11	22647337	22647693	3
chr11	26936587	26936863	3
chr11	27255648	27255970	3
chr11	27528169	27528460	2
chr11	28131673	28131992	4
chr11	29540349	29540726	4
chr11	29549144	29549531	2
chr11	30364244	30364541	3
chr11	33182907	33183308	2
chr11	33499809	33500165	2
chr11	33942800	33943168	3
chr11	33964650	33964954	2
chr11	34018612	34018892	2
chr11	34072887	34073197	2
chr11	34073671	34073911	2
chr11	34126921	34127252	6
chr11	34255653	34255965	3
chr11	34460697	34460933	2
chr11	34675500	34675810	2
chr11	35051554	35051835	2
chr11	35062228	35062511	2
chr11	35187538	35187895	2
chr11	35334908	35335187	3
chr11	35364825	35365101	2
chr11	36153342	36153604	3
chr11	36310856	36311166	4
chr11	43333327	43333705	5
chr11	43665604	43665914	4
chr11	43702014	43702373	2
chr11	43902142	43902393	2
chr11	44578508	44578818	2
chr11	44622623	44622867	3
chr11	44625725	44626037	2
chr11	44626928	44627238	2
chr11	45053507	45053958	3
chr11	45921389	45921683	2
chr11	45951698	45951954	4
chr11	46260749	46260989	2
chr11	46264801	46265139	3
chr11	46615486	46615796	4
chr11	46722099	46722548	6
chr11	46958091	46958414	7
chr11	47198356	47198751	2
chr11	47236379	47236674	4
chr11	47270261	47270570	3
chr11	47290634	47290942	3
chr11	47291467	47291746	5
chr11	47421839	47422269	4
chr11	47429747	47430018	3
chr11	47475826	47476102	2
chr11	47574699	47575009	2
chr11	47600133	47600773	9
chr11	47788852	47789359	4
chr11	47884755	47885191	2
chr11	47921416	47921765	2
chr11	48040166	48040476	2
chr11	48131442	48131793	4
chr11	57103015	57103215	3
chr11	57192237	57192541	4
chr11	57298174	57298565	3
chr11	57333640	57333928	3
chr11	57424909	57425307	3
chr11	57434878	57435256	6
chr11	57479487	57480170	4
chr11	57508680	57508938	6
chr11	58345030	58345367	3
chr11	58347057	58347301	2
chr11	58869657	58870056	2
chr11	58912117	58912411	2
chr11	58984357	58984655	3
chr11	59034775	59035046	2
chr11	59040929	59041207	3
chr11	59051867	59052291	2
chr11	59317921	59318231	2
chr11	59318419	59318858	3
chr11	59327719	59327999	4
chr11	59383644	59384218	3
chr11	59436549	59436865	3
chr11	59521485	59521924	2
chr11	59578141	59578451	4
chr11	60128264	60128574	2
chr11	60134505	60134833	2
chr11	60222814	60223388	7
chr11	60244476	60244838	2
chr11	60253427	60253792	4
chr11	60542941	60543230	2
chr11	60609385	60609662	4
chr11	60673848	60674276	3
chr11	60677683	60678045	2
chr11	60929105	60929544	3
chr11	61100512	61100893	2
chr11	61124649	61124978	2
chr11	61129563	61129925	3
chr11	61348854	61349179	7
chr11	61500899	61501235	4
chr11	61582599	61583121	3
chr11	61584224	61584576	2
chr11	61647590	61647834	2
chr11	61648014	61648250	2
chr11	61666667	61666938	2
chr11	61730624	61730919	2
chr11	61809576	61809913	2
chr11	62319233	62319695	4
chr11	62341219	62341740	5
chr11	62358960	62359344	6
chr11	62366677	62366987	4
chr11	62380421	62380708	2
chr11	62389486	62389873	6
chr11	62413965	62414209	2
chr11	62420703	62421013	7
chr11	62432141	62432435	3
chr11	62432669	62432985	3
chr11	62446450	62446793	5
chr11	62448240	62448563	3
chr11	62474952	62475202	3
chr11	62476956	62477323	3
chr11	62495003	62495553	4
chr11	62521362	62521811	2
chr11	62554580	62555078	5
chr11	62572789	62573120	3
chr11	62606956	62607243	4
chr11	62608990	62609304	9
chr11	62623201	62623719	6
chr11	62649035	62649304	3
chr11	63334613	63335056	2
chr11	63448726	63449017	2
chr11	63535179	63535489	2
chr11	63706084	63706375	3
chr11	63741801	63742180	3
chr11	63949046	63949316	2
chr11	63953137	63953767	8
chr11	63993604	63993884	2
chr11	64037373	64037732	4
chr11	64084774	64085295	2
chr11	64085462	64085702	2
chr11	64455941	64456360	2
chr11	64511128	64511685	3
chr11	64546263	64546709	4
chr11	64615678	64616012	3
chr11	64616214	64616467	2
chr11	64618690	64619096	5
chr11	64619257	64619584	3
chr11	64633091	64633504	3
chr11	64645897	64646456	3
chr11	64655416	64655662	2
chr11	64667776	64668020	2
chr11	64684804	64685135	4
chr11	64781272	64782098	4
chr11	64795077	64795352	2
chr11	64808315	64808676	5
chr11	64851434	64851748	4
chr11	64863440	64863755	7
chr11	64877807	64878077	2
chr11	64884953	64885628	4
chr11	64889536	64889838	4
chr11	64899732	64900260	6
chr11	64901950	64902744	12
chr11	65029128	65029446	5
chr11	65149836	65150163	2
chr11	65171057	65171324	2
chr11	65186141	65186791	8
chr11	65188730	65189022	5
chr11	65189537	65189881	4
chr11	65190028	65190391	5
chr11	65192665	65192939	2
chr11	65208358	65208734	4
chr11	65210922	65211220	2
chr11	65222472	65222937	3
chr11	65239601	65239910	5
chr11	65255090	65255614	5
chr11	65262035	65262279	2
chr11	65264881	65265205	8
chr11	65266307	65266651	7
chr11	65274201	65274693	2
chr11	65275015	65275301	3
chr11	65278270	65278514	2
chr11	65307652	65307968	2
chr11	65313568	65314117	3
chr11	65337422	65338041	7
chr11	65341611	65342055	4
chr11	65355636	65356020	2
chr11	65382636	65383381	11
chr11	65407106	65407386	2
chr11	65420142	65420626	4
chr11	65430262	65430836	5
chr11	65479259	65479624	5
chr11	65625482	65625888	4
chr11	65626989	65627233	2
chr11	65627782	65628094	2
chr11	65641059	65641410	3
chr11	65655799	65656244	3
chr11	65667816	65668126	2
chr11	65686659	65687054	5
chr11	65728917	65729350	3
chr11	65756501	65756745	2
chr11	65769506	65769933	5
chr11	65819545	65819855	3
chr11	65848987	65849297	3
chr11	65868190	65868546	2
chr11	65893630	65893908	2
chr11	65990162	65990472	5
chr11	66034752	66035025	4
chr11	66035741	66036100	5
chr11	66049923	66050240	7
chr11	66085478	66085714	2
chr11	66112496	66112769	4
chr11	66115444	66115817	5
chr11	66139788	66140103	2
chr11	66175936	66176213	3
chr11	66189102	66189413	6
chr11	66206273	66206687	4
chr11	66311215	66311620	4
chr11	66360495	66360768	2
chr11	66379094	66379404	2
chr11	66383815	66384320	4
chr11	66405671	66406023	2
chr11	66445259	66445567	2
chr11	66445816	66446258	3
chr11	66462203	66462526	3
chr11	66568550	66568853	2
chr11	66610765	66611016	3
chr11	66886454	66886855	2
chr11	67007302	67007655	2
chr11	67035070	67035475	2
chr11	67035896	67036195	2
chr11	67044937	67045276	3
chr11	67056388	67056754	2
chr11	67084926	67085410	5
chr11	67121064	67121516	3
chr11	67123796	67124181	4
chr11	67124318	67124621	2
chr11	67159211	67159488	4
chr11	67171092	67171499	4
chr11	67195721	67196051	6
chr11	67203880	67204257	8
chr11	67236669	67237007	2
chr11	67250495	67251182	5
chr11	67252373	67252864	4
chr11	67253323	67253633	3
chr11	67273571	67273847	2
chr11	67275370	67275882	3
chr11	67276043	67276307	3
chr11	67367836	67368151	3
chr11	67374227	67374514	3
chr11	67381509	67381849	2
chr11	67396739	67397109	2
chr11	67414082	67414448	4
chr11	67415539	67415880	3
chr11	67416309	67416683	2
chr11	67416685	67416995	2
chr11	67417513	67417829	3
chr11	67423822	67424132	2
chr11	67771552	67771796	2
chr11	68034012	68034354	3
chr11	68039476	68039757	4
chr11	68138220	68138660	3
chr11	68180307	68180729	5
chr11	68823404	68823991	5
chr11	70116501	70116809	2
chr11	70280402	70280696	3
chr11	70283051	70283508	3
chr11	71639284	71639664	2
chr11	71689205	71689454	2
chr11	71791710	71792021	3
chr11	71814389	71814744	5
chr11	71823597	71824021	6
chr11	71938757	71938993	2
chr11	72145180	72145451	2
chr11	72449892	72450189	2
chr11	72504615	72505133	4
chr11	72525088	72525447	5
chr11	72526751	72527074	2
chr11	72533021	72533372	2
chr11	72759167	72759470	3
chr11	72853476	72853908	7
chr11	72862981	72863327	2
chr11	72863903	72864268	8
chr11	72865179	72865643	3
chr11	72889155	72889414	2
chr11	73000496	73000806	2
chr11	73087165	73087426	2
chr11	73096158	73096527	3
chr11	73231856	73232132	2
chr11	73309237	73309606	5
chr11	73472161	73472442	2
chr11	73490402	73490930	3
chr11	73498779	73499177	3
chr11	73691113	73691449	6
chr11	73693671	73694040	2
chr11	73702386	73703003	5
chr11	73881986	73882516	7
chr11	74204184	74204469	2
chr11	74303463	74303802	5
chr11	74660059	74660390	4
chr11	74959690	74960022	2
chr11	75400872	75401244	2
chr11	75479467	75479791	4
chr11	75484607	75484948	3
chr11	75524223	75524490	2
chr11	75525755	75526152	4
chr11	75863262	75863572	2
chr11	75946427	75946726	3
chr11	75946831	75947122	6
chr11	76092051	76092312	3
chr11	76093316	76093590	3
chr11	76155808	76156188	3
chr11	76337845	76338311	4
chr11	76348499	76348908	5
chr11	76383726	76384155	6
chr11	76385000	76385285	2
chr11	76385698	76386048	5
chr11	76391920	76392164	2
chr11	76758649	76758976	4
chr11	77348696	77349114	7
chr11	77531734	77532107	4
chr11	77705662	77706312	10
chr11	77790829	77791139	2
chr11	77850603	77850896	3
chr11	78285789	78286033	2
chr11	81580729	81581084	4
chr11	82611492	82611882	2
chr11	82612438	82612855	7
chr11	82680949	82681251	2
chr11	82708249	82708631	3
chr11	82773012	82773278	2
chr11	82782858	82783254	4
chr11	82867780	82868344	3
chr11	82904586	82904874	4
chr11	82996962	82997615	9
chr11	83393368	83393633	3
chr11	84260343	84260619	2
chr11	85021591	85021830	2
chr11	85339318	85339817	6
chr11	85376075	85376332	2
chr11	85753021	85753283	2
chr11	85780192	85780432	2
chr11	85780433	85780810	3
chr11	85913828	85914198	5
chr11	85925832	85926144	2
chr11	85955471	85955877	6
chr11	85956049	85956362	2
chr11	86013041	86013370	4
chr11	86748707	86748951	2
chr11	87063790	87064139	2
chr11	87070566	87070857	2
chr11	88070832	88071116	3
chr11	89956151	89956474	7
chr11	93474542	93474921	3
chr11	93517204	93517537	3
chr11	94884605	94884978	2
chr11	94964429	94964899	3
chr11	94987490	94987817	5
chr11	95448839	95449258	3
chr11	95523489	95523904	2
chr11	95524126	95524479	3
chr11	95745333	95745667	2
chr11	96076387	96076697	6
chr11	100551832	100552206	3
chr11	102158764	102159011	2
chr11	102187840	102188506	8
chr11	102217745	102218056	3
chr11	102301190	102301598	5
chr11	102345249	102345680	3
chr11	102459815	102460091	2
chr11	102906754	102907030	2
chr11	102962726	102963073	5
chr11	102980041	102980313	2
chr11	103751780	103752056	2
chr11	103800264	103800526	2
chr11	103944680	103945114	2
chr11	105892994	105893244	2
chr11	105947737	105948258	2
chr11	107328489	107328817	3
chr11	108093483	108094005	6
chr11	108338115	108338373	2
chr11	108535416	108535885	5
chr11	109855620	109855896	2
chr11	109870843	109871119	2
chr11	109898061	109898306	2
chr11	110198870	110199202	2
chr11	111234790	111235029	3
chr11	111238440	111238680	3
chr11	111250284	111250661	2
chr11	111259717	111259993	2
chr11	111284975	111285350	2
chr11	111285470	111286014	3
chr11	111287905	111288270	3
chr11	111288520	111288862	4
chr11	111293780	111294056	2
chr11	111317284	111317653	3
chr11	111667820	111668086	2
chr11	111712221	111712497	2
chr11	111742148	111742424	2
chr11	111749425	111749661	2
chr11	111749720	111750265	4
chr11	111779939	111780189	2
chr11	111894983	111895293	2
chr11	111921490	111921772	2
chr11	111944617	111945150	6
chr11	111957345	111957643	4
chr11	114030601	114030990	3
chr11	114270985	114271750	6
chr11	114309944	114310189	2
chr11	115093203	115093496	2
chr11	115093871	115094147	2
chr11	116643466	116643971	6
chr11	116933890	116934216	2
chr11	116969151	116969401	2
chr11	117049382	117049692	3
chr11	117103078	117103388	4
chr11	117198377	117198653	3
chr11	117356943	117357243	2
chr11	117686050	117686466	6
chr11	117688973	117689250	3
chr11	117817714	117818023	2
chr11	117820975	117821341	2
chr11	117821653	117821925	2
chr11	117857864	117858182	2
chr11	117881734	117882048	7
chr11	117924134	117924418	3
chr11	118069015	118069299	2
chr11	118077230	118077540	2
chr11	118098654	118098918	2
chr11	118122663	118123183	2
chr11	118187374	118187643	2
chr11	118230087	118230509	6
chr11	118271756	118272293	6
chr11	118306965	118307250	2
chr11	118436659	118436968	3
chr11	118691354	118691845	7
chr11	118709620	118710084	2
chr11	118712198	118712510	3
chr11	118722732	118723104	4
chr11	118740834	118741113	3
chr11	118741356	118741830	5
chr11	118754259	118754737	6
chr11	118757427	118757813	4
chr11	118763180	118763456	2
chr11	118766376	118766628	3
chr11	118777699	118778171	4
chr11	118796569	118796855	6
chr11	118797032	118797329	3
chr11	118798749	118799499	7
chr11	118799894	118800111	3
chr11	118800912	118801297	2
chr11	118888793	118889435	5
chr11	118901492	118901895	4
chr11	118938086	118938587	5
chr11	118955265	118955704	2
chr11	118965996	118966306	2
chr11	118966308	118966699	2
chr11	118972755	118973040	2
chr11	118991679	118992278	5
chr11	119039283	119039572	4
chr11	119067522	119067911	2
chr11	119076478	119076754	3
chr11	119130547	119131026	2
chr11	119194234	119194510	2
chr11	119205051	119205295	2
chr11	119544599	119545114	5
chr11	119978952	119979199	2
chr11	120042984	120043260	2
chr11	120215121	120215397	3
chr11	120796705	120796994	3
chr11	121163084	121163516	3
chr11	121190001	121190285	2
chr11	121238295	121238645	2
chr11	121246623	121246936	2
chr11	121289397	121289644	3
chr11	121293523	121293773	2
chr11	121300943	121301310	3
chr11	121319111	121319523	2
chr11	121440741	121441065	5
chr11	121460678	121461251	5
chr11	122588123	122588477	3
chr11	122932698	122933137	4
chr11	123349780	123350169	2
chr11	123350217	123350500	2
chr11	123941665	123942007	2
chr11	123985983	123986265	3
chr11	124543447	124544016	6
chr11	124823807	124824246	4
chr11	124981390	124981751	3
chr11	125439057	125439332	2
chr11	125462243	125462722	5
chr11	125495611	125495971	3
chr11	125757401	125757661	2
chr11	125757958	125758268	2
chr11	125773006	125773255	2
chr11	125932702	125933240	6
chr11	126081432	126081799	3
chr11	126174157	126174467	2
chr11	126334849	126335159	2
chr11	126350604	126350914	3
chr11	128159960	128160380	3
chr11	128338904	128339461	4
chr11	128341074	128341540	3
chr11	128343482	128343888	4
chr11	128421735	128422158	3
chr11	128422917	128423248	3
chr11	128480806	128481265	4
chr11	128563712	128564041	5
chr11	128604268	128604639	3
chr11	128627789	128628059	2
chr11	129817398	129817708	3
chr11	129872182	129872804	6
chr11	129872938	129873271	3
chr11	130036388	130036661	2
chr11	130051331	130051621	3
chr11	130786297	130786593	2
chr11	133765179	133765470	2
chr11	134094365	134094601	2
chr11	134098540	134098807	3
chr12	95325	95647	5
chr12	262348	262658	2
chr12	329063	329324	2
chr12	498333	498612	5
chr12	510426	511060	6
chr12	656192	656447	2
chr12	860338	860720	5
chr12	861411	861768	2
chr12	1058841	1059241	6
chr12	1193089	1193325	2
chr12	1313885	1314195	2
chr12	1425035	1425312	2
chr12	1663484	1663955	5
chr12	1692695	1692955	3
chr12	1703905	1704236	5
chr12	1704438	1704682	2
chr12	1799988	1800244	2
chr12	1900326	1900740	2
chr12	1905178	1905601	3
chr12	1913725	1914001	2
chr12	2113561	2113833	2
chr12	2364890	2365254	2
chr12	2921513	2921823	3
chr12	2921890	2922288	5
chr12	2994479	2994781	2
chr12	2999774	3000060	3
chr12	3334681	3334937	2
chr12	3913097	3913333	2
chr12	4216639	4216912	2
chr12	4257582	4257921	4
chr12	4644281	4644570	3
chr12	4647515	4647803	3
chr12	4758096	4758361	3
chr12	6339951	6340249	2
chr12	6532656	6533095	5
chr12	6536092	6536438	6
chr12	6570515	6570825	2
chr12	6570968	6571474	5
chr12	6579627	6580186	4
chr12	6602292	6602532	2
chr12	6602741	6603203	3
chr12	6741460	6741770	2
chr12	6772341	6772675	3
chr12	6798676	6799121	3
chr12	6832891	6833337	4
chr12	6862687	6863049	3
chr12	6873431	6873758	4
chr12	6960438	6960779	2
chr12	6961415	6961860	3
chr12	6982385	6983021	3
chr12	7000125	7000462	2
chr12	7047129	7047452	4
chr12	7052963	7053554	6
chr12	7053803	7054113	4
chr12	7060255	7060580	2
chr12	7063017	7063370	6
chr12	7068170	7068562	5
chr12	7079688	7080095	6
chr12	7261732	7262008	2
chr12	7341980	7342404	3
chr12	8085883	8086202	2
chr12	8113308	8113670	3
chr12	8782112	8782415	4
chr12	8796938	8797250	2
chr12	8801257	8801538	2
chr12	8845283	8845519	2
chr12	9102137	9102426	3
chr12	9102550	9102892	3
chr12	9800758	9801292	5
chr12	9803319	9803629	8
chr12	9822126	9822429	2
chr12	9860562	9861061	2
chr12	9913395	9913753	2
chr12	9917423	9917667	2
chr12	10766049	10766359	5
chr12	10902813	10903089	4
chr12	11801617	11801954	2
chr12	11802461	11802706	3
chr12	11883824	11884077	2
chr12	11899031	11899391	3
chr12	11903384	11903660	3
chr12	11912068	11912362	3
chr12	11989223	11989779	6
chr12	12480750	12481026	2
chr12	12509877	12510209	2
chr12	12764615	12764894	4
chr12	12849514	12849850	3
chr12	12867124	12867402	2
chr12	12868780	12869107	2
chr12	12878273	12878676	3
chr12	12878686	12878935	2
chr12	12939842	12940093	2
chr12	12966096	12966470	3
chr12	13254096	13254406	2
chr12	14310075	14310418	4
chr12	14320042	14320318	2
chr12	14410571	14410990	9
chr12	14436384	14436725	2
chr12	14460402	14460647	2
chr12	14518265	14518558	2
chr12	14518796	14519076	2
chr12	14537833	14538129	3
chr12	14547365	14547649	4
chr12	14766704	14767039	3
chr12	14923853	14924204	8
chr12	14927012	14927474	2
chr12	14956445	14956814	2
chr12	15101607	15102044	3
chr12	15114330	15114761	2
chr12	15942299	15942575	2
chr12	16351801	16352171	2
chr12	17092794	17093111	2
chr12	19592318	19592606	2
chr12	21654336	21654767	2
chr12	22697339	22697777	4
chr12	22778689	22779065	2
chr12	24872449	24872696	2
chr12	24894253	24894532	2
chr12	24895354	24895664	4
chr12	24972604	24972854	2
chr12	24992222	24992597	2
chr12	25084673	25084912	2
chr12	25104743	25105057	3
chr12	25150986	25151389	4
chr12	25158187	25158691	3
chr12	25173523	25173873	5
chr12	25205331	25205654	3
chr12	25209603	25210034	2
chr12	25403765	25404093	3
chr12	25539066	25539310	2
chr12	26241974	26242233	2
chr12	26266250	26266537	2
chr12	26266794	26267109	2
chr12	26309143	26309646	5
chr12	26624401	26624711	3
chr12	26626272	26626616	2
chr12	26676709	26676971	2
chr12	27031733	27032043	2
chr12	27090814	27091221	3
chr12	27167284	27167574	2
chr12	27332779	27333091	3
chr12	27361042	27361303	2
chr12	27373199	27373475	2
chr12	29534052	29534410	3
chr12	30848656	30849088	2
chr12	31226813	31227229	2
chr12	31478920	31479230	3
chr12	31556135	31556420	2
chr12	31559158	31559468	2
chr12	31789580	31789917	3
chr12	31812094	31812389	4
[truncated: 8,338 more rows]

## Sheet: ChIPSeq_StatisticalResults
# Chr	Start	End	GCB_mean	ABC_mean	foldChange	log2(FC)	p-value	FDR
chr1	10125	10395	69.43	12.07	0.17	-2.48	1.55e-10	2.43e-09
chr1	713887	714210	18.88	22.16	1.17	0.23	0.374	0.551
chr1	974130	974440	14.36	8.11	0.56	-0.79	0.0306	0.0819
chr1	1072116	1072380	8.15	3.99	0.49	-0.95	0.0345	0.0906
chr1	1167278	1167727	13.4	13.17	0.98	-0.02	0.683	0.802
chr1	1310534	1310940	30.05	30.65	1.02	0.03	0.626	0.76
chr1	1342560	1342854	15.89	14.36	0.9	-0.14	0.986	0.995
chr1	1447195	1447519	17.1	18.88	1.1	0.14	0.517	0.678
chr1	1510153	1510413	14.56	14.67	1.01	0.01	0.472	0.64
chr1	1550642	1550886	14.89	17.83	1.2	0.25	0.0612	0.145
chr1	1565666	1566019	16.26	18.04	1.11	0.15	0.333	0.51
chr1	1590403	1590645	11.96	14.94	1.25	0.31	0.0381	0.0983
chr1	1609320	1609630	12.06	12	1	-0.01	0.625	0.759
chr1	1624096	1624743	320.56	28.39	0.09	-3.47	1.63e-05	0.000102
chr1	1655692	1655986	10.87	16.32	1.5	0.56	0.0297	0.0798
chr1	1677446	1678011	126.2	7.23	0.06	-4.04	1.02e-11	1.99e-10
chr1	1710300	1710566	18.2	20.29	1.11	0.15	0.219	0.382
chr1	1765473	1765749	15.73	13.83	0.88	-0.18	0.437	0.61
chr1	1822404	1822737	8.11	9.31	1.15	0.19	0.225	0.39
chr1	1838913	1839219	11.53	13.97	1.21	0.27	0.163	0.31
chr1	2231876	2232267	9.83	10.81	1.1	0.13	0.185	0.339
chr1	2232533	2232875	8.79	17.32	1.97	0.94	0.000947	0.004
chr1	2322936	2323212	10.6	19.44	1.83	0.85	0.000107	0.000565
chr1	2516873	2517155	7.25	11.03	1.52	0.57	0.0264	0.0726
chr1	2574520	2574844	21.4	12.91	0.6	-0.71	0.000784	0.00337
chr1	3573348	3573594	3.25	18.02	5.54	2.31	9.5e-11	1.57e-09
chr1	3636696	3636932	16.4	2.83	0.17	-2.35	1.13e-14	3.51e-13
chr1	4404109	4404419	8.15	5.81	0.71	-0.46	0.0368	0.0954
chr1	6052055	6052343	39.02	8.65	0.22	-2.11	4.03e-14	1.13e-12
chr1	6052683	6052959	10.08	14.63	1.45	0.52	0.023	0.0644
chr1	6086213	6086519	13.63	20.39	1.5	0.56	0.0189	0.0545
chr1	6259746	6260042	78.83	19.25	0.24	-2.01	1.02e-06	8.13e-06
chr1	6403562	6403806	8.85	10.13	1.14	0.19	0.281	0.457
chr1	6550557	6550820	42.87	8.11	0.19	-2.33	1.17e-14	3.65e-13
chr1	6614415	6614845	15.04	13.44	0.89	-0.16	0.684	0.802
chr1	6761813	6762093	14.04	18.11	1.29	0.36	0.266	0.439
chr1	8021456	8021773	176.44	36.58	0.21	-2.25	0.000148	0.000756
chr1	8487639	8487985	12.36	32.05	2.59	1.34	5.42e-08	5.47e-07
chr1	8491109	8491419	9.21	8.14	0.88	-0.17	0.513	0.675
chr1	8763370	8763658	12.48	18.72	1.5	0.57	9.84e-05	0.000523
chr1	9129690	9130086	26.55	55.76	2.1	1.06	0.000309	0.00146
chr1	9486340	9486686	23.13	50.28	2.17	1.1	8.66e-05	0.000466
chr1	9488888	9489180	25.4	34.31	1.35	0.43	0.0515	0.126
chr1	9686240	9686611	11.95	17.05	1.43	0.5	0.0304	0.0815
chr1	9687126	9687412	15.24	12.2	0.8	-0.31	0.358	0.536
chr1	9689752	9690167	14.85	15.12	1.02	0.03	0.84	0.913
chr1	9777631	9778153	22.12	26.31	1.19	0.25	0.183	0.338
chr1	9910301	9910611	24.18	6.35	0.26	-1.85	4.44e-12	9.23e-11
chr1	9970711	9970955	26.3	8.8	0.33	-1.53	2.6e-08	2.79e-07
chr1	10003359	10003701	18.22	17.37	0.95	-0.07	1	1
chr1	10010446	10010713	15.06	12.51	0.83	-0.26	0.677	0.797
chr1	10458686	10459051	15.74	13.02	0.83	-0.26	0.863	0.926
chr1	10490337	10490674	15.98	15.28	0.96	-0.06	0.905	0.95
chr1	10532407	10532816	26.98	29.05	1.08	0.1	0.97	0.986
chr1	10534788	10535120	13.91	11.6	0.83	-0.25	0.595	0.737
chr1	11029217	11029500	10.83	6.04	0.56	-0.79	0.00618	0.0208
chr1	11072402	11072760	163.56	22.9	0.14	-2.81	2.97e-06	2.17e-05
chr1	11322685	11322995	19.92	20.98	1.05	0.07	0.72	0.829
chr1	11538921	11539200	58.42	14.74	0.25	-1.95	4.34e-08	4.44e-07
chr1	11741117	11741611	14.72	40.67	2.76	1.44	3.62e-08	3.77e-07
chr1	11866040	11866343	20.55	29.15	1.42	0.49	0.0445	0.111
chr1	11968177	11968696	34.65	64.56	1.86	0.89	0.0244	0.0678
chr1	11969598	11970034	19.16	26.52	1.38	0.46	0.131	0.263
chr1	12079252	12079532	12.77	54.46	4.26	2.05	2.89e-16	1.14e-14
chr1	12100732	12101166	17.4	17.51	1.01	0.01	0.962	0.982
chr1	12212150	12212449	17.16	20.69	1.21	0.26	0.329	0.506
chr1	12221666	12222175	16.97	15.31	0.9	-0.14	0.442	0.614
chr1	12289889	12290171	12	9.57	0.8	-0.31	0.598	0.739
chr1	13992210	13992520	17.34	14.25	0.82	-0.27	0.258	0.429
chr1	14029298	14029638	16.39	24.18	1.48	0.55	0.0197	0.0565
chr1	14057409	14057831	30.28	33.18	1.1	0.13	0.892	0.942
chr1	15852998	15853367	34.14	43.11	1.26	0.33	0.237	0.405
chr1	15898248	15898583	11.02	22.47	2.04	1	0.0014	0.00567
chr1	15944398	15944727	20.22	6.27	0.31	-1.61	9.52e-10	1.3e-08
chr1	16023444	16023731	18.44	16.73	0.91	-0.14	0.886	0.939
chr1	16160845	16161192	19.53	16.58	0.85	-0.23	0.642	0.773
chr1	16162372	16162657	21.75	29.72	1.37	0.44	0.0599	0.143
chr1	16212769	16213013	12.16	7.74	0.64	-0.62	0.13	0.262
chr1	16291663	16292120	9.84	24.47	2.49	1.27	3.78e-07	3.28e-06
chr1	16292543	16292887	9.65	21.38	2.22	1.11	3.33e-05	0.000194
chr1	16302485	16302785	15.12	20.65	1.37	0.44	0.134	0.268
chr1	16563588	16563861	11.77	12.5	1.06	0.08	0.303	0.479
chr1	16694148	16694458	15.91	11.63	0.73	-0.44	0.105	0.223
chr1	16766963	16767347	25.59	24.09	0.94	-0.09	0.531	0.69
chr1	16939970	16940439	61.12	31.51	0.52	-0.94	0.0341	0.0897
chr1	16947559	16947834	24.75	21.32	0.86	-0.21	0.587	0.731
chr1	16970900	16971430	46.31	51.92	1.12	0.16	0.481	0.648
chr1	17036308	17036629	23.91	20.88	0.87	-0.19	0.533	0.691
chr1	17053759	17054090	16.23	18.69	1.15	0.2	0.315	0.491
chr1	17222576	17222897	19.93	24.13	1.21	0.27	0.546	0.7
chr1	17231520	17232001	40.96	49.78	1.22	0.28	0.502	0.665
chr1	17232134	17232463	12.5	9.08	0.73	-0.44	0.283	0.458
chr1	17380325	17380834	22.34	23.65	1.06	0.08	1	1
chr1	17518908	17519184	2.93	19.39	6.62	2.53	2.65e-12	5.64e-11
chr1	17565902	17566193	11.08	24.23	2.19	1.09	6.31e-09	7.49e-08
chr1	19229014	19229386	138.21	8.34	0.06	-3.97	4.4e-11	7.65e-10
chr1	19536083	19536620	17.21	16.69	0.97	-0.04	0.633	0.766
chr1	19536730	19537204	18.7	25.49	1.36	0.44	0.0596	0.142
chr1	19578013	19578323	17.39	13.15	0.76	-0.39	0.0951	0.206
chr1	19922891	19923128	22.96	6.94	0.3	-1.66	3.31e-13	8.4e-12
chr1	20142272	20142661	6.28	9.1	1.45	0.5	0.062	0.147
chr1	20208706	20209068	14.19	16.18	1.14	0.18	0.527	0.687
chr1	20452609	20452886	5.5	13.28	2.41	1.2	1.86e-05	0.000114
chr1	20730816	20731142	64.97	4.66	0.07	-3.66	1.04e-17	5.18e-16
chr1	20834560	20834814	13.36	11.31	0.85	-0.23	0.594	0.736
chr1	21059518	21059923	11.56	10.26	0.89	-0.17	0.926	0.961
chr1	21619599	21619936	15.6	14.82	0.95	-0.07	0.487	0.653
chr1	21620772	21621441	85.95	59.94	0.7	-0.52	0.207	0.367
chr1	21844491	21844870	16.41	16.68	1.02	0.02	1	1
chr1	21845598	21845908	16.57	6.95	0.42	-1.2	7.16e-05	0.000393
chr1	22109595	22109858	14.71	16.74	1.14	0.18	0.567	0.717
chr1	22109906	22110303	20.89	26.42	1.26	0.33	0.181	0.334
chr1	22192486	22192915	9.84	19.78	2.01	0.97	0.00016	0.000809
chr1	22351682	22352049	16.37	12.86	0.79	-0.34	0.296	0.473
chr1	22366310	22366642	19.92	14.04	0.7	-0.49	0.154	0.297
chr1	22778260	22778530	13.82	16.89	1.22	0.28	0.341	0.518
chr1	23345684	23346014	23.32	26.18	1.12	0.16	0.57	0.718
chr1	23670770	23671122	17.81	24.88	1.4	0.47	0.033	0.0873
chr1	23851504	23851927	13.88	13.63	0.98	-0.03	0.399	0.576
chr1	23852191	23852630	18.35	15.19	0.83	-0.26	0.556	0.709
chr1	23855111	23855468	19.59	13.78	0.7	-0.49	0.683	0.802
chr1	23866268	23866578	23.99	16.24	0.68	-0.55	0.113	0.234
chr1	23881246	23881498	8	9.74	1.22	0.27	0.199	0.358
chr1	23885791	23886298	21.86	19.61	0.9	-0.15	0.878	0.934
chr1	23903893	23904167	13.41	12.99	0.97	-0.04	0.968	0.985
chr1	23921435	23921745	17.18	21.2	1.23	0.3	0.205	0.365
chr1	23946237	23946663	17.03	15.56	0.91	-0.13	0.668	0.792
chr1	24018117	24018517	17.68	18.16	1.03	0.04	0.913	0.954
chr1	24127247	24127525	13.41	18.53	1.38	0.45	0.0926	0.202
chr1	24235411	24235680	51.2	14.04	0.27	-1.83	1.69e-08	1.88e-07
chr1	24237338	24237703	19.44	18.68	0.96	-0.06	0.622	0.757
chr1	24239715	24240129	24.82	11.45	0.46	-1.08	0.0014	0.00565
chr1	24285370	24285805	27.12	25.8	0.95	-0.07	0.399	0.576
chr1	24286075	24286418	39.19	21.59	0.55	-0.85	0.0114	0.0353
chr1	24306852	24307118	23.45	25.5	1.09	0.12	0.809	0.892
chr1	24307273	24307569	13.49	15.82	1.17	0.22	0.384	0.562
chr1	24517448	24517770	25.49	18.22	0.71	-0.47	0.109	0.229
chr1	24648820	24649130	22.07	8.99	0.41	-1.25	1.82e-07	1.68e-06
chr1	24741963	24742310	21.61	20.17	0.93	-0.1	1	1
chr1	24862936	24863341	19	21.06	1.11	0.15	0.976	0.989
chr1	24872202	24872512	14.31	1.61	0.11	-2.81	8.56e-14	2.33e-12
chr1	24969295	24969907	29.57	33.34	1.13	0.17	0.341	0.519
chr1	25071400	25071695	23.09	19.04	0.82	-0.27	0.81	0.893
chr1	25075130	25075586	17.09	26.55	1.55	0.62	0.0615	0.146
chr1	25256733	25257140	21.67	12.96	0.6	-0.72	0.0278	0.0757
chr1	25345925	25346229	14.9	20.06	1.35	0.42	0.105	0.222
chr1	25348771	25349242	22.69	49.87	2.2	1.12	0.00011	0.000578
chr1	25427911	25428237	17.92	13.79	0.77	-0.37	0.203	0.363
chr1	25566522	25566805	17.68	15.95	0.9	-0.14	0.7	0.815
chr1	25573662	25574206	28.36	25.77	0.91	-0.14	0.7	0.815
chr1	26185977	26186283	18.04	8.76	0.49	-1	0.00262	0.00987
chr1	26197537	26197848	9.93	2.18	0.22	-1.96	2.97e-06	2.17e-05
chr1	26324557	26325027	36.42	38.91	1.07	0.09	0.728	0.835
chr1	26437509	26437745	22.7	3.41	0.15	-2.57	5e-17	2.23e-15
chr1	26437965	26438233	33.68	9.67	0.29	-1.75	4.42e-10	6.33e-09
chr1	26560333	26560589	14.24	13.65	0.96	-0.06	0.846	0.916
chr1	26613963	26614273	18.95	10.27	0.54	-0.85	0.00449	0.0158
chr1	26615585	26615958	25.46	20.31	0.8	-0.32	0.343	0.521
chr1	26632984	26633384	20.9	20.74	0.99	-0.01	0.926	0.961
chr1	26648030	26648359	14.97	10.42	0.7	-0.5	0.243	0.411
chr1	26690350	26690612	13.03	11.38	0.87	-0.19	0.467	0.637
chr1	26758704	26758998	20.92	18.78	0.9	-0.15	0.708	0.821
chr1	26868400	26868682	18.8	13.7	0.73	-0.44	0.103	0.219
chr1	26868691	26869047	16.04	20.74	1.29	0.36	0.0645	0.152
chr1	26872123	26872369	14.85	16.63	1.12	0.16	0.64	0.771
chr1	26946837	26947202	16.13	22.42	1.39	0.46	0.081	0.182
chr1	26947298	26947608	18.36	28.54	1.55	0.62	0.00234	0.0089
chr1	27018675	27019154	42.25	67.31	1.59	0.67	0.0087	0.0281
chr1	27019498	27019838	51.38	85.84	1.67	0.73	0.0114	0.0352
chr1	27021988	27022346	30.84	60.66	1.97	0.96	0.000139	0.000713
chr1	27070496	27070934	34.27	27.98	0.82	-0.29	0.462	0.633
chr1	27147313	27147569	14.51	12.16	0.84	-0.25	0.488	0.654
chr1	27191384	27191754	17.67	20.59	1.17	0.21	0.468	0.637
chr1	27226816	27227077	13.72	13.97	1.02	0.03	0.838	0.911
chr1	27247887	27248170	13.93	14.63	1.05	0.07	0.483	0.65
chr1	27433139	27433471	14.54	13.33	0.92	-0.12	0.954	0.977
chr1	27481410	27481808	18.04	18.06	1	0	0.905	0.95
chr1	27488170	27488439	10.24	10.3	1.01	0.01	0.851	0.919
chr1	27524479	27524726	10.93	9.64	0.88	-0.17	0.317	0.493
chr1	27648418	27648900	27.28	25.37	0.93	-0.1	0.755	0.856
chr1	27668308	27668584	17.71	20.77	1.17	0.22	0.0715	0.164
chr1	27816605	27817135	164.87	33.61	0.2	-2.28	9.13e-05	0.000488
chr1	27935213	27935467	12.96	13.01	1	0.01	0.591	0.734
chr1	27936120	27936449	11.51	8.71	0.76	-0.38	0.347	0.524
chr1	28099409	28099756	22.05	24.11	1.09	0.13	0.489	0.655
chr1	28201753	28202007	14.09	15.51	1.1	0.13	0.416	0.592
chr1	28499163	28499484	27.24	16.6	0.61	-0.7	0.0684	0.159
chr1	28501826	28502202	15.04	5.7	0.38	-1.33	2.76e-05	0.000163
chr1	28559418	28559662	13.54	12.57	0.93	-0.1	0.849	0.919
chr1	28562494	28562772	13.5	11.59	0.86	-0.21	0.54	0.696
chr1	28573726	28574086	44.73	29.14	0.65	-0.61	0.113	0.235
chr1	28574949	28575330	18.75	12.98	0.69	-0.51	0.286	0.461
chr1	28655354	28655677	22.09	29.99	1.36	0.43	0.176	0.328
chr1	28832145	28832665	29.44	48.47	1.65	0.71	0.0395	0.101
chr1	28844616	28844929	13.38	9.58	0.72	-0.46	0.388	0.565
chr1	28879303	28879613	23.06	39.13	1.7	0.75	0.00046	0.0021
chr1	28908190	28908612	21.04	20.59	0.98	-0.03	0.887	0.939
chr1	28969402	28969818	27.57	26.45	0.96	-0.06	1	1
chr1	28974551	28974861	21.55	20.23	0.94	-0.09	0.608	0.747
chr1	28975016	28975337	41.49	44.69	1.08	0.11	0.924	0.96
chr1	29208534	29208890	17.35	11.99	0.69	-0.52	0.35	0.527
chr1	29211464	29211828	19.66	18.11	0.92	-0.12	0.953	0.977
chr1	29557316	29557560	12.21	11.72	0.96	-0.06	0.739	0.843
chr1	31222693	31222999	18.21	19.44	1.07	0.09	0.974	0.988
chr1	31223742	31224069	29.53	11.76	0.4	-1.29	1.48e-06	1.15e-05
chr1	31224958	31225268	17.61	5.77	0.33	-1.53	2.71e-09	3.41e-08
chr1	31226586	31226889	12.41	22.22	1.79	0.82	0.00108	0.00448
chr1	31227545	31227972	32.78	75.07	2.29	1.18	0.0024	0.00911
chr1	31364698	31365008	16.95	2.44	0.14	-2.57	7.81e-13	1.83e-11
chr1	31769653	31770038	18.65	17.06	0.91	-0.13	0.836	0.91
chr1	31971645	31971953	7.31	11.37	1.56	0.6	0.0261	0.0719
chr1	32014600	32014910	28.4	16.85	0.59	-0.74	0.00267	0.01
chr1	32110641	32110951	16.73	13.38	0.8	-0.31	0.539	0.695
chr1	32254116	32254426	18.29	12.37	0.68	-0.55	0.0107	0.0334
chr1	32292911	32293283	16.02	6.96	0.43	-1.15	0.00012	0.00063
chr1	32404024	32404274	72.34	15.43	0.21	-2.19	5.65e-07	4.74e-06
chr1	32421650	32421969	9.26	15.75	1.7	0.73	0.00291	0.0108
chr1	32429649	32429996	15.74	16.16	1.03	0.04	0.425	0.599
chr1	32479159	32479559	24.2	26.77	1.11	0.14	0.267	0.441
chr1	32573503	32573760	12.97	15.85	1.22	0.28	0.552	0.705
chr1	32713826	32714168	15.65	13.73	0.88	-0.18	0.662	0.788
chr1	32715494	32715987	34.97	27.11	0.78	-0.36	0.318	0.494
chr1	32729339	32729604	15.55	7.64	0.49	-0.98	0.00351	0.0127
chr1	32757334	32757619	109.69	16.51	0.15	-2.7	1.53e-07	1.44e-06
chr1	32782149	32782395	11.92	6.87	0.58	-0.75	0.0534	0.13
chr1	33116044	33116361	19.64	21.96	1.12	0.16	0.643	0.773
chr1	33282783	33283156	24.65	32.99	1.34	0.41	0.0926	0.202
chr1	33446798	33447124	14.47	18.14	1.25	0.32	0.537	0.694
chr1	33502531	33502876	16.23	10.6	0.65	-0.59	0.0265	0.0728
chr1	33592744	33593106	22.92	26.82	1.17	0.22	0.812	0.894
chr1	35318290	35318615	17.45	18.04	1.03	0.05	0.577	0.724
chr1	35658522	35659037	23.26	22.73	0.98	-0.03	0.766	0.864
chr1	35667672	35668010	22.3	8.51	0.38	-1.34	2.36e-07	2.14e-06
chr1	36107051	36107387	21	18.68	0.89	-0.16	0.55	0.703
chr1	36396649	36397010	19.6	14.21	0.73	-0.45	0.0331	0.0873
chr1	36554280	36554587	17.16	19.28	1.12	0.16	0.515	0.676
chr1	36615114	36615461	30.04	36.44	1.21	0.27	0.277	0.452
chr1	36621275	36621606	53.91	10.79	0.2	-2.27	5.04e-11	8.72e-10
chr1	36653796	36654216	17.01	12.78	0.75	-0.4	0.176	0.328
chr1	36689290	36689976	49.59	28.22	0.57	-0.8	0.0152	0.0453
chr1	36689979	36690397	21.96	26.55	1.21	0.27	0.26	0.432
chr1	36770171	36770424	6.39	13.32	2.08	1	0.000549	0.00246
chr1	36814922	36815244	8.44	15.17	1.8	0.81	0.000285	0.00136
chr1	36851387	36851870	15.77	13.84	0.88	-0.18	1	1
chr1	36852144	36852396	20.26	15.93	0.79	-0.34	0.417	0.593
chr1	36863431	36863685	13.18	14.58	1.11	0.14	0.771	0.868
chr1	36929847	36930159	20.81	20.95	1.01	0.01	0.622	0.757
chr1	37349812	37350122	14.48	9.14	0.63	-0.64	0.0509	0.125
chr1	37420571	37420925	23.71	7.17	0.3	-1.66	7.57e-06	5.06e-05
chr1	37754437	37754895	20.51	32.43	1.58	0.65	0.00637	0.0214
chr1	37942882	37943179	16.85	17.11	1.02	0.02	0.86	0.924
chr1	37945245	37945555	11.81	10.52	0.89	-0.16	0.911	0.953
chr1	38061392	38061685	12.74	16.06	1.26	0.32	0.319	0.495
chr1	38156032	38156457	29.68	33.18	1.12	0.16	0.548	0.702
chr1	38157937	38158214	16.84	19.08	1.13	0.18	0.32	0.497
chr1	38259466	38259776	16.66	3.87	0.23	-1.97	2.78e-10	4.14e-09
chr1	38388546	38388892	17.69	10.98	0.62	-0.66	0.0189	0.0546
chr1	38455569	38455970	35.51	31.81	0.9	-0.16	0.828	0.905
chr1	38478003	38478400	17.07	21.95	1.29	0.35	0.291	0.467
chr1	38941003	38941290	18.49	14.95	0.81	-0.3	0.545	0.7
chr1	39325446	39325682	12.92	12.76	0.99	-0.02	0.923	0.959
chr1	39338938	39339495	22.08	21.15	0.96	-0.06	0.806	0.891
chr1	39456727	39456994	122.89	15.53	0.13	-2.94	2.37e-07	2.14e-06
chr1	39491672	39492092	16.48	11.23	0.68	-0.53	0.202	0.362
chr1	39724383	39724644	8.88	7.07	0.8	-0.31	0.441	0.613
chr1	39735377	39735703	14.42	9.14	0.63	-0.63	0.00607	0.0205
chr1	40042455	40042726	10.05	9.15	0.91	-0.13	1	1
chr1	40071840	40072150	13.39	9.9	0.74	-0.42	0.0742	0.17
chr1	40264900	40265245	21.29	19.34	0.91	-0.14	0.102	0.217
chr1	40282698	40283298	43.55	26.4	0.61	-0.71	0.00819	0.0267
chr1	40626846	40627090	18.8	15.52	0.83	-0.27	0.461	0.632
chr1	40652194	40652470	8.16	14.88	1.82	0.83	0.00114	0.00472
chr1	40723675	40724111	24.51	23.34	0.95	-0.07	0.983	0.995
chr1	40780954	40781292	14.92	13.43	0.9	-0.15	0.931	0.964
chr1	40804400	40804745	20.13	15.05	0.75	-0.41	0.0811	0.182
chr1	40840170	40840648	16.45	20.11	1.22	0.28	0.884	0.938
chr1	40851291	40851616	15.34	20.27	1.32	0.39	0.273	0.447
chr1	40997080	40997405	17.12	16.32	0.95	-0.07	0.901	0.947
chr1	41078012	41078262	12.47	11.57	0.93	-0.1	0.678	0.798
chr1	41134449	41134797	11.06	13.73	1.24	0.3	0.263	0.436
chr1	41174829	41175199	20.17	14.65	0.73	-0.45	0.127	0.258
chr1	42039800	42040077	14.14	11.98	0.85	-0.23	0.369	0.546
chr1	42107189	42107533	18.66	12.73	0.68	-0.53	0.191	0.348
chr1	42133024	42133344	10.27	37.16	3.62	1.81	4.57e-15	1.51e-13
chr1	42194422	42194790	26.48	39.22	1.48	0.56	0.0414	0.105
chr1	42216965	42217319	20.83	27.99	1.34	0.42	0.202	0.362
chr1	42512475	42512785	9.43	2.84	0.3	-1.57	4.1e-05	0.000235
chr1	42800905	42801366	24.62	16.29	0.66	-0.58	0.0391	0.1
chr1	42928752	42929028	7.19	13.9	1.93	0.9	0.00441	0.0155
chr1	43123854	43124135	19.37	21.3	1.1	0.13	0.638	0.769
chr1	43609182	43609500	13.85	4.15	0.3	-1.63	1.99e-08	2.18e-07
chr1	43637865	43638134	13.3	11.71	0.88	-0.18	0.812	0.894
chr1	43833963	43834273	25.42	7.59	0.3	-1.68	3.66e-08	3.8e-07
chr1	44115520	44115858	36.03	25.95	0.72	-0.47	0.18	0.334
chr1	44302037	44302482	63.24	13.5	0.21	-2.19	6.12e-08	6.12e-07
chr1	44412317	44412627	21.37	13.36	0.63	-0.66	0.00435	0.0153
chr1	44678948	44679258	24.46	19.89	0.81	-0.29	0.278	0.453
chr1	45187177	45187550	40.03	49.2	1.23	0.29	0.631	0.764
chr1	45189161	45189435	13.37	7.28	0.54	-0.83	0.0183	0.053
chr1	45196358	45196861	32.21	43.78	1.36	0.44	0.458	0.629
chr1	45196923	45197257	18.22	27.33	1.5	0.57	0.115	0.237
chr1	45205278	45205619	19.45	22.2	1.14	0.19	0.429	0.602
chr1	45241061	45241313	20.8	17.35	0.83	-0.26	0.543	0.698
chr1	45251818	45252088	11	6.95	0.63	-0.63	0.162	0.308
chr1	45265809	45266279	17.34	22.38	1.29	0.36	0.0449	0.112
chr1	45275198	45275527	13.25	20.51	1.55	0.61	0.0378	0.0974
chr1	45276081	45276391	10.43	18.83	1.81	0.82	8.24e-05	0.000446
chr1	45285243	45285982	37.18	40.03	1.08	0.1	0.813	0.894
chr1	45452130	45452481	19.63	15.96	0.81	-0.29	0.284	0.46
chr1	45476925	45477190	10.09	11.19	1.11	0.14	0.931	0.964
chr1	45477657	45477978	22.29	19.52	0.88	-0.19	0.682	0.801
chr1	45956699	45957214	25.01	26.65	1.07	0.09	0.735	0.84
chr1	45965617	45966002	27.12	33.32	1.23	0.29	0.325	0.503
chr1	45987386	45987738	20.71	21.72	1.05	0.07	0.867	0.929
chr1	46016412	46016727	40	14.26	0.36	-1.46	4.39e-07	3.75e-06
chr1	46153668	46153931	18.09	17.19	0.95	-0.07	0.774	0.87
chr1	46306467	46306745	16.36	22.63	1.38	0.46	0.335	0.512
chr1	46502794	46503039	13.91	12.77	0.92	-0.12	0.728	0.835
chr1	46598338	46598901	142.82	29.92	0.21	-2.24	7.06e-05	0.000388
chr1	46713231	46713598	18.78	17.26	0.92	-0.12	0.951	0.976
chr1	46768997	46769457	156.11	36.74	0.24	-2.07	0.000184	0.000917
chr1	46806283	46806595	16.1	13.89	0.86	-0.21	0.628	0.762
chr1	47184684	47185119	17.12	20.33	1.19	0.24	0.312	0.488
chr1	47779713	47780199	20.99	21.97	1.05	0.06	0.597	0.739
chr1	51425821	51426164	22.89	24.8	1.08	0.11	0.575	0.723
chr1	51465855	51466116	10.85	8.98	0.83	-0.26	0.66	0.786
chr1	51700556	51701021	17.02	17.55	1.03	0.04	1	1
chr1	51972262	51972596	9.1	15.89	1.75	0.77	0.0128	0.039
chr1	51985027	51985355	17.93	43.78	2.44	1.26	7.11e-10	9.82e-09
chr1	52000739	52000983	10.3	6.41	0.62	-0.64	0.164	0.312
chr1	52344461	52344737	19.35	33.07	1.71	0.76	0.00189	0.00736
chr1	52499365	52499675	18.89	12.9	0.68	-0.53	0.00596	0.0202
chr1	52831773	52832067	13.65	16.63	1.22	0.28	0.21	0.371
chr1	52869227	52869537	22.07	5.74	0.26	-1.85	4.31e-10	6.19e-09
chr1	53102745	53103387	32.23	44.41	1.38	0.46	0.212	0.375
chr1	53144830	53145128	8.06	15.53	1.93	0.91	4.27e-05	0.000244
chr1	53168769	53169191	27.37	23.73	0.87	-0.2	0.379	0.557
chr1	53480436	53480757	18.11	13.7	0.76	-0.39	0.171	0.321
chr1	53704108	53704418	16.74	19.13	1.14	0.19	0.329	0.506
chr1	53924470	53924721	12.15	2.08	0.17	-2.3	1.43e-08	1.61e-07
chr1	54291068	54291378	11.49	4.14	0.36	-1.37	5.24e-06	3.61e-05
chr1	54303952	54304428	28.74	26.82	0.93	-0.1	0.669	0.793
chr1	54335163	54335473	16.11	8.01	0.5	-0.96	5.03e-05	0.000283
chr1	54355376	54355670	10.83	37.53	3.47	1.75	1.56e-12	3.53e-11
chr1	54665628	54665882	14.34	12.82	0.89	-0.16	0.904	0.949
chr1	54738706	54738979	12.26	17.75	1.45	0.52	0.0202	0.0577
chr1	54821700	54821900	25.29	1.72	0.07	-3.54	1.35e-24	1.62e-22
chr1	54872967	54873502	19.05	16.28	0.85	-0.22	0.236	0.404
chr1	54955092	54955355	7.89	5.75	0.73	-0.43	0.517	0.678
chr1	55181368	55181622	13.44	11.14	0.83	-0.26	0.503	0.666
chr1	59012360	59012699	17.5	18.52	1.06	0.08	0.597	0.739
chr1	59512477	59512749	2.91	46.2	15.88	3.78	1.39e-48	3.58e-45
chr1	61542507	61542994	35.36	21.89	0.62	-0.68	0.0445	0.111
chr1	62901935	62902312	21.06	19.96	0.95	-0.08	0.827	0.905
chr1	62902450	62902686	22.34	11.86	0.53	-0.89	0.000127	0.00066
chr1	63249340	63249584	14.74	14.83	1.01	0.01	0.838	0.911
chr1	63249657	63249987	20.17	16.04	0.8	-0.32	0.675	0.797
chr1	63988842	63989380	34.18	30.06	0.88	-0.18	0.657	0.783
chr1	64060072	64060382	20.24	6.85	0.34	-1.5	6e-09	7.17e-08
chr1	65329700	65330025	25.82	16.32	0.63	-0.65	0.02	0.0572
chr1	66708431	66708675	11.95	11.63	0.97	-0.04	0.828	0.905
chr1	66736898	66737174	7.82	26.71	3.42	1.71	2.87e-11	5.18e-10
chr1	66797256	66797532	6.7	8.12	1.21	0.26	0.0813	0.182
chr1	66867747	66868269	23.73	39.95	1.68	0.74	0.00256	0.00964
chr1	67223802	67224193	7.02	20.62	2.94	1.49	4.98e-07	4.22e-06
chr1	67390696	67391081	17.72	17.62	0.99	-0.01	0.692	0.809
chr1	67461756	67462066	14.09	11.73	0.83	-0.25	0.438	0.611
chr1	67896128	67896502	18.33	22.62	1.23	0.3	0.44	0.612
chr1	67966182	67966492	13.35	11.07	0.83	-0.26	0.388	0.566
chr1	68150409	68151046	33.65	21.67	0.64	-0.62	0.182	0.336
chr1	68201644	68201883	20.86	7.15	0.34	-1.48	2.34e-09	2.98e-08
chr1	70671137	70671470	20.99	19.49	0.93	-0.1	0.674	0.796
chr1	70820373	70820649	12.8	18.83	1.47	0.54	0.0657	0.154
chr1	70876592	70876921	18.38	13.31	0.72	-0.45	0.065	0.153
chr1	71546690	71547074	26.03	20.3	0.78	-0.35	0.165	0.312
chr1	74663971	74664281	11.53	9.96	0.86	-0.2	0.799	0.887
chr1	75277088	75277365	4.36	24.72	5.67	2.37	9.07e-16	3.35e-14
chr1	75323810	75324086	3.96	25.91	6.54	2.57	1.67e-20	1.2e-18
chr1	76192276	76192586	10.77	6.56	0.61	-0.68	0.00892	0.0287
chr1	76250285	76250595	17.38	9.37	0.54	-0.86	0.0026	0.00978
chr1	76251663	76252150	29.24	27.3	0.93	-0.1	0.738	0.842
chr1	77684882	77685247	14.44	16.95	1.17	0.22	0.215	0.378
chr1	78295660	78295896	11.59	1.17	0.1	-2.86	4.97e-13	1.21e-11
chr1	78470404	78470673	12.94	16.81	1.3	0.36	0.307	0.483
chr1	79658909	79659388	7.26	16.07	2.21	1.09	0.00035	0.00164
chr1	80133585	80133861	5.96	12.31	2.07	0.99	0.0034	0.0124
chr1	84211947	84212257	19.08	7.43	0.39	-1.3	6.28e-08	6.26e-07
chr1	84464764	84465028	14.94	8.84	0.59	-0.73	0.123	0.251
chr1	85086406	85086846	10.35	11.68	1.13	0.17	0.882	0.936
chr1	85459809	85460119	12.46	4.16	0.33	-1.48	7.51e-07	6.13e-06
chr1	85461137	85461373	17.55	10.9	0.62	-0.66	0.000123	0.00064
chr1	85742273	85742726	23.18	28.07	1.21	0.27	0.241	0.409
chr1	87221549	87221859	18.26	6.06	0.33	-1.52	3.35e-10	4.94e-09
chr1	87264630	87264888	8.75	21.42	2.45	1.25	9.97e-06	6.49e-05
chr1	87379786	87380228	29.05	20.26	0.7	-0.51	0.026	0.0717
chr1	87527476	87527811	7.62	9.63	1.26	0.32	0.362	0.539
chr1	87916339	87916649	22.15	5.31	0.24	-1.96	1.07e-12	2.47e-11
chr1	89149579	89150180	26.38	26.19	0.99	-0.01	0.961	0.982
chr1	89357153	89357441	24.33	30.23	1.24	0.31	0.587	0.731
chr1	90135690	90135964	11.35	12.15	1.07	0.09	0.713	0.824
chr1	91487707	91487943	21.92	10.99	0.5	-0.96	3.29e-05	0.000192
chr1	91966367	91966631	25.36	14.65	0.58	-0.77	0.00213	0.00816
chr1	93297438	93297875	27.47	29.48	1.07	0.1	0.976	0.989
chr1	93426096	93426348	49.52	14.99	0.3	-1.69	8.33e-08	8.15e-07
chr1	93427245	93427544	9.3	7.14	0.77	-0.36	0.528	0.688
chr1	93441146	93441501	20.19	30.45	1.51	0.58	0.0647	0.152
chr1	93544522	93544883	32.27	29.41	0.91	-0.13	0.604	0.743
chr1	93645865	93646270	21.86	14.41	0.66	-0.58	0.13	0.262
chr1	93811279	93811555	15.67	17.19	1.1	0.13	0.58	0.726
chr1	94108121	94108380	4.25	26.9	6.33	2.53	3.85e-23	3.86e-21
chr1	94312943	94313253	20.8	21.14	1.02	0.02	0.648	0.777
chr1	94344543	94344960	22.82	20.43	0.9	-0.16	0.647	0.776
chr1	94883634	94884007	14.95	14.57	0.97	-0.04	0.844	0.915
chr1	95320030	95320294	10.76	11.85	1.1	0.13	0.717	0.827
chr1	95538299	95538696	18.24	19.78	1.08	0.11	0.508	0.67
chr1	98386892	98387208	18.84	5.96	0.32	-1.58	2.62e-05	0.000156
chr1	99337084	99337443	11.03	13.85	1.26	0.31	0.109	0.228
chr1	100435250	100435642	18.12	14.05	0.78	-0.36	0.287	0.463
chr1	100598421	100598948	26.62	26.64	1	0	0.716	0.826
chr1	100731471	100731858	16.16	15.29	0.95	-0.08	0.549	0.703
chr1	100816867	100817177	17.86	13.67	0.77	-0.37	0.186	0.342
chr1	100817777	100817973	38.03	7.53	0.2	-2.26	9.27e-12	1.81e-10
chr1	101491239	101491538	11.74	11.48	0.98	-0.03	0.968	0.985
chr1	101713480	101713817	15.64	24.97	1.6	0.66	0.0101	0.0318
chr1	107599103	107599406	10.92	9.85	0.9	-0.14	0.896	0.944
chr1	108319956	108320266	15.34	13.53	0.88	-0.17	0.755	0.856
chr1	108440112	108440354	12	9	0.75	-0.4	0.116	0.239
chr1	109102397	109102769	12.46	10.7	0.86	-0.21	0.606	0.745
chr1	109288932	109289273	18.14	22.7	1.25	0.32	0.0923	0.202
chr1	109584564	109584815	11.86	8.87	0.75	-0.4	0.361	0.539
chr1	109618550	109618860	16.9	14.5	0.86	-0.21	0.542	0.698
chr1	109633168	109633493	20.7	26.71	1.29	0.36	0.375	0.552
chr1	109642559	109642937	33.56	23.23	0.69	-0.52	0.0873	0.193
chr1	109655327	109655592	10.83	10.18	0.94	-0.08	0.479	0.646
chr1	109756379	109756628	12.54	10.62	0.85	-0.23	0.9	0.947
chr1	109969064	109969432	20.69	16.39	0.79	-0.33	0.265	0.438
chr1	110090929	110091391	18.11	19.31	1.07	0.09	0.988	0.996
chr1	110166411	110166721	26.95	2.35	0.09	-3.27	1.31e-24	1.6e-22
chr1	110359152	110359426	9.69	14.43	1.49	0.55	0.126	0.257
chr1	110527046	110527383	18.09	17.08	0.94	-0.08	1	1
chr1	110576999	110577295	13.58	16.08	1.18	0.24	0.299	0.475
chr1	110786327	110786610	17.09	52.37	3.06	1.59	1.03e-08	1.18e-07
chr1	110880934	110881979	57.82	50.39	0.87	-0.2	0.765	0.864
chr1	110927807	110928182	19.55	14.32	0.73	-0.44	0.106	0.224
chr1	110950195	110950521	19.52	37.92	1.94	0.94	0.0004	0.00186
chr1	111670939	111671298	20.92	22.07	1.05	0.08	0.745	0.848
chr1	111682740	111683037	12.98	12.84	0.99	-0.01	0.907	0.95
chr1	111756968	111757380	15.2	12.44	0.82	-0.28	0.425	0.599
chr1	111758808	111759118	27.82	18.84	0.68	-0.55	0.0295	0.0794
chr1	111762472	111762777	16.95	21.03	1.24	0.3	0.799	0.886
chr1	111764383	111764669	15.68	13.7	0.87	-0.19	0.647	0.776
chr1	111948948	111949323	20.83	20.47	0.98	-0.03	0.874	0.932
chr1	111991824	111992085	12.91	12.92	1	0	0.773	0.87
chr1	112050238	112050576	19.7	18.76	0.95	-0.07	0.852	0.92
chr1	112050813	112051132	22.32	20.71	0.93	-0.11	0.855	0.923
chr1	112289909	112290219	13.51	13.03	0.96	-0.05	0.425	0.599
chr1	112298168	112298446	19.36	18.75	0.97	-0.04	0.65	0.778
chr1	112912289	112912618	13.35	7.71	0.58	-0.75	0.0198	0.0567
chr1	113498712	113499106	17.62	18.12	1.03	0.04	0.671	0.794
chr1	114354807	114355239	27.3	26.75	0.98	-0.03	0.735	0.84
chr1	114414208	114414764	29.35	13.38	0.46	-1.11	0.000471	0.00215
chr1	114447462	114448041	37.65	32.24	0.86	-0.22	0.585	0.73
chr1	114471897	114472333	28.03	14.49	0.52	-0.93	0.0023	0.00875
chr1	114889222	114889498	14.95	13.59	0.91	-0.13	0.692	0.809
chr1	115124175	115124577	19.52	22.8	1.17	0.22	0.418	0.594
chr1	115259262	115259792	27.02	16.76	0.62	-0.67	0.0154	0.0458
chr1	115300575	115300820	18.54	20.13	1.09	0.12	0.548	0.702
chr1	115323132	115323446	16.53	20.25	1.23	0.28	0.416	0.592
chr1	115885979	115886289	45.01	2.56	0.06	-3.9	5.36e-27	9.24e-25
chr1	118148259	118148566	13.22	20.06	1.52	0.58	0.0108	0.0338
chr1	118206975	118207304	8.78	47.91	5.46	2.38	2.08e-21	1.68e-19
chr1	118878106	118878378	11.96	10.54	0.88	-0.17	0.281	0.456
chr1	119683223	119683524	12.61	16.21	1.29	0.35	0.464	0.634
chr1	144533961	144534325	41.42	134.84	3.26	1.69	0.000974	0.0041
chr1	144918027	144918303	8.9	16.76	1.88	0.88	0.0186	0.054
chr1	144932168	144932581	29.97	40.62	1.36	0.43	0.126	0.255
chr1	145058991	145059284	32.12	48.04	1.5	0.57	0.0591	0.141
chr1	145096177	145096498	21.11	33.41	1.58	0.65	0.0686	0.159
chr1	145122825	145123061	14.22	6.25	0.44	-1.12	2.24e-06	1.68e-05
chr1	145208845	145209212	14.94	21.89	1.47	0.54	0.0382	0.0983
chr1	145382671	145383082	24.8	73.59	2.97	1.55	2.71e-05	0.000161
chr1	145395448	145395742	12.38	29.16	2.36	1.2	3.95e-05	0.000227
chr1	145396850	145397126	11.07	21.7	1.96	0.94	0.000731	0.00317
chr1	145397743	145398052	17.03	29.46	1.73	0.77	0.00523	0.018
chr1	145399174	145399494	22.64	45.54	2.01	0.99	0.00074	0.0032
chr1	145421707	145422001	6.48	23.13	3.57	1.76	4.19e-11	7.3e-10
chr1	145455343	145455679	13.87	30.09	2.17	1.09	9.84e-06	6.42e-05
chr1	145507294	145507677	16.06	35.97	2.24	1.14	3.35e-05	0.000195
chr1	145516101	145516377	13.41	22.01	1.64	0.69	0.0199	0.057
chr1	145589284	145589630	12.21	23.2	1.9	0.9	0.00132	0.00537
chr1	145610733	145611047	13.2	19.22	1.46	0.53	0.183	0.337
chr1	146555942	146556340	18.65	59.76	3.2	1.65	1.31e-08	1.49e-07
chr1	146643823	146644440	37	32.96	0.89	-0.16	0.442	0.614
chr1	146714019	146714355	17.77	23.58	1.33	0.4	0.0291	0.0785
chr1	147013117	147013364	34.25	11.08	0.32	-1.59	1.54e-10	2.42e-09
chr1	147071572	147071886	25.55	13.66	0.53	-0.88	0.00154	0.00614
chr1	147142405	147142758	50.97	20.07	0.39	-1.32	4.15e-06	2.94e-05
chr1	147806576	147806895	15.9	50.03	3.15	1.62	3.41e-07	2.99e-06
chr1	148241412	148241731	31.16	63.62	2.04	1.02	0.0287	0.0777
chr1	148556596	148556886	14.98	19.58	1.31	0.37	0.426	0.6
chr1	149223568	149224358	67.63	94.55	1.4	0.48	0.436	0.609
chr1	149224429	149224766	25.27	28.39	1.12	0.16	0.901	0.947
chr1	149858059	149858757	46.22	46.21	1	0	0.911	0.953
chr1	149859731	149860230	29.65	33.73	1.14	0.18	0.77	0.867
chr1	149870947	149871223	9.35	12.68	1.36	0.42	0.103	0.219
chr1	149969580	149969873	11.85	35.47	2.99	1.54	1.28e-09	1.7e-08
chr1	149982559	149982835	8.65	18.92	2.19	1.09	7.3e-06	4.91e-05
chr1	150039664	150040002	40.17	23.43	0.58	-0.77	0.00196	0.0076
chr1	150132556	150132942	16.21	33.62	2.07	1.03	0.000722	0.00314
chr1	150185850	150186395	19.49	28.15	1.44	0.52	0.0404	0.103
chr1	150208202	150208700	42.57	44.83	1.05	0.07	0.866	0.928
chr1	150241314	150241873	23.71	31.35	1.32	0.4	0.199	0.358
chr1	150244732	150245042	24.67	5.81	0.24	-2	2.51e-12	5.35e-11
chr1	150265913	150266470	22.12	40.69	1.84	0.86	0.00277	0.0103
chr1	150336011	150336409	25.52	52.32	2.05	1.02	0.000193	0.000958
chr1	150459561	150459894	27.24	78.74	2.89	1.51	5.07e-06	3.5e-05
chr1	150534560	150534903	38.1	859.84	22.57	4.48	7.59e-12	1.51e-10
chr1	150535239	150535588	43.04	212.32	4.93	2.29	2.81e-06	2.07e-05
chr1	150539864	150540108	12.09	119.48	9.88	3.25	1.57e-20	1.13e-18
chr1	150551940	150552220	15.43	62.29	4.04	1.98	4.11e-13	1.02e-11
chr1	150583984	150584294	49.8	27.07	0.54	-0.87	0.0025	0.00945
chr1	150601602	150601883	17.94	22.62	1.26	0.33	0.18	0.334
chr1	150601895	150602255	21.32	24.87	1.17	0.22	0.22	0.384
chr1	150669493	150669915	22.68	34.31	1.51	0.59	0.032	0.0849
chr1	150848875	150849334	17.22	17.21	1	0	0.607	0.746
chr1	150898612	150898886	23.53	29.68	1.26	0.33	0.195	0.353
chr1	151042738	151043296	34.67	26.33	0.76	-0.39	0.195	0.353
chr1	151128532	151128872	15.36	12.3	0.8	-0.31	0.552	0.705
chr1	151138354	151138653	33.34	41.69	1.25	0.32	0.39	0.568
chr1	151162531	151162841	21.36	22.95	1.07	0.1	0.864	0.927
chr1	151170810	151171377	34.81	29.4	0.84	-0.24	0.293	0.469
chr1	151227047	151227310	14.78	14.46	0.98	-0.03	0.842	0.914
chr1	151299919	151300229	17.03	14.02	0.82	-0.27	0.434	0.607
chr1	151319440	151319754	41.71	20.88	0.5	-0.98	0.000106	0.000559
chr1	151319779	151320107	47.35	23.89	0.5	-0.97	0.000506	0.00228
chr1	151371772	151372086	20.19	21.22	1.05	0.07	0.876	0.933
chr1	151431839	151432401	28.83	13.12	0.46	-1.11	9.78e-06	6.38e-05
chr1	151894100	151894410	20.32	22.92	1.13	0.17	0.943	0.972
chr1	152007086	152007362	8.17	26.67	3.26	1.65	8.31e-11	1.38e-09
chr1	153518140	153518554	11.07	12.83	1.16	0.2	0.683	0.802
chr1	153571333	153571704	80.44	29.84	0.37	-1.42	0.000554	0.00248
chr1	153606340	153606584	18.65	24.38	1.31	0.38	0.196	0.354
chr1	153643345	153643881	28.84	41.97	1.46	0.53	0.301	0.477
chr1	153763556	153763980	11.91	18.1	1.52	0.58	0.0939	0.204
chr1	153769673	153769996	10.29	11.73	1.14	0.18	0.606	0.746
chr1	153895586	153895869	18.98	26.98	1.42	0.5	0.0601	0.143
chr1	153918484	153918794	20.12	30.13	1.5	0.57	0.0546	0.132
chr1	153931068	153931320	14.01	17.63	1.26	0.32	0.443	0.615
chr1	153935883	153936162	10.12	21.37	2.11	1.04	6.33e-05	0.00035
chr1	153940138	153940413	17.77	16.74	0.94	-0.08	0.587	0.732
chr1	153962969	153963363	42.86	30.9	0.72	-0.47	0.0742	0.17
chr1	154155593	154156005	18.74	18.14	0.97	-0.05	0.339	0.517
chr1	154192967	154193403	26.12	31.91	1.22	0.28	0.304	0.481
chr1	154244686	154245247	30.61	34.58	1.13	0.17	0.519	0.68
chr1	154531168	154531574	23.2	45.36	1.96	0.95	0.00237	0.009
chr1	154580537	154580947	16.43	25.56	1.56	0.62	0.00384	0.0138
chr1	154600332	154600651	15.99	21.69	1.36	0.43	0.0363	0.0944
chr1	154810121	154810435	11.51	14.67	1.27	0.34	0.0992	0.213
chr1	154832145	154832564	14.8	16.68	1.13	0.17	1	1
chr1	154833062	154833342	61.71	26	0.42	-1.23	0.00177	0.00696
chr1	154909128	154909815	339.65	75.32	0.22	-2.17	0.00342	0.0124
chr1	154910092	154910402	20.48	11.33	0.55	-0.83	0.000454	0.00208
chr1	154916717	154917027	13.96	7.35	0.53	-0.88	2.98e-05	0.000176
chr1	154934231	154934676	52.79	19.21	0.36	-1.44	5.05e-06	3.49e-05
chr1	154947274	154947657	25.46	31.49	1.24	0.3	0.0936	0.204
chr1	154973227	154973537	24.97	47.87	1.92	0.93	2.63e-05	0.000156
chr1	154989989	154990299	11.59	11	0.95	-0.07	0.576	0.723
chr1	155034007	155034327	21.54	20.89	0.97	-0.04	0.785	0.879
chr1	155057185	155057495	16.08	14.85	0.92	-0.11	0.394	0.571
chr1	155145667	155145927	19.3	26.1	1.35	0.43	0.108	0.228
chr1	155163072	155163348	7.05	41.51	5.89	2.48	1.79e-26	2.89e-24
chr1	155164591	155164842	17.45	15.18	0.87	-0.2	0.443	0.615
chr1	155196392	155196689	15.16	14.35	0.95	-0.08	1	1
chr1	155197212	155197690	25.85	28.91	1.12	0.16	0.436	0.609
chr1	155210962	155211227	13.43	20.54	1.53	0.59	0.0378	0.0976
chr1	155214485	155214801	30.21	31.68	1.05	0.07	0.835	0.91
chr1	155220481	155220791	17.47	17.51	1	0	0.682	0.801
chr1	155231825	155232450	32.96	36.55	1.11	0.15	0.846	0.916
chr1	155278218	155278768	25.85	37.26	1.44	0.52	0.0448	0.112
chr1	155349484	155349735	141.44	5.97	0.04	-4.46	6.22e-13	1.47e-11
chr1	155532702	155533070	84.71	30.98	0.37	-1.44	0.000441	0.00202
chr1	155658553	155658903	107.42	27.88	0.26	-1.93	3.98e-05	0.000228
chr1	155826954	155827394	18.52	20.6	1.11	0.15	0.857	0.923
chr1	155904081	155904391	16.91	24.84	1.47	0.54	0.189	0.345
chr1	155907938	155908266	13.65	11.49	0.84	-0.24	0.112	0.233
chr1	155915996	155916336	22.1	36.67	1.66	0.72	0.0635	0.15
chr1	155948243	155948609	15.92	15.66	0.98	-0.02	0.648	0.777
chr1	155949393	155949703	15.85	8.76	0.55	-0.82	0.0057	0.0194
chr1	155990629	155990887	11.1	15.01	1.35	0.42	0.275	0.45
chr1	156024319	156024732	22.23	32.14	1.45	0.52	0.0718	0.165
chr1	156119412	156119687	42.75	16.72	0.39	-1.33	2.84e-06	2.09e-05
chr1	156163604	156163903	22.04	99.15	4.5	2.14	1.22e-10	1.95e-09
chr1	156182635	156182991	19.33	17.07	0.88	-0.17	0.158	0.303
chr1	156252597	156252907	19.81	25.4	1.28	0.35	0.249	0.42
chr1	156308143	156308568	29.17	44.72	1.53	0.61	0.0426	0.107
chr1	156389770	156390046	6.67	11	1.65	0.68	0.0275	0.0748
chr1	156391377	156391713	9.79	11.45	1.17	0.22	0.143	0.281
chr1	156426348	156426675	22.36	34.89	1.56	0.63	0.0348	0.0913
chr1	156474747	156475070	22.04	28.68	1.3	0.37	0.397	0.574
chr1	156571119	156571517	20.56	20.59	1	0	0.864	0.927
chr1	156577912	156578188	12.16	14.83	1.22	0.28	0.983	0.995
chr1	156695653	156695965	16.94	13.88	0.82	-0.28	0.292	0.469
chr1	156698481	156698773	13.49	20.99	1.56	0.62	0.149	0.291
chr1	156710863	156711178	28.05	46.78	1.67	0.73	0.0321	0.0851
chr1	156736849	156737383	33.22	45.13	1.36	0.44	0.233	0.399
chr1	157010672	157010932	3.75	12.5	3.33	1.61	0.000345	0.00162
chr1	157536414	157536704	10.66	26.48	2.48	1.27	7.82e-06	5.22e-05
chr1	157670603	157670913	12.01	20.13	1.68	0.72	0.0109	0.0341
chr1	157743844	157744154	17.9	11.7	0.65	-0.59	0.0056	0.0191
chr1	157776339	157776919	40.17	31.84	0.79	-0.33	0.297	0.473
chr1	158217960	158218270	16.79	9.51	0.57	-0.79	9.44e-05	0.000504
chr1	158921745	158922078	18.31	10.06	0.55	-0.83	0.00112	0.00465
chr1	158979475	158979862	12.62	21.54	1.71	0.75	0.024	0.0669
chr1	158985343	158985740	14.92	35.76	2.4	1.23	2.94e-06	2.15e-05
chr1	159037709	159038319	26.21	51.78	1.98	0.97	0.00328	0.012
chr1	159046984	159047340	16.63	198.3	11.92	3.54	1.73e-15	6.12e-14
chr1	159880269	159880543	10.98	11.69	1.06	0.09	0.857	0.923
chr1	160001690	160001975	12.71	15.71	1.24	0.3	0.133	0.266
chr1	160162928	160163226	13.02	16.42	1.26	0.32	0.157	0.302
chr1	160312969	160313261	20.61	19.43	0.94	-0.08	0.967	0.984
chr1	160458125	160458506	17.93	15.45	0.86	-0.21	0.351	0.528
chr1	160644247	160644555	18.4	13.54	0.74	-0.43	0.35	0.527
chr1	160752079	160752389	13.7	17.17	1.25	0.32	0.0994	0.213
chr1	160759476	160759827	17.6	20.76	1.18	0.23	0.123	0.251
chr1	160765769	160766045	19.72	19.31	0.98	-0.03	0.918	0.957
chr1	160807327	160807656	21.02	6.54	0.31	-1.61	9.62e-08	9.3e-07
chr1	161014613	161014958	17.55	20.28	1.16	0.2	0.625	0.759
chr1	161015621	161015971	22.63	23.05	1.02	0.03	0.794	0.884
chr1	161016398	161016678	8	17.47	2.18	1.08	0.00207	0.00798
chr1	161067435	161067788	12.48	17.14	1.37	0.44	0.445	0.617
chr1	161135644	161136424	37.78	27.41	0.73	-0.46	0.0857	0.19
chr1	161146835	161147218	17.66	10.17	0.58	-0.77	0.00463	0.0162
chr1	161155080	161155375	33.56	24.91	0.74	-0.42	0.0382	0.0984
chr1	161171936	161172394	19.18	24.98	1.3	0.37	0.176	0.328
chr1	161195337	161195787	19.86	27.45	1.38	0.46	0.466	0.635
chr1	161359620	161359896	7.77	17.25	2.22	1.1	0.00016	0.000808
chr1	161369378	161369663	18.18	23.28	1.28	0.35	0.198	0.357
chr1	161391704	161392050	10.64	16.97	1.59	0.65	0.205	0.365
chr1	161493547	161493852	9.64	16.05	1.66	0.71	0.0791	0.179
chr1	161500896	161501173	11.21	19.1	1.7	0.74	0.00568	0.0193
chr1	161509925	161510191	10.27	29.18	2.84	1.46	6.3e-07	5.21e-06
chr1	161582390	161582656	9.29	17.97	1.93	0.92	0.000196	0.000972
chr1	161675493	161675803	18.32	12.97	0.71	-0.48	0.226	0.391
chr1	161691191	161691501	19.51	5.44	0.28	-1.75	6.26e-12	1.27e-10
chr1	161735841	161736339	21.74	24.33	1.12	0.16	0.746	0.849
chr1	162467389	162467699	18.4	11.65	0.63	-0.64	0.00754	0.0248
chr1	163291450	163291782	36.81	59.46	1.62	0.68	0.0853	0.19
chr1	165362190	165362526	14.35	19.32	1.35	0.42	0.191	0.348
chr1	165567264	165567740	25.68	17.64	0.69	-0.53	0.00426	0.0151
chr1	165599940	165600339	16.93	24.98	1.48	0.55	0.143	0.281
chr1	165737895	165738308	18.61	22.62	1.22	0.28	0.605	0.745
chr1	165797311	165797621	12.38	10.03	0.81	-0.29	0.141	0.279
chr1	166059157	166059467	5.56	7.95	1.43	0.48	0.613	0.751
chr1	166845525	166845769	17.48	18.88	1.08	0.11	0.603	0.743
chr1	166879676	166879915	9.48	13.69	1.44	0.51	0.35	0.527
chr1	167178320	167178630	11.13	10.44	0.94	-0.09	0.432	0.605
chr1	167189170	167189574	18.03	16.61	0.92	-0.11	0.263	0.436
chr1	167297994	167298524	29.54	31.92	1.08	0.11	0.548	0.702
chr1	167468994	167469274	17.79	25.85	1.45	0.53	0.0507	0.124
chr1	167586753	167587072	14.67	18.88	1.29	0.35	0.183	0.337
chr1	167597275	167597647	19.92	21.19	1.06	0.09	0.782	0.877
chr1	167657202	167657478	9.59	12.56	1.31	0.37	0.179	0.333
chr1	167683766	167684094	19.83	27.31	1.38	0.45	0.46	0.631
chr1	167684697	167684987	17.27	24.83	1.44	0.51	0.135	0.27
chr1	167691015	167691291	7.67	13.35	1.74	0.76	0.0145	0.0435
chr1	167772581	167772870	18.68	16.61	0.89	-0.16	0.52	0.681
chr1	167905255	167905723	29.09	29.89	1.03	0.04	0.966	0.984
chr1	168147913	168148405	15.68	19.17	1.22	0.28	0.235	0.402
chr1	169336946	169337209	14.68	15.8	1.08	0.1	0.408	0.585
chr1	169454901	169455343	19.29	14.74	0.76	-0.38	0.16	0.306
chr1	169662345	169662632	5.39	21.39	3.97	1.89	2.41e-08	2.61e-07
chr1	169763981	169764293	17.52	21.77	1.24	0.3	0.397	0.575
chr1	169863015	169863495	27.21	48.19	1.77	0.81	0.0083	0.027
chr1	170043754	170044186	20.56	21.48	1.04	0.06	0.208	0.369
chr1	170500948	170501258	17.17	17.23	1	0	0.317	0.493
chr1	171221689	171221999	8.3	22.45	2.7	1.38	5.6e-07	4.7e-06
chr1	171282969	171283290	13.53	22.49	1.66	0.71	0.079	0.178
chr1	171454405	171454739	20.51	25.27	1.23	0.29	0.422	0.596
chr1	172501538	172502098	88.94	35.06	0.39	-1.33	0.00054	0.00242
chr1	172750683	172750995	5.66	23.34	4.12	1.95	6.48e-12	1.31e-10
chr1	172787993	172788411	36.22	34.89	0.96	-0.05	0.628	0.761
chr1	173379837	173380368	20.12	31.32	1.56	0.63	0.0189	0.0546
chr1	173387388	173387635	8.05	23.81	2.96	1.51	4.16e-07	3.57e-06
chr1	173446081	173446338	8.84	12.62	1.43	0.49	0.0791	0.179
chr1	173683831	173684186	20.15	22	1.09	0.12	0.936	0.967
chr1	173793473	173794157	32.13	39.22	1.22	0.28	0.65	0.778
chr1	173836930	173837289	24.93	30.83	1.24	0.3	0.387	0.564
chr1	174126371	174126616	6.55	14.81	2.26	1.12	9.48e-05	0.000505
chr1	174231978	174232329	30.67	14.29	0.47	-1.08	1.54e-05	9.67e-05
chr1	174245268	174245539	22.08	11.12	0.5	-0.96	0.0005	0.00226
chr1	174968346	174968985	35.06	47.45	1.35	0.43	0.116	0.24
chr1	174992416	174992762	22.45	23.8	1.06	0.08	0.593	0.735
chr1	174998888	174999198	15.39	21.69	1.41	0.48	0.149	0.29
chr1	175158069	175158573	20.64	43.27	2.1	1.05	0.000374	0.00175
chr1	175178301	175178693	13.47	16.65	1.24	0.3	0.473	0.641
chr1	175194144	175194613	57.99	23.02	0.4	-1.31	1.63e-05	0.000102
chr1	175194641	175194928	22.6	23.16	1.02	0.03	0.595	0.737
chr1	175288633	175288943	18.24	13.81	0.76	-0.39	0.00732	0.0242
chr1	176176675	176176980	16.85	27.41	1.63	0.69	0.0284	0.0771
chr1	177091996	177092313	13.44	5.21	0.39	-1.29	5.37e-06	3.69e-05
chr1	178550355	178550839	33.11	36.86	1.11	0.15	0.635	0.767
chr1	178575179	178575489	19.4	44.31	2.28	1.17	2.03e-05	0.000123
chr1	178577611	178577917	29.14	25.64	0.88	-0.18	0.0255	0.0704
chr1	178994906	178995409	37.5	20.01	0.53	-0.89	0.00281	0.0105
chr1	179050853	179051181	19.8	43.31	2.19	1.11	1.62e-06	1.25e-05
chr1	179334789	179335280	28.89	25.47	0.88	-0.18	0.182	0.336
chr1	179335556	179335866	17.19	3.24	0.19	-2.24	1.4e-13	3.68e-12
chr1	179851720	179852036	36.28	43.97	1.21	0.27	0.494	0.659
chr1	179923528	179923889	32.43	29.34	0.9	-0.14	0.295	0.471
chr1	180471888	180472198	21.24	19.09	0.9	-0.15	0.175	0.327
chr1	180992024	180992374	11.47	12.16	1.06	0.08	0.99	0.997
chr1	181056653	181056944	13.84	19.09	1.38	0.45	0.115	0.237
chr1	181057722	181058054	21.38	25.44	1.19	0.25	0.26	0.431
chr1	182602970	182603248	10.44	12.36	1.18	0.23	0.142	0.279
chr1	182614109	182614419	38.47	10.68	0.28	-1.8	3.54e-11	6.23e-10
chr1	182808591	182808912	13.13	13.81	1.05	0.07	0.703	0.817
chr1	183439351	183439695	16.16	14.01	0.87	-0.2	0.239	0.407
chr1	183441000	183441310	22.72	24.65	1.08	0.12	0.893	0.942
chr1	183442124	183442537	23.01	10.22	0.44	-1.13	8.21e-07	6.65e-06
chr1	183447198	183447442	9.83	6.22	0.63	-0.62	0.0451	0.112
chr1	184020639	184020902	12.72	15.76	1.24	0.3	0.263	0.435
chr1	185126007	185126459	21.27	30.21	1.42	0.5	0.0529	0.129
chr1	185286530	185286884	16.34	22.35	1.37	0.44	0.0626	0.148
chr1	185308407	185308666	7.82	20	2.56	1.3	8.91e-06	5.86e-05
chr1	185572412	185572724	8.23	28.6	3.48	1.74	2.64e-11	4.79e-10
chr1	186051497	186051741	37.91	22.08	0.58	-0.77	0.00059	0.00262
chr1	186344326	186344720	22.61	31.85	1.41	0.48	0.0763	0.173
chr1	192485968	192486285	18.34	34.34	1.87	0.89	0.00562	0.0192
chr1	192544625	192544958	16.05	29.69	1.85	0.87	0.000668	0.00293
chr1	192574170	192574512	13.2	16.05	1.22	0.27	0.44	0.612
chr1	192578155	192578494	19.41	21.59	1.11	0.15	0.755	0.856
chr1	192595703	192596030	16	47.45	2.97	1.54	2.12e-08	2.31e-07
chr1	192777926	192778307	20.32	19.62	0.97	-0.05	0.942	0.971
chr1	193028415	193028761	22.73	31.66	1.39	0.47	0.184	0.339
chr1	193090919	193091542	31.12	34.73	1.12	0.16	0.84	0.913
chr1	193506539	193506849	31.45	10.35	0.33	-1.56	9.05e-12	1.78e-10
chr1	193506858	193507113	12.96	14.15	1.09	0.12	0.497	0.661
chr1	194258684	194259087	26.8	43.08	1.61	0.67	0.0453	0.113
chr1	195164625	195164911	5.88	20.87	3.55	1.74	1.37e-08	1.55e-07
chr1	197115759	197116214	25.72	18.55	0.72	-0.46	0.0256	0.0707
chr1	197170520	197170911	23.83	42.73	1.79	0.83	0.000864	0.00369
chr1	197898088	197898398	10.37	9.06	0.87	-0.19	0.0915	0.2
chr1	198171533	198171809	3.01	22.37	7.43	2.7	3.9e-17	1.75e-15
chr1	198567878	198568284	27.38	22.07	0.81	-0.3	0.168	0.318
chr1	198590056	198590396	22.36	30.01	1.34	0.42	0.449	0.62
chr1	198590581	198590992	29.54	30.46	1.03	0.04	0.468	0.637
chr1	198591650	198592010	12.42	18.1	1.46	0.53	0.208	0.37
chr1	198607119	198607364	26.73	5.3	0.2	-2.23	7.79e-19	4.33e-17
chr1	198633340	198633650	18.74	7.39	0.39	-1.29	2.47e-09	3.13e-08
chr1	198650948	198651272	22.34	37.79	1.69	0.75	0.0427	0.107
chr1	199010627	199010996	14.97	40.97	2.74	1.42	1.75e-06	1.34e-05
chr1	199212662	199212901	9.8	11.83	1.21	0.26	0.413	0.59
chr1	200379182	200379582	19.41	17.85	0.92	-0.12	0.733	0.839
chr1	200589927	200590203	12.56	17.59	1.4	0.47	0.0478	0.118
chr1	200988576	200988947	15.38	16.41	1.07	0.09	0.919	0.957
chr1	202317569	202317923	18.52	21.17	1.14	0.19	0.523	0.683
chr1	202858186	202858430	14.93	21.74	1.46	0.53	0.0291	0.0785
chr1	202896303	202896622	18.47	27.71	1.5	0.57	0.0996	0.214
chr1	202976215	202976569	20.06	24.54	1.22	0.28	0.38	0.558
chr1	203238232	203238500	14.41	13.57	0.94	-0.08	0.501	0.665
chr1	203242254	203242556	21.05	20.46	0.97	-0.04	0.916	0.955
chr1	203256447	203256950	35.42	54.35	1.53	0.61	0.215	0.378
chr1	203258567	203258999	31.85	46.95	1.47	0.55	0.244	0.413
chr1	203259424	203259940	25.15	58.33	2.32	1.2	7.4e-05	0.000406
chr1	203264946	203265256	13.82	11.08	0.8	-0.31	0.52	0.681
chr1	203267878	203268188	14.25	5.99	0.42	-1.18	5.24e-06	3.61e-05
chr1	203268354	203268682	23.23	22.32	0.96	-0.06	0.793	0.883
chr1	203274217	203274497	12.13	17.89	1.47	0.54	0.0427	0.108
chr1	203290056	203290472	34.79	43.4	1.25	0.32	0.209	0.371
chr1	203294088	203294646	25.99	20.49	0.79	-0.34	0.396	0.574
chr1	203294952	203295228	15.36	15.51	1.01	0.01	0.791	0.882
chr1	203296387	203296772	31.37	27.86	0.89	-0.17	0.469	0.638
chr1	203296810	203297255	19.17	19.51	1.02	0.02	0.655	0.782
chr1	203309240	203309516	9.8	12.9	1.32	0.38	0.331	0.508
chr1	203734096	203734406	15.2	12.95	0.85	-0.22	0.131	0.263
chr1	203764539	203764830	13.05	17.48	1.34	0.41	0.142	0.28
chr1	203830503	203830899	25.84	29.78	1.15	0.2	0.36	0.538
chr1	204283440	204283689	31.96	10.3	0.32	-1.59	8.45e-11	1.4e-09
chr1	204422311	204422556	9.24	33.52	3.63	1.8	3.66e-11	6.4e-10
chr1	204475521	204475817	15.92	18.26	1.15	0.19	0.619	0.755
chr1	204476044	204476414	23.25	31.81	1.37	0.44	0.272	0.446
chr1	204476873	204477183	23.43	9.07	0.39	-1.32	5.72e-10	8.07e-09
chr1	204485242	204485651	20.32	21.87	1.08	0.1	0.777	0.873
chr1	204490360	204490791	35.05	23.17	0.66	-0.59	0.016	0.0474
chr1	205090913	205091648	53.5	55.41	1.04	0.05	0.78	0.875
chr1	205180725	205181047	17.71	23.75	1.34	0.41	0.281	0.456
chr1	205225345	205225589	11.34	10.38	0.92	-0.12	0.566	0.715
chr1	205257415	205257802	34.61	42.09	1.22	0.28	0.386	0.564
chr1	205282831	205283155	15.23	68.54	4.5	2.13	5.1e-13	1.23e-11
chr1	205304786	205305097	11.39	13.29	1.17	0.21	0.701	0.815
chr1	205564572	205564926	17.47	11.81	0.68	-0.54	0.0136	0.0414
chr1	205600238	205600589	14.04	20.5	1.46	0.53	0.214	0.378
chr1	205601071	205601345	16.37	16.43	1	0	0.825	0.903
chr1	205717949	205718259	29.65	10.43	0.35	-1.46	8.04e-11	1.35e-09
chr1	205719332	205719674	18.5	21.71	1.17	0.23	0.583	0.729
chr1	205744227	205744760	17.76	38.9	2.19	1.11	0.000338	0.00159
chr1	205761844	205762120	5.16	20.76	4.02	1.91	1.15e-10	1.86e-09
chr1	206234442	206234737	12.71	12.19	0.96	-0.06	0.921	0.958
chr1	206290163	206290588	28.26	67.38	2.38	1.24	0.0012	0.00493
chr1	206291766	206292103	7.48	18.26	2.44	1.23	0.00013	0.000672
chr1	206299332	206299670	24.14	23.96	0.99	-0.01	0.881	0.936
chr1	206304394	206304639	9.24	16.61	1.8	0.81	0.0158	0.0469
chr1	206732659	206732903	34.41	8.52	0.25	-1.95	1.06e-13	2.85e-12
chr1	206785681	206786022	20.04	23.02	1.15	0.2	0.496	0.66
chr1	206808538	206808926	10.05	15.56	1.55	0.61	0.0624	0.148
chr1	206853085	206853443	21.57	24.23	1.12	0.16	0.59	0.734
chr1	206912640	206913088	16.21	33.68	2.08	1.03	0.000255	0.00123
chr1	206939833	206940078	4.39	11.49	2.62	1.29	0.000146	0.000748
chr1	206955807	206956197	12.22	30.55	2.5	1.29	7.1e-07	5.84e-06
chr1	207096456	207096892	19.62	22.06	1.12	0.16	0.552	0.705
chr1	207098645	207098951	12.96	26.81	2.07	1.02	0.000195	0.000966
chr1	207103751	207104035	13.38	29.59	2.21	1.12	1.78e-06	1.36e-05
chr1	207510558	207510865	8.15	15.67	1.92	0.9	0.006	0.0203
chr1	207752765	207753058	9.21	36.62	3.98	1.94	1.18e-12	2.72e-11
chr1	207981068	207981378	15.38	8.3	0.54	-0.85	0.00136	0.00551
chr1	207997241	207997527	20.76	25.31	1.22	0.28	0.709	0.821
chr1	207999209	207999505	26.08	31.58	1.21	0.27	0.58	0.726
chr1	208005215	208005459	4.96	18.02	3.63	1.76	8.16e-08	7.98e-07
chr1	208037246	208037556	21.46	10.15	0.47	-1.04	2.24e-07	2.03e-06
chr1	208108546	208108896	6.54	11.75	1.8	0.8	0.0923	0.202
chr1	208351083	208351386	4.35	18.17	4.18	1.95	3.8e-09	4.68e-08
chr1	209846654	209846971	4.97	19.77	3.98	1.89	6.94e-08	6.85e-07
chr1	209929309	209929619	17.25	11.78	0.68	-0.53	0.00527	0.0181
chr1	209957729	209958073	17.15	20.06	1.17	0.22	0.479	0.647
chr1	210001132	210001497	21.23	34.07	1.6	0.67	0.0303	0.0812
chr1	211556002	211556288	13.36	17.69	1.32	0.39	0.111	0.231
chr1	211700390	211700685	6.04	17.15	2.84	1.43	0.000215	0.00106
chr1	211870716	211871109	14.56	22.04	1.51	0.58	0.00261	0.00983
chr1	212113305	212113554	7.01	21.49	3.07	1.55	4.34e-09	5.32e-08
chr1	212208299	212208720	22.25	37.18	1.67	0.73	0.0243	0.0676
chr1	212208770	212209207	25.24	32.42	1.28	0.35	0.159	0.304
chr1	212458624	212458915	15.59	14.51	0.93	-0.1	0.588	0.732
chr1	212459549	212459859	12.09	12.57	1.04	0.05	0.897	0.945
chr1	212588205	212588654	20.92	33.55	1.6	0.67	0.0156	0.0463
chr1	212629235	212629550	13.44	13.33	0.99	-0.01	0.851	0.92
chr1	212661978	212662302	6.71	14.87	2.22	1.09	0.000585	0.0026
chr1	212740495	212740829	8.24	26.2	3.18	1.61	4.88e-10	6.93e-09
chr1	212781899	212782205	7.8	19.26	2.47	1.25	4.01e-06	2.85e-05
chr1	212965020	212965330	29.17	36.43	1.25	0.32	0.299	0.475
chr1	212967875	212968296	18.46	21.34	1.16	0.2	0.477	0.645
chr1	213224280	213224663	26.31	14	0.53	-0.89	5.9e-05	0.000328
chr1	214601269	214601505	28.63	5.04	0.18	-2.39	2.94e-17	1.35e-15
chr1	214776189	214776558	18.74	21.89	1.17	0.22	0.866	0.928
chr1	217804387	217804736	118.74	30.05	0.25	-1.96	9.91e-05	0.000526
chr1	218458403	218458748	16.54	23.99	1.45	0.52	0.0566	0.136
chr1	219347011	219347610	19.9	27.24	1.37	0.44	0.159	0.304
chr1	220219877	220220135	16.29	21.62	1.33	0.4	0.393	0.571
chr1	220263029	220263394	35.56	72.27	2.03	1.01	0.000973	0.0041
chr1	220267237	220267513	8.98	22.74	2.53	1.29	5.01e-07	4.25e-06
chr1	220445742	220446115	21.42	22.43	1.05	0.06	0.754	0.855
chr1	221219537	221219813	5.9	20.77	3.52	1.73	2.29e-11	4.21e-10
chr1	221950093	221950393	12.6	18.5	1.47	0.54	0.00489	0.017
chr1	221951137	221951413	13.56	26.16	1.93	0.92	0.00118	0.00485
chr1	222628509	222628767	10.02	14.52	1.45	0.51	0.131	0.264
chr1	222817408	222817757	67.16	26.23	0.39	-1.34	0.000155	0.000785
chr1	222885970	222886339	13.6	18.15	1.33	0.4	0.0996	0.214
chr1	222886554	222886811	16.18	16.42	1.01	0.02	0.814	0.895
chr1	224180230	224180474	14.7	19.82	1.35	0.42	0.142	0.279
chr1	224301667	224301922	12.27	13.27	1.08	0.11	0.714	0.825
chr1	224380188	224380443	10.15	12.54	1.24	0.29	0.578	0.725
chr1	224390950	224391199	5.92	16.6	2.8	1.41	2.27e-05	0.000136
chr1	224517811	224518163	23.01	15.55	0.68	-0.55	0.00526	0.0181
chr1	224622432	224622676	11.37	11.33	1	-0.01	0.857	0.923
chr1	225615759	225616145	12.18	14.21	1.17	0.21	0.242	0.411
chr1	225632598	225632908	26.08	23.22	0.89	-0.16	0.38	0.557
chr1	225965294	225965564	17.38	18.02	1.04	0.05	0.851	0.92
chr1	226111765	226112099	15.92	15.91	1	0	0.778	0.874
chr1	226186911	226187485	33.41	39.81	1.19	0.25	0.446	0.617
chr1	226216709	226216968	8.93	12.76	1.43	0.49	0.0927	0.202
chr1	226297951	226298264	5.35	20.62	3.85	1.85	4.73e-11	8.19e-10
chr1	226315190	226315541	12.65	18.56	1.47	0.53	0.0619	0.147
chr1	226374312	226374556	10.72	14.49	1.35	0.42	0.335	0.512
chr1	226537731	226538074	16.21	7.78	0.48	-1.01	0.00116	0.00479
chr1	226543427	226543710	12.41	15	1.21	0.26	0.908	0.951
chr1	226841113	226841536	35.09	17.64	0.5	-0.97	0.000305	0.00145
chr1	226850600	226851053	36.71	73.36	2	0.99	0.00923	0.0295
chr1	226862815	226863068	16.31	16.03	0.98	-0.02	0.617	0.753
chr1	226876209	226876519	13.67	12.09	0.88	-0.17	0.654	0.781
chr1	226878992	226879302	12.75	11.48	0.9	-0.15	0.591	0.734
chr1	227015782	227016139	12.83	17.09	1.33	0.4	0.267	0.44
chr1	227127589	227127996	24.39	24.2	0.99	-0.01	1	1
chr1	227922905	227923265	19.3	24.4	1.26	0.33	0.291	0.468
chr1	228290942	228291229	13.17	19.63	1.49	0.56	0.132	0.266
chr1	228296882	228297126	14.21	21.8	1.53	0.6	0.0312	0.0832
chr1	228325969	228326279	16.67	5.08	0.3	-1.62	1.43e-08	1.61e-07
chr1	228353319	228353598	14.51	21.14	1.46	0.53	0.0368	0.0954
chr1	228354036	228354378	12.7	6.55	0.52	-0.91	0.00479	0.0167
chr1	228651417	228651838	15.63	5.92	0.38	-1.33	3.95e-07	3.41e-06
chr1	228674589	228674899	20.68	13.74	0.66	-0.57	0.0596	0.142
chr1	228678210	228678550	13.02	13.01	1	0	0.483	0.65
chr1	229643961	229644262	19.8	20.34	1.03	0.04	0.532	0.69
chr1	229694518	229694788	14.46	14.43	1	0	0.681	0.801
chr1	230031300	230031630	57.87	38.13	0.66	-0.6	0.0894	0.197
chr1	230259552	230259858	7.15	20.79	2.91	1.48	1.06e-07	1.02e-06
chr1	230777968	230778259	15.8	15.31	0.97	-0.04	0.427	0.6
chr1	231115173	231115483	13.01	6.6	0.51	-0.93	0.000129	0.00067
chr1	231347112	231347461	13.84	20.38	1.47	0.54	0.103	0.219
chr1	231376768	231377258	17.5	15.18	0.87	-0.2	0.697	0.813
chr1	231473519	231473863	25.01	35.96	1.44	0.52	0.0692	0.16
chr1	231664065	231664380	28.54	23.88	0.84	-0.25	0.144	0.283
chr1	231748526	231748802	9.93	24.2	2.44	1.24	3.37e-06	2.43e-05
chr1	234508993	234509523	31.45	41.38	1.32	0.39	0.417	0.593
chr1	234658332	234658699	14.99	28.58	1.91	0.91	0.000626	0.00277
chr1	234659372	234659624	7.63	12.3	1.61	0.65	0.0823	0.184
chr1	234745817	234746168	11.18	14.04	1.26	0.32	0.255	0.426
chr1	234748428	234748715	20.14	29.02	1.44	0.52	0.22	0.384
chr1	234908153	234908397	9.94	12.12	1.22	0.27	0.173	0.324
chr1	235098329	235098635	13.54	18.02	1.33	0.4	0.335	0.512
chr1	235098956	235099266	16.25	31.94	1.97	0.95	0.000632	0.00279
chr1	235114097	235114454	17.62	28.71	1.63	0.69	0.0153	0.0456
chr1	235114579	235114867	12.25	26.82	2.19	1.1	1.17e-05	7.48e-05
chr1	235116767	235117051	6.38	13.91	2.18	1.07	0.00147	0.00589
chr1	235123380	235123628	7.44	17.81	2.39	1.21	0.00101	0.00421
chr1	235147342	235147988	20.95	103.8	4.95	2.28	8.19e-11	1.37e-09
chr1	235243072	235243348	4.69	16.63	3.55	1.72	7.84e-07	6.37e-06
chr1	235292078	235292516	23.02	26.28	1.14	0.19	0.443	0.615
chr1	235491615	235492383	34.46	48.78	1.42	0.5	0.17	0.32
chr1	235667845	235668155	17.13	18.29	1.07	0.09	0.496	0.66
chr1	236118004	236118520	17.93	23.75	1.32	0.4	0.114	0.237
chr1	236135118	236135402	10.29	16.73	1.63	0.68	0.0404	0.103
chr1	236319825	236320287	13.64	48.1	3.53	1.78	5.3e-11	9.14e-10
chr1	236447707	236448047	26.87	14.89	0.55	-0.83	2.91e-06	2.13e-05
chr1	236767725	236768005	13.9	81.96	5.9	2.52	1.47e-16	6.06e-15
chr1	237899998	237900242	3.56	14.88	4.18	1.92	6.9e-06	4.65e-05
chr1	240851163	240851407	3.63	14.45	3.98	1.85	1.07e-07	1.03e-06
chr1	241696247	241696497	9.29	16.79	1.81	0.82	0.0164	0.0485
chr1	241933541	241933777	10.63	5.72	0.54	-0.84	1.68e-05	0.000105
chr1	243418592	243418919	16.94	27.15	1.6	0.66	0.0424	0.107
chr1	243419189	243419452	12.64	20.08	1.59	0.65	0.0281	0.0762
chr1	244615433	244615747	16.49	25.35	1.54	0.61	0.0849	0.189
chr1	244816017	244816354	15.66	21.46	1.37	0.44	0.0911	0.199
chr1	244898763	244899096	13.78	10.05	0.73	-0.44	0.135	0.27
chr1	245027774	245028122	15.67	49.71	3.17	1.63	8.23e-11	1.37e-09
chr1	245084313	245084603	7.09	16.28	2.3	1.14	0.00392	0.014
chr1	245205998	245206308	8.04	11.84	1.47	0.53	0.136	0.27
chr1	246729415	246729840	19.41	30.37	1.56	0.63	0.0368	0.0953
chr1	247095432	247095691	11.36	17.7	1.56	0.62	0.0127	0.0388
chr1	247267460	247267789	12.76	15.39	1.21	0.26	0.629	0.763
chr1	247553549	247553825	12.8	19.95	1.56	0.62	0.0195	0.0559
chr1	249167877	249168192	15.64	23.55	1.51	0.58	0.0904	0.198
chr1	249168218	249168608	16.1	30.97	1.92	0.92	0.00123	0.00501
chr10	173853	174294	7.97	9.23	1.16	0.2	0.552	0.705
chr10	329790	330149	6.88	11.84	1.72	0.74	0.00923	0.0295
chr10	363284	363559	15.37	15.36	1	0	0.796	0.885
chr10	496902	497175	12.85	5.9	0.46	-1.06	0.00399	0.0143
chr10	556945	557235	13.78	12.74	0.92	-0.11	0.567	0.717
chr10	1095383	1095768	20.46	11.87	0.58	-0.76	0.00318	0.0117
chr10	1496669	1496966	14.43	9.84	0.68	-0.53	0.227	0.393
chr10	1505291	1505585	5.17	3.85	0.74	-0.38	0.677	0.797
chr10	1531343	1531619	20.5	21.63	1.06	0.08	0.758	0.858
chr10	2742867	2743177	6.9	8.83	1.28	0.33	0.441	0.613
chr10	3827489	3827785	18.34	17.11	0.93	-0.1	0.285	0.461
chr10	3853662	3853972	14.84	10.11	0.68	-0.53	0.00721	0.0239
chr10	4178401	4178659	10.58	5.99	0.57	-0.77	0.0232	0.0649
chr10	5671887	5672131	12.16	9.68	0.8	-0.31	0.503	0.666
chr10	5726458	5726816	19.34	16.05	0.83	-0.26	0.408	0.585
chr10	5847683	5847996	9.05	10.87	1.2	0.25	0.48	0.647
chr10	5882240	5882596	27.35	17	0.62	-0.67	0.0134	0.0409
chr10	5882911	5883324	69.35	14.47	0.21	-2.22	1.7e-08	1.88e-07
chr10	5894326	5894602	10.64	14.76	1.39	0.45	0.0885	0.195
chr10	6092810	6093289	24.62	26.23	1.07	0.09	0.791	0.882
chr10	6128304	6128711	17.76	18.65	1.05	0.07	0.398	0.576
chr10	6130687	6131079	21.43	22.45	1.05	0.07	0.874	0.932
chr10	6205504	6205910	16.38	17.57	1.07	0.1	0.155	0.299
chr10	6244609	6244998	17.27	15.45	0.89	-0.16	0.826	0.904
chr10	6389270	6389580	18.14	8.77	0.48	-1.01	0.000175	0.000879
chr10	6389862	6390570	56	70.55	1.26	0.33	0.577	0.724
chr10	6969559	6969867	16.23	12.86	0.79	-0.33	0.169	0.318
chr10	7514019	7514363	20.65	26.18	1.27	0.34	0.232	0.399
chr10	7860240	7860550	17.33	15.69	0.91	-0.14	0.613	0.751
chr10	11205232	11205508	15.06	13.53	0.9	-0.15	0.825	0.903
chr10	11220681	11221005	18.17	18.46	1.02	0.02	0.987	0.996
chr10	11706139	11706439	15.67	9.17	0.59	-0.74	0.000879	0.00374
chr10	11720176	11720451	23.58	22.73	0.96	-0.05	0.783	0.878
chr10	11726748	11727088	19.47	15.37	0.79	-0.33	0.157	0.301
chr10	11727109	11727374	15.88	15.22	0.96	-0.06	0.643	0.774
chr10	12084894	12085351	29.43	21.03	0.71	-0.48	0.031	0.0829
chr10	12110619	12110924	15.64	18.61	1.19	0.24	0.151	0.293
chr10	12164709	12164977	6.7	28.78	4.3	2.02	1.15e-12	2.65e-11
chr10	12237597	12238040	20.31	15.15	0.75	-0.41	0.549	0.703
chr10	12285925	12286207	15.53	20.6	1.33	0.4	0.0955	0.207
chr10	12306276	12306593	17.71	18.15	1.02	0.03	0.552	0.705
chr10	12526852	12527237	19.48	19.76	1.01	0.02	0.838	0.911
chr10	13203170	13203494	17.38	15.17	0.87	-0.19	0.693	0.809
chr10	13413972	13414230	10.26	9.13	0.89	-0.16	0.808	0.892
chr10	13628708	13629038	16.64	17.72	1.06	0.09	0.898	0.946
chr10	13850975	13851215	11.19	3.45	0.31	-1.57	7.54e-06	5.04e-05
chr10	13873892	13874202	14.62	9.85	0.67	-0.55	0.439	0.612
chr10	14640449	14640740	5.13	8.24	1.61	0.63	0.0216	0.0609
chr10	14644009	14644319	19.59	11.54	0.59	-0.74	0.00251	0.00949
chr10	14650452	14650728	13.88	9.25	0.67	-0.56	0.184	0.338
chr10	14690220	14690526	25.71	18.07	0.7	-0.5	0.0488	0.12
chr10	14701719	14702275	29.36	27.91	0.95	-0.07	0.47	0.639
chr10	14792953	14793315	11.66	13.34	1.14	0.19	0.217	0.381
chr10	14879955	14880272	21.27	23.23	1.09	0.12	0.6	0.741
chr10	14996055	14996534	21.08	19.68	0.93	-0.1	0.666	0.791
chr10	15001045	15001355	17.48	7.2	0.41	-1.22	5.16e-05	0.00029
chr10	16859571	16859865	19.58	20.61	1.05	0.07	0.422	0.597
chr10	17272511	17272896	15.34	13.47	0.88	-0.18	0.525	0.685
chr10	17628733	17629043	11.2	4.93	0.44	-1.11	0.000225	0.0011
chr10	17685859	17686169	20.97	13.59	0.65	-0.61	0.00354	0.0128
chr10	18483238	18483494	8.71	4.2	0.48	-0.97	0.00157	0.00625
chr10	18948071	18948470	17.05	25.04	1.47	0.54	0.00978	0.0311
chr10	22292618	22292992	13.37	12.92	0.97	-0.05	0.955	0.978
chr10	23012178	23012493	8.91	14.87	1.67	0.71	0.0129	0.0394
chr10	23055140	23055514	17.82	7.44	0.42	-1.21	2.2e-06	1.65e-05
chr10	24672659	24672970	5.18	50.71	9.79	3.17	3e-41	2.58e-38
chr10	25304961	25305271	13.76	8.92	0.65	-0.6	0.000959	0.00404
chr10	26624136	26624507	19.16	16.36	0.85	-0.22	0.529	0.688
chr10	26661801	26662210	9.61	18.98	1.98	0.95	0.000198	0.000979
chr10	26745959	26746255	12.56	17.53	1.4	0.46	0.0765	0.174
chr10	27015073	27015383	8.78	9.93	1.13	0.17	1	1
chr10	27026627	27026920	10.39	21.05	2.03	0.99	0.000426	0.00196
chr10	27088335	27088635	10.34	12.43	1.2	0.25	0.396	0.573
chr10	27389116	27389591	25.61	22.66	0.88	-0.17	0.43	0.604
chr10	27443223	27443473	16.29	15.41	0.95	-0.08	0.632	0.765
chr10	27530621	27530931	24.67	10.29	0.42	-1.22	1.52e-07	1.43e-06
chr10	27530991	27531300	22.3	19.43	0.87	-0.19	0.403	0.581
chr10	27531878	27532498	22.38	31.96	1.43	0.5	0.09	0.198
chr10	27792957	27793360	25.21	27.87	1.11	0.14	0.253	0.424
chr10	30287286	30287561	13.67	9.42	0.69	-0.51	0.586	0.73
chr10	30994205	30994581	11.62	16.28	1.4	0.47	0.231	0.397
chr10	31389998	31390279	3.48	12.11	3.48	1.66	5.85e-06	3.98e-05
chr10	32635978	32636222	10.28	13.5	1.31	0.38	0.345	0.522
chr10	33260615	33260929	11.31	5.9	0.52	-0.88	0.00304	0.0112
chr10	33269491	33269837	13.23	11.46	0.87	-0.2	0.562	0.713
chr10	35379416	35379689	63.51	18.95	0.3	-1.72	2.66e-06	1.97e-05
chr10	35415515	35416183	26.64	26.8	1.01	0.01	0.63	0.764
chr10	35485026	35485305	12.69	14.13	1.11	0.15	0.585	0.73
chr10	35668028	35668520	17.37	15.07	0.87	-0.2	0.406	0.583
chr10	37177967	37178214	9.59	12.39	1.29	0.35	0.0704	0.162
chr10	37717723	37717994	3.28	15.41	4.7	2.07	1.73e-08	1.92e-07
chr10	37718249	37718541	3.4	15.19	4.47	2.01	4.14e-07	3.56e-06
chr10	38265250	38265828	24.57	29.07	1.18	0.24	0.303	0.479
chr10	38299198	38299508	19.74	13.48	0.68	-0.53	0.0111	0.0346
chr10	43278064	43278319	14.66	13.74	0.94	-0.09	0.464	0.634
chr10	43913604	43914109	20.18	6.7	0.33	-1.52	2.32e-06	1.74e-05
chr10	43951069	43951456	16.47	20.96	1.27	0.34	0.159	0.304
chr10	45474119	45474459	3.68	22.16	6.02	2.44	5.63e-17	2.45e-15
chr10	46951327	46951603	8.67	9.45	1.09	0.12	0.427	0.6
chr10	46983707	46983984	15	13.03	0.87	-0.2	0.268	0.442
chr10	49864320	49864594	14.31	10.15	0.71	-0.48	0.27	0.443
chr10	49876138	49876528	37.89	18.89	0.5	-0.98	0.000842	0.00359
chr10	49879716	49880034	20.27	18.87	0.93	-0.1	0.795	0.884
chr10	49880372	49880731	17.41	14.16	0.81	-0.29	0.436	0.609
chr10	52383633	52383931	10.73	16.99	1.58	0.64	0.000948	0.004
chr10	52384261	52384572	16.41	27.77	1.69	0.74	0.000554	0.00247
chr10	53459582	53459858	9.53	36.36	3.82	1.88	2.51e-12	5.35e-11
chr10	60028623	60028947	23.6	26.65	1.13	0.17	0.185	0.339
chr10	60144854	60145413	23.61	14.92	0.63	-0.64	0.0089	0.0286
chr10	61645424	61645734	22.71	9.57	0.42	-1.2	7.23e-07	5.92e-06
chr10	61996741	61997017	22.46	17.72	0.79	-0.33	0.527	0.686
chr10	63656598	63656882	36.73	10.86	0.3	-1.71	1.92e-09	2.47e-08
chr10	63659835	63660222	15.62	13.89	0.89	-0.16	0.331	0.508
chr10	63752508	63752796	5.95	28.91	4.86	2.19	2.87e-16	1.13e-14
chr10	63759903	63760260	10.63	13.07	1.23	0.29	0.126	0.256
chr10	63803225	63803587	6.83	21.95	3.21	1.62	2.16e-10	3.26e-09
chr10	63808265	63808541	5.06	31.08	6.14	2.51	5.45e-22	4.7e-20
chr10	64028340	64028607	20.72	4.06	0.2	-2.22	7.84e-13	1.84e-11
chr10	64413022	64413344	27.26	30.09	1.1	0.14	0.685	0.804
chr10	64576518	64576838	14.74	12.85	0.87	-0.19	0.938	0.969
chr10	65028868	65029246	21.61	23.95	1.11	0.14	0.732	0.838
chr10	65801007	65801275	13.83	10.41	0.75	-0.39	0.432	0.605
chr10	67261028	67261289	4.5	10.48	2.33	1.13	0.000778	0.00335
chr10	69609073	69609360	11.16	17.63	1.58	0.64	0.064	0.151
chr10	69834585	69834936	13.74	9.58	0.7	-0.5	0.0163	0.0481
chr10	70091408	70091922	40.86	29.3	0.72	-0.47	0.131	0.263
chr10	70287157	70287483	18.58	14.86	0.8	-0.31	0.572	0.72
chr10	70319909	70320185	3.87	7.66	1.98	0.9	0.00175	0.00689
chr10	70360028	70360304	12.36	17.68	1.43	0.5	0.0244	0.0677
chr10	70480680	70480996	17.27	16	0.93	-0.11	0.673	0.795
chr10	70660874	70661294	15.68	14.78	0.94	-0.08	0.929	0.963
chr10	70939577	70940108	37.34	28.97	0.78	-0.36	0.195	0.353
chr10	71267654	71267898	10.33	7.68	0.74	-0.41	0.107	0.225
chr10	71712594	71712830	22.73	1.42	0.06	-3.6	1.15e-30	2.96e-28
chr10	72335731	72336158	23.57	10.19	0.43	-1.17	6.37e-05	0.000352
chr10	73454350	73454693	18.58	21.34	1.15	0.2	0.202	0.362
chr10	73487422	73487858	18.49	18.64	1.01	0.01	0.623	0.758
chr10	73610815	73611173	16.59	13.99	0.84	-0.24	0.631	0.764
chr10	73868615	73868925	17.96	3.35	0.19	-2.26	2.83e-13	7.21e-12
chr10	73975677	73976223	32.08	25.47	0.79	-0.33	0.342	0.519
chr10	74008576	74008913	25.15	15.22	0.61	-0.71	0.0224	0.0629
chr10	74020521	74020802	16.12	10.52	0.65	-0.59	0.0704	0.162
chr10	74033431	74033759	41.1	23.68	0.58	-0.78	0.0315	0.0839
chr10	74056950	74057408	28.4	30.6	1.08	0.11	0.818	0.898
chr10	74079373	74079731	13.58	11.18	0.82	-0.27	0.585	0.73
chr10	74080553	74080914	22.48	19.11	0.85	-0.23	0.576	0.723
chr10	74091709	74092058	36.06	15.38	0.43	-1.2	0.000424	0.00196
chr10	74094664	74094969	19.36	11.24	0.58	-0.76	0.00955	0.0304
chr10	74114293	74114541	13.2	13.57	1.03	0.04	0.884	0.938
chr10	74114594	74114838	16.73	14.39	0.86	-0.21	0.62	0.755
chr10	74124074	74124384	15.08	11.29	0.75	-0.4	0.0873	0.193
chr10	74870103	74870360	10.19	7.97	0.78	-0.34	0.311	0.487
chr10	74927747	74927987	12.88	13.26	1.03	0.04	0.832	0.908
chr10	75012344	75012605	17.92	15.83	0.88	-0.17	0.676	0.797
chr10	75385616	75385926	21.35	9.35	0.44	-1.15	4.97e-05	0.00028
chr10	75403868	75404180	16.63	7.81	0.47	-1.04	0.00018	0.000903
chr10	75541594	75541917	13.84	10.16	0.73	-0.43	0.0451	0.112
chr10	75571515	75571792	110.25	14.86	0.13	-2.85	8.04e-08	7.89e-07
chr10	75639436	75639746	13.17	8.89	0.68	-0.54	0.307	0.483
chr10	75910523	75910833	21.2	10.42	0.49	-0.99	0.000805	0.00346
chr10	76349059	76349369	50.77	7.31	0.14	-2.72	5.36e-15	1.75e-13
chr10	76970271	76970581	23.03	9.69	0.42	-1.21	8.8e-06	5.8e-05
chr10	76995714	76995958	13.44	9.38	0.7	-0.5	0.313	0.489
chr10	79789213	79789520	13.16	19.71	1.5	0.56	0.0159	0.0472
chr10	80827039	80827338	9.45	16.61	1.76	0.78	0.000661	0.00291
chr10	80828486	80828862	16.95	18.39	1.08	0.11	0.0531	0.129
chr10	80897599	80897982	7.07	4.48	0.63	-0.6	0.36	0.537
chr10	81947266	81947680	41.58	15.35	0.37	-1.41	3.31e-06	2.39e-05
chr10	82231927	82232277	10.65	11.08	1.04	0.05	0.617	0.754
chr10	85974355	85974665	16.29	6.64	0.41	-1.23	4.06e-07	3.5e-06
chr10	88281453	88281754	10.11	11.49	1.14	0.18	0.234	0.401
chr10	88699173	88699483	11.39	8.16	0.72	-0.46	0.495	0.66
chr10	88854469	88854845	9.77	8.94	0.92	-0.12	0.948	0.975
chr10	89622023	89622355	37.19	53	1.43	0.51	0.00715	0.0237
chr10	89623088	89623514	19.76	12.86	0.65	-0.6	0.0745	0.17
chr10	89867978	89868387	28.22	35.19	1.25	0.31	0.431	0.605
chr10	90145406	90145966	32.72	18.94	0.58	-0.77	0.00523	0.018
chr10	90146932	90147216	16.43	6.77	0.41	-1.22	0.000231	0.00113
chr10	90595461	90595715	11.59	10.48	0.9	-0.14	1	1
chr10	90640603	90640857	30.01	6.48	0.22	-2.13	9.7e-13	2.26e-11
chr10	91403610	91404016	24.02	14.96	0.62	-0.67	0.0245	0.0679
chr10	91648545	91648931	7.42	19.14	2.58	1.31	0.000213	0.00105
chr10	93557994	93558264	13.12	14.6	1.11	0.15	0.311	0.487
chr10	93683279	93683663	17.08	15.03	0.88	-0.18	0.26	0.431
chr10	94003108	94003334	44.09	6.2	0.14	-2.73	1.14e-16	4.83e-15
chr10	94050780	94051079	14.23	17.27	1.21	0.27	0.113	0.235
chr10	94333716	94334020	11.73	10.85	0.92	-0.11	0.922	0.959
chr10	94351312	94351584	14.15	12.52	0.88	-0.17	0.545	0.7
chr10	94352546	94352943	18.79	23.62	1.26	0.32	0.207	0.368
chr10	94516187	94516620	26.48	26.02	0.98	-0.02	0.658	0.784
chr10	94516866	94517184	20.5	15.61	0.76	-0.38	0.388	0.566
chr10	95255914	95256224	18.98	6.03	0.32	-1.58	1.07e-07	1.02e-06
chr10	95462272	95462540	22.67	21.48	0.95	-0.08	0.808	0.892
chr10	96122469	96122861	19.62	16.46	0.84	-0.25	0.217	0.38
chr10	96996105	96996455	8.49	17.11	2.02	0.97	0.00158	0.00626
chr10	97054915	97055301	18.03	17.68	0.98	-0.03	0.866	0.928
chr10	97134449	97134703	10.65	9.7	0.91	-0.13	0.737	0.842
chr10	97453649	97454097	19.92	20.41	1.02	0.03	0.891	0.942
chr10	97457225	97457469	5.21	11.89	2.28	1.12	0.00591	0.02
chr10	97516215	97516549	9.96	14.01	1.41	0.47	0.585	0.73
chr10	97517674	97518013	17.19	23.85	1.39	0.46	0.0488	0.12
chr10	97849742	97850143	17.61	15.53	0.88	-0.18	0.399	0.576
chr10	97989322	97989632	12.4	10.98	0.89	-0.17	0.803	0.889
chr10	98031096	98031428	31.42	13.91	0.44	-1.15	2.86e-06	2.1e-05
chr10	98038815	98039228	14.05	5.96	0.42	-1.17	6.63e-05	0.000366
chr10	98460450	98460760	16.12	11.94	0.74	-0.42	0.102	0.217
chr10	98478067	98478399	11.6	5.84	0.5	-0.93	0.0389	0.0999
chr10	98479547	98479857	12.48	7.46	0.6	-0.71	0.0716	0.165
chr10	98486664	98486922	9.38	6.27	0.67	-0.55	0.453	0.624
chr10	98561316	98561560	102.37	105.21	1.03	0.04	0.838	0.911
chr10	99078707	99079055	107.16	12.4	0.12	-3.06	1.67e-09	2.18e-08
chr10	99094457	99094798	83.57	12.48	0.15	-2.7	1.75e-09	2.27e-08
chr10	99894165	99894401	26.72	12.2	0.46	-1.1	1.16e-05	7.41e-05
chr10	101380312	101380624	16.72	17.98	1.08	0.1	0.44	0.612
chr10	101491789	101492098	18.48	20.5	1.11	0.15	0.349	0.526
chr10	101605635	101605879	10.84	16.43	1.52	0.58	0.0207	0.0589
chr10	101754168	101754412	10.68	19.29	1.81	0.82	0.00105	0.00438
chr10	101774149	101774434	18.64	28.82	1.55	0.62	0.0195	0.0559
chr10	101945738	101946029	20.47	19.72	0.96	-0.05	0.978	0.99
chr10	102027286	102027607	15.13	17.58	1.16	0.21	0.375	0.553
chr10	102046365	102046695	15.03	15.35	1.02	0.03	0.577	0.724
chr10	102106695	102106950	14.08	18.13	1.29	0.35	0.208	0.369
chr10	102133028	102133354	13.07	14.63	1.12	0.16	0.42	0.595
chr10	102241286	102241591	11.68	7.68	0.66	-0.57	0.137	0.273
chr10	102289546	102289951	23.94	15.91	0.66	-0.57	0.0124	0.0381
chr10	102295394	102295760	22.93	35.78	1.56	0.63	0.0739	0.169
chr10	102672386	102672648	12.39	22.09	1.78	0.81	0.00205	0.00792
chr10	102673060	102673304	12.4	16.01	1.29	0.36	0.237	0.405
chr10	102772644	102772917	13.49	12.72	0.94	-0.08	0.705	0.818
chr10	102819791	102820048	13.61	13.65	1	0	0.902	0.947
chr10	102820673	102821013	20.24	24.43	1.21	0.27	0.506	0.669
chr10	103113506	103113932	28.04	27.56	0.98	-0.02	0.649	0.778
chr10	103124491	103124801	49.49	44.78	0.9	-0.14	0.666	0.79
chr10	103578111	103578744	296.07	41.56	0.14	-2.82	0.000412	0.00191
chr10	103815863	103816173	23.34	13.78	0.59	-0.74	0.0104	0.0327
chr10	103879292	103879602	22.52	5.59	0.25	-1.92	4.43e-12	9.23e-11
chr10	103892467	103892826	20.7	20.27	0.98	-0.03	0.945	0.973
chr10	103911849	103912186	45.19	31.85	0.7	-0.5	0.114	0.236
chr10	103989572	103989854	10.19	8.02	0.79	-0.33	0.697	0.813
chr10	104040048	104040358	9.61	3.26	0.34	-1.43	5.52e-06	3.78e-05
chr10	104153742	104154018	16.98	34.68	2.04	1.01	4.77e-05	0.000269
chr10	104172841	104173151	10.31	3.68	0.36	-1.37	0.000343	0.00161
chr10	104180749	104181059	22.31	20.66	0.93	-0.11	0.761	0.86
chr10	104192280	104192621	14.69	14.28	0.97	-0.04	0.677	0.797
chr10	104238772	104239087	15.61	10.65	0.68	-0.53	0.293	0.469
chr10	104401692	104402136	20.15	13.69	0.68	-0.54	0.11	0.23
chr10	104404631	104405065	22.28	12.81	0.57	-0.78	0.00857	0.0277
chr10	104556165	104556425	11.59	10.3	0.89	-0.16	0.809	0.892
chr10	104941071	104941315	13.66	21.09	1.54	0.61	0.104	0.221
chr10	105127568	105127864	20.92	30.96	1.48	0.55	0.114	0.236
chr10	105128363	105128614	14.13	15.74	1.11	0.15	0.309	0.485
chr10	105156246	105156577	25.66	33.19	1.29	0.36	0.293	0.47
chr10	105230937	105231285	26.02	18.93	0.73	-0.45	0.0186	0.0539
chr10	105437954	105438233	19.51	31.77	1.63	0.69	0.00321	0.0118
chr10	105439172	105439470	7.51	12.04	1.6	0.65	0.011	0.0343
chr10	105677800	105678108	10.64	12	1.13	0.17	0.521	0.681
chr10	105726680	105726924	10.15	11.83	1.17	0.21	0.385	0.563
chr10	105880649	105880915	11.63	18.5	1.59	0.65	0.0193	0.0555
chr10	105881687	105882184	30.55	21.68	0.71	-0.49	0.046	0.114
chr10	106028481	106029031	24.68	20.01	0.81	-0.3	0.217	0.381
chr10	111672090	111672400	17.97	16.42	0.91	-0.13	0.467	0.637
chr10	111768443	111768753	30.05	6.09	0.2	-2.21	1.88e-12	4.12e-11
chr10	111967178	111967470	20.03	13.94	0.7	-0.51	0.00325	0.0119
chr10	111976089	111976365	6.01	6.08	1.01	0.01	0.245	0.414
chr10	111985489	111985780	10.88	14.97	1.38	0.44	0.104	0.22
chr10	112033977	112034333	11.78	2.48	0.21	-2.04	3.45e-08	3.61e-07
chr10	112115795	112116079	12.16	16.72	1.38	0.44	0.142	0.281
chr10	112116370	112116716	22.87	32.58	1.42	0.5	0.0809	0.182
chr10	112174366	112174744	30.2	23.15	0.77	-0.38	0.074	0.17
chr10	112201476	112201796	81.99	9.87	0.12	-2.99	3.2e-12	6.78e-11
chr10	112257432	112257696	11.28	7.25	0.64	-0.6	0.262	0.435
chr10	112263920	112264196	6.84	21.99	3.21	1.62	8.47e-08	8.27e-07
chr10	112327085	112327481	156.98	22.21	0.14	-2.79	4.93e-06	3.43e-05
chr10	112483725	112484035	21.71	1.98	0.09	-3.17	8.17e-21	6.08e-19
chr10	112601579	112601911	24.28	28.6	1.18	0.23	0.488	0.654
chr10	112602863	112603173	18.85	17.58	0.93	-0.1	0.57	0.719
chr10	112678794	112679149	22.4	17.2	0.77	-0.37	0.288	0.464
chr10	112680314	112680704	15.43	12.12	0.79	-0.34	0.356	0.534
chr10	113943401	113943645	14.67	12.16	0.83	-0.26	0.547	0.701
chr10	115720472	115720838	72.17	4.22	0.06	-3.94	3.2e-17	1.46e-15
chr10	116286633	116286991	79.46	15.45	0.19	-2.33	5.41e-08	5.46e-07
chr10	116697842	116698198	14.94	15.92	1.07	0.09	0.862	0.925
chr10	121066101	121066479	22.09	17.38	0.79	-0.34	0.279	0.454
chr10	121129025	121129389	15.21	14.67	0.96	-0.05	0.731	0.838
chr10	121356518	121356763	19.51	11.44	0.59	-0.75	0.0628	0.148
chr10	121632376	121632806	14.8	12.81	0.87	-0.2	0.801	0.887
chr10	121920644	121920954	16.62	1.79	0.11	-2.9	1.85e-18	9.7e-17
chr10	122062060	122062370	6.82	2.18	0.32	-1.45	0.000294	0.0014
chr10	122610658	122611313	29.96	17.65	0.59	-0.75	0.00929	0.0297
chr10	125151745	125152074	4.67	17.57	3.76	1.81	1.28e-07	1.22e-06
chr10	125157823	125158099	5.58	28.17	5.05	2.24	2.92e-17	1.35e-15
chr10	125163837	125164147	4.2	4.69	1.12	0.14	0.86	0.924
chr10	125795438	125795778	16.87	15.2	0.9	-0.15	0.935	0.967
chr10	126107372	126107796	12.93	4.61	0.36	-1.39	0.000236	0.00115
chr10	126228393	126228942	30.33	11.99	0.4	-1.3	4.37e-07	3.74e-06
chr10	126290033	126290288	18.72	8.98	0.48	-1.02	0.00247	0.00935
chr10	126336445	126336755	16.47	4.87	0.3	-1.66	2.81e-08	2.99e-07
chr10	126407744	126407998	8.77	12.25	1.4	0.46	0.27	0.443
chr10	126480369	126480613	11.32	9.17	0.81	-0.29	0.413	0.59
chr10	127511808	127512165	173.58	26.95	0.16	-2.67	1.62e-05	0.000102
chr10	127730328	127730740	31.27	24.36	0.78	-0.35	0.396	0.573
chr10	131733033	131733283	14	3.39	0.24	-1.9	3.36e-08	3.53e-07
chr10	134145316	134145744	19.68	15.45	0.79	-0.34	0.928	0.963
chr10	134385438	134385773	11.47	14.75	1.29	0.35	0.233	0.4
chr10	135207484	135207757	11.92	11.62	0.97	-0.04	0.705	0.818
chr10	135524491	135524801	21.58	6.29	0.29	-1.7	6.37e-07	5.26e-06
chr11	189662	190295	78.05	78.65	1.01	0.01	0.97	0.986
chr11	192054	192371	21.88	21.79	1	-0.01	0.958	0.98
chr11	207238	207742	29.06	26.92	0.93	-0.11	0.825	0.903
chr11	236791	237097	14.03	13.3	0.95	-0.07	0.713	0.824
chr11	269224	269645	62.27	34.81	0.56	-0.83	0.0181	0.0525
chr11	327076	327461	18.79	23.01	1.22	0.29	0.299	0.475
chr11	356254	356530	7.77	45.64	5.87	2.48	1.09e-26	1.78e-24
chr11	450088	450337	21.05	27.85	1.32	0.4	0.262	0.435
chr11	506736	507020	17.84	20.24	1.13	0.18	0.458	0.629
chr11	537194	537465	16.09	14.17	0.88	-0.18	1	1
chr11	568595	568844	68.2	15.11	0.22	-2.14	6.6e-07	5.44e-06
chr11	576121	576471	169.43	29.46	0.17	-2.5	2.77e-05	0.000164
chr11	615819	616355	22.96	29.96	1.3	0.38	0.204	0.364
chr11	695599	695964	14.37	13.59	0.95	-0.08	0.985	0.995
chr11	809758	810086	20.71	20.64	1	0	0.957	0.979
chr11	842550	842867	84.25	21.59	0.26	-1.94	1.06e-05	6.84e-05
chr11	911036	911449	26.36	7.42	0.28	-1.76	4.72e-10	6.72e-09
chr11	925591	925939	14.06	12.2	0.87	-0.2	0.517	0.678
chr11	1051095	1051371	11.31	9.36	0.83	-0.26	0.363	0.54
chr11	1330802	1331127	17.47	17.52	1	0	0.96	0.982
chr11	1543089	1543361	20.08	18.57	0.92	-0.11	0.539	0.695
chr11	1545083	1545391	17.9	13.15	0.73	-0.43	0.254	0.425
chr11	1858984	1859260	10.86	9.14	0.84	-0.24	0.224	0.389
chr11	1873998	1874414	32.63	22.3	0.68	-0.54	0.0593	0.142
chr11	2407130	2407395	18.76	11.3	0.6	-0.71	0.0447	0.112
chr11	2421496	2421963	40.81	49.47	1.21	0.27	0.626	0.76
chr11	2552652	2552928	9.7	8.4	0.87	-0.2	0.922	0.959
chr11	2554029	2554310	13.35	12.17	0.91	-0.13	0.506	0.669
chr11	2721236	2721512	12.4	13.04	1.05	0.07	0.358	0.535
chr11	3013570	3013814	13.78	17.44	1.27	0.33	0.276	0.45
chr11	3071072	3071377	12.24	46.78	3.82	1.89	1.4e-14	4.31e-13
chr11	3078570	3078850	12.5	13.88	1.11	0.15	0.692	0.809
chr11	3818918	3819267	21.08	24.96	1.18	0.24	0.191	0.348
chr11	3875624	3875917	21.48	14.51	0.68	-0.55	0.0113	0.0351
chr11	3876027	3876263	28.26	12.29	0.43	-1.17	6.87e-07	5.66e-06
chr11	3915505	3915824	19.67	8.36	0.43	-1.19	8.8e-05	0.000473
chr11	3926378	3926688	10.72	3.39	0.32	-1.53	0.000578	0.00257
chr11	4115849	4116203	22.11	19.11	0.86	-0.21	0.458	0.629
chr11	6255683	6256130	22.94	15.49	0.68	-0.55	0.223	0.387
chr11	6256266	6256577	14.93	9.18	0.61	-0.67	0.0419	0.106
chr11	6423976	6424254	13.16	17.15	1.3	0.37	0.388	0.566
chr11	6502557	6502877	21.29	20.69	0.97	-0.04	0.883	0.937
chr11	6624697	6625048	17.24	16.27	0.94	-0.08	0.34	0.517
chr11	6640537	6640908	30.82	25.56	0.83	-0.27	0.125	0.254
chr11	6704477	6704780	26.87	26.23	0.98	-0.03	0.832	0.908
chr11	7532690	7532937	12.54	11.6	0.93	-0.11	0.949	0.975
chr11	7533776	7534061	17.72	20.72	1.17	0.22	0.4	0.577
chr11	8008469	8008872	31.93	27.94	0.88	-0.19	0.76	0.86
chr11	8704037	8704427	22.46	25.22	1.12	0.16	0.889	0.941
chr11	8710322	8710655	27.96	26.71	0.96	-0.06	0.495	0.66
chr11	8935949	8936199	19.59	7.31	0.37	-1.36	0.000174	0.000873
chr11	9336043	9336665	29.78	33.45	1.12	0.16	0.605	0.745
chr11	9482079	9482325	19.78	18.31	0.93	-0.11	0.562	0.713
chr11	9482440	9482821	23.17	19.44	0.84	-0.25	0.473	0.641
chr11	9595035	9595350	16.22	16.95	1.05	0.06	0.792	0.883
chr11	9622974	9623284	24.17	23.46	0.97	-0.04	0.529	0.688
chr11	9623330	9623714	26.39	14.93	0.57	-0.8	0.000737	0.00319
chr11	9635525	9636077	40.43	33.96	0.84	-0.25	0.326	0.503
chr11	9636749	9637059	20.24	20.43	1.01	0.01	0.516	0.678
chr11	9710761	9711071	19.9	15.1	0.76	-0.39	0.0825	0.184
chr11	9738359	9738638	10.78	28.54	2.65	1.36	2.16e-06	1.63e-05
chr11	9777990	9778468	15.81	19.65	1.24	0.3	0.647	0.776
chr11	9779625	9779921	16.91	12.72	0.75	-0.4	0.0605	0.144
chr11	10329399	10329957	17.44	14.93	0.86	-0.22	0.263	0.435
chr11	10772556	10772907	16.38	17.23	1.05	0.07	1	1
chr11	10830316	10830863	32.09	27.04	0.84	-0.24	0.345	0.522
chr11	10879223	10879499	12.88	20.19	1.57	0.63	0.0153	0.0456
chr11	11251675	11251985	7.94	2.78	0.35	-1.36	0.00164	0.00648
chr11	11283841	11284351	15.29	7.31	0.48	-1.02	1.89e-06	1.44e-05
chr11	14521350	14521600	15.16	16.45	1.09	0.11	0.609	0.748
chr11	14541846	14542180	30.95	25.79	0.83	-0.26	0.319	0.495
chr11	14913128	14913409	18.53	20.28	1.09	0.13	0.29	0.466
chr11	14913783	14914065	18.35	15.48	0.84	-0.24	0.74	0.844
chr11	17099220	17099521	26.08	28.92	1.11	0.15	0.672	0.795
chr11	17229864	17230173	14.22	14.87	1.05	0.06	0.984	0.995
chr11	17297927	17298410	18.23	12.21	0.67	-0.56	0.0224	0.0629
chr11	18127502	18127859	15.95	13.98	0.88	-0.18	0.267	0.44
chr11	18343446	18343885	32.48	41.15	1.27	0.34	0.33	0.508
chr11	18343969	18344253	20	17.39	0.87	-0.2	0.274	0.448
chr11	18415887	18416168	20.15	51.08	2.53	1.32	4.74e-06	3.32e-05
chr11	18417613	18417891	19.52	21.02	1.08	0.1	1	1
chr11	18548320	18548630	20.49	17.24	0.84	-0.24	0.121	0.248
chr11	18655822	18656127	20.96	16.33	0.78	-0.35	0.117	0.241
chr11	18790023	18790316	4.88	14.36	2.94	1.47	2.17e-06	1.64e-05
chr11	19454095	19454405	18.13	19.93	1.1	0.13	0.151	0.293
chr11	19454949	19455259	15.27	7.79	0.51	-0.93	0.00566	0.0193
chr11	19575336	19575646	11.86	6.93	0.58	-0.73	0.0214	0.0605
chr11	20408834	20409269	25.21	18.18	0.72	-0.46	0.0795	0.179
chr11	22647337	22647693	23.86	16.26	0.68	-0.54	0.00911	0.0292
chr11	26936587	26936863	4.72	29.08	6.16	2.5	3.49e-22	3.11e-20
chr11	27255648	27255970	6.71	59.09	8.81	3.05	8.13e-33	2.63e-30
chr11	27528169	27528460	14.18	11.56	0.82	-0.28	0.327	0.504
chr11	28131673	28131992	14.08	16.61	1.18	0.23	0.863	0.926
chr11	29540349	29540726	21.44	15.2	0.71	-0.48	0.00362	0.0131
chr11	29549144	29549531	10.99	11.24	1.02	0.03	0.86	0.924
chr11	30364244	30364541	14.86	14.33	0.96	-0.05	0.632	0.764
chr11	33182907	33183308	15.74	17.34	1.1	0.14	0.6	0.741
chr11	33499809	33500165	8.49	6.55	0.77	-0.35	0.166	0.314
chr11	33942800	33943168	15.46	20.42	1.32	0.39	0.154	0.297
chr11	33964650	33964954	6.86	20.4	2.97	1.5	3.25e-06	2.35e-05
chr11	34018612	34018892	7.14	14.18	1.99	0.94	0.00504	0.0174
chr11	34072887	34073197	13.09	8.39	0.64	-0.61	0.0368	0.0953
chr11	34073671	34073911	8.11	11.89	1.47	0.53	0.0891	0.196
chr11	34126921	34127252	29.87	46.8	1.57	0.64	0.0272	0.0744
chr11	34255653	34255965	9.81	29.1	2.97	1.52	1.06e-08	1.22e-07
chr11	34460697	34460933	29.21	8.56	0.29	-1.71	6.47e-10	9.02e-09
chr11	34675500	34675810	5.67	19.46	3.43	1.69	1.08e-09	1.45e-08
chr11	35051554	35051835	5.69	32.19	5.66	2.4	1.32e-21	1.1e-19
chr11	35062228	35062511	6.33	41.27	6.52	2.61	3.08e-25	4.36e-23
chr11	35187538	35187895	5.92	15.21	2.57	1.29	0.000121	0.000631
chr11	35334908	35335187	17.25	15.28	0.89	-0.17	0.953	0.977
chr11	35364825	35365101	2.36	25.41	10.77	3.18	6.13e-25	8.02e-23
chr11	36153342	36153604	21.27	10.37	0.49	-1	0.000136	0.000699
chr11	36310856	36311166	17.12	22.97	1.34	0.41	0.127	0.258
chr11	43333327	43333705	16.79	22.61	1.35	0.42	0.338	0.516
chr11	43665604	43665914	15.87	18	1.13	0.18	0.772	0.869
chr11	43702014	43702373	20.81	20.43	0.98	-0.03	0.481	0.648
chr11	43902142	43902393	9.38	17.58	1.87	0.87	1.85e-05	0.000114
chr11	44578508	44578818	19.5	12.77	0.65	-0.59	0.00143	0.00574
chr11	44622623	44622867	11.77	15.91	1.35	0.42	0.105	0.222
chr11	44625725	44626037	14.43	10.56	0.73	-0.43	0.203	0.362
chr11	44626928	44627238	12.41	3.68	0.3	-1.63	1.34e-06	1.05e-05
chr11	45053507	45053958	22.99	19.01	0.83	-0.27	0.0811	0.182
chr11	45921389	45921683	19.11	3.21	0.17	-2.4	2.14e-13	5.54e-12
chr11	45951698	45951954	24.67	23.36	0.95	-0.08	0.633	0.766
chr11	46260749	46260989	9.63	12.15	1.26	0.32	0.26	0.432
chr11	46264801	46265139	14.65	15.82	1.08	0.11	0.218	0.382
chr11	46615486	46615796	19	17.6	0.93	-0.11	0.83	0.907
chr11	46722099	46722548	27.4	41.01	1.5	0.57	0.0689	0.16
chr11	46958091	46958414	20.55	23.94	1.16	0.22	0.561	0.712
chr11	47198356	47198751	15.67	18.74	1.2	0.25	0.145	0.284
chr11	47236379	47236674	15.08	30.89	2.05	1.01	4.12e-05	0.000235
chr11	47270261	47270570	21.81	25.06	1.15	0.2	0.516	0.677
chr11	47290634	47290942	67.17	14.18	0.21	-2.2	4.49e-10	6.41e-09
chr11	47291467	47291746	55.07	16.53	0.3	-1.71	4.62e-07	3.93e-06
chr11	47421839	47422269	23.59	12.24	0.52	-0.92	0.000302	0.00144
chr11	47429747	47430018	24.09	21.27	0.88	-0.18	0.556	0.708
chr11	47475826	47476102	10.25	11.66	1.14	0.18	0.44	0.612
chr11	47574699	47575009	19.67	14.74	0.75	-0.4	0.187	0.342
chr11	47600133	47600773	41.95	35.71	0.85	-0.23	0.311	0.487
chr11	47788852	47789359	29.72	29.31	0.99	-0.02	0.945	0.973
chr11	47884755	47885191	11.72	14.97	1.28	0.34	0.101	0.215
chr11	47921416	47921765	15.18	19.44	1.28	0.35	0.491	0.657
chr11	48040166	48040476	13.4	7.99	0.6	-0.71	0.0153	0.0456
chr11	48131442	48131793	18.8	23.86	1.27	0.34	0.239	0.407
chr11	57103015	57103215	29.51	6.2	0.21	-2.16	2.82e-14	8.09e-13
chr11	57192237	57192541	11.73	27.81	2.37	1.21	1.36e-06	1.06e-05
chr11	57298174	57298565	22.34	30.09	1.35	0.42	0.127	0.258
chr11	57333640	57333928	7.46	26.95	3.61	1.79	1.55e-10	2.44e-09
chr11	57424909	57425307	25.75	36.27	1.41	0.49	0.107	0.225
chr11	57434878	57435256	130.89	33.79	0.26	-1.94	0.000162	0.000816
chr11	57479487	57480170	27.49	32.38	1.18	0.23	0.793	0.883
chr11	57508680	57508938	48.88	31.78	0.65	-0.61	0.0137	0.0415
chr11	58345030	58345367	16.99	19.2	1.13	0.17	0.583	0.729
chr11	58347057	58347301	17.85	22.04	1.23	0.3	0.477	0.645
chr11	58869657	58870056	23.65	19.44	0.82	-0.28	0.236	0.404
chr11	58912117	58912411	13.06	19.98	1.53	0.59	0.028	0.0761
chr11	58984357	58984655	17.34	35.1	2.02	1	0.000299	0.00142
chr11	59034775	59035046	13.16	11.15	0.85	-0.23	0.167	0.315
chr11	59040929	59041207	19.34	20.31	1.05	0.07	0.772	0.869
chr11	59051867	59052291	23.17	19.18	0.83	-0.27	0.466	0.635
chr11	59317921	59318231	19.99	27.76	1.39	0.46	0.165	0.313
chr11	59318419	59318858	20.87	30.37	1.46	0.53	0.0545	0.132
chr11	59327719	59327999	15.05	19.05	1.27	0.33	0.593	0.735
chr11	59383644	59384218	36.33	30.14	0.83	-0.27	0.122	0.248
chr11	59436549	59436865	18.3	21.98	1.2	0.26	0.247	0.416
chr11	59521485	59521924	12.43	13.5	1.09	0.12	0.527	0.686
chr11	59578141	59578451	15.9	22.52	1.42	0.49	0.214	0.377
chr11	60128264	60128574	9.23	4.72	0.51	-0.9	0.0326	0.0862
chr11	60134505	60134833	8.19	19.59	2.39	1.21	0.000223	0.0011
chr11	60222814	60223388	52.52	63.7	1.21	0.28	0.927	0.962
chr11	60244476	60244838	16.94	26.47	1.56	0.63	0.0333	0.0878
chr11	60253427	60253792	18.91	26.3	1.39	0.47	0.348	0.525
chr11	60542941	60543230	13.68	13.87	1.01	0.02	0.888	0.94
chr11	60609385	60609662	21.49	25.15	1.17	0.22	0.224	0.389
chr11	60673848	60674276	20.79	26.96	1.3	0.37	0.0956	0.207
chr11	60677683	60678045	12.58	25.37	2.02	0.98	4.07e-05	0.000233
chr11	60929105	60929544	21.81	14.79	0.68	-0.55	0.00757	0.0249
chr11	61100512	61100893	16.16	21.5	1.33	0.4	0.228	0.394
chr11	61124649	61124978	17.2	24.62	1.43	0.5	0.126	0.256
chr11	61129563	61129925	17.63	18.36	1.04	0.06	0.914	0.954
chr11	61348854	61349179	25.39	65.59	2.58	1.35	2.65e-08	2.83e-07
chr11	61500899	61501235	12.89	15.65	1.21	0.27	0.389	0.567
chr11	61582599	61583121	9.77	14.71	1.51	0.57	0.0341	0.0897
chr11	61584224	61584576	9.35	10.74	1.15	0.19	0.699	0.814
chr11	61647590	61647834	11.98	9.19	0.77	-0.37	0.227	0.393
chr11	61648014	61648250	14.57	11.72	0.8	-0.3	0.375	0.552
chr11	61666667	61666938	13.55	15.12	1.12	0.15	0.285	0.461
chr11	61730624	61730919	10.84	15.27	1.41	0.48	0.0969	0.209
chr11	61809576	61809913	12.07	20.19	1.67	0.72	0.011	0.0344
chr11	62319233	62319695	18.94	40.37	2.13	1.07	0.00152	0.00608
chr11	62341219	62341740	39.77	37.92	0.95	-0.07	0.943	0.972
chr11	62358960	62359344	37.41	61.29	1.64	0.7	0.0536	0.13
chr11	62366677	62366987	18.2	18.41	1.01	0.02	0.469	0.638
chr11	62380421	62380708	8.48	17.31	2.04	0.99	0.000134	0.000691
chr11	62389486	62389873	22.18	45.82	2.07	1.03	9.7e-05	0.000516
chr11	62413965	62414209	14.23	15.59	1.1	0.13	0.528	0.687
chr11	62420703	62421013	25.12	42.36	1.69	0.74	0.0559	0.135
chr11	62432141	62432435	12.68	13.33	1.05	0.07	0.602	0.742
chr11	62432669	62432985	19.2	19.06	0.99	-0.01	0.91	0.952
chr11	62446450	62446793	17.08	19.77	1.16	0.21	0.385	0.563
chr11	62448240	62448563	14.98	11.49	0.77	-0.37	0.34	0.517
chr11	62474952	62475202	15.66	4.04	0.26	-1.83	4.66e-13	1.15e-11
chr11	62476956	62477323	13.26	21.29	1.61	0.66	0.00481	0.0168
chr11	62495003	62495553	41.09	39.49	0.96	-0.06	0.656	0.783
chr11	62521362	62521811	21.8	23.13	1.06	0.08	0.673	0.795
chr11	62554580	62555078	23.8	23.53	0.99	-0.02	0.881	0.936
chr11	62572789	62573120	19.29	23.22	1.2	0.26	0.291	0.467
chr11	62606956	62607243	22.83	26.68	1.17	0.22	0.375	0.553
chr11	62608990	62609304	133.88	142.14	1.06	0.09	0.783	0.877
chr11	62623201	62623719	35.18	48.6	1.38	0.46	0.178	0.331
chr11	62649035	62649304	14.96	15.41	1.03	0.04	0.764	0.863
chr11	63334613	63335056	23.71	35.35	1.49	0.57	0.0539	0.13
chr11	63448726	63449017	18.98	23.47	1.24	0.3	0.149	0.291
chr11	63535179	63535489	18.56	6.22	0.34	-1.5	1.87e-09	2.42e-08
chr11	63706084	63706375	17.05	15.95	0.94	-0.09	0.457	0.628
chr11	63741801	63742180	21.29	30.41	1.43	0.5	0.0816	0.183
chr11	63949046	63949316	12.31	13.97	1.13	0.18	0.211	0.372
chr11	63953137	63953767	77.31	50.72	0.66	-0.6	0.299	0.475
chr11	63993604	63993884	10.9	18.88	1.73	0.76	0.000881	0.00375
chr11	64037373	64037732	27.71	38.27	1.38	0.46	0.0937	0.204
chr11	64084774	64085295	30.12	39.88	1.32	0.4	0.27	0.444
chr11	64085462	64085702	19.21	18.77	0.98	-0.03	0.541	0.697
chr11	64455941	64456360	19.21	19.47	1.01	0.02	0.626	0.76
chr11	64511128	64511685	17.46	14.89	0.85	-0.22	0.588	0.732
chr11	64546263	64546709	29.65	42.54	1.43	0.51	0.0678	0.158
chr11	64615678	64616012	13.89	7.49	0.54	-0.85	0.012	0.0369
chr11	64616214	64616467	13.88	14.53	1.05	0.06	0.691	0.808
chr11	64618690	64619096	24.64	39.66	1.61	0.68	0.0197	0.0565
chr11	64619257	64619584	22.03	24.8	1.13	0.17	0.803	0.889
chr11	64633091	64633504	18.89	32.77	1.73	0.78	0.00324	0.0119
chr11	64645897	64646456	27.17	33.1	1.22	0.28	0.328	0.505
chr11	64655416	64655662	11.83	10.86	0.92	-0.12	0.741	0.844
chr11	64667776	64668020	5.15	11.51	2.23	1.09	0.00863	0.0279
chr11	64684804	64685135	19.8	19.94	1.01	0.01	0.461	0.632
chr11	64781272	64782098	37.6	24.7	0.66	-0.6	0.0358	0.0935
chr11	64795077	64795352	17.05	16.3	0.96	-0.06	0.493	0.658
chr11	64808315	64808676	19.51	16.42	0.84	-0.24	0.472	0.64
chr11	64851434	64851748	17.68	27.03	1.53	0.6	0.0259	0.0714
chr11	64863440	64863755	30.01	38.27	1.28	0.35	0.306	0.482
chr11	64877807	64878077	13.8	14.07	1.02	0.03	0.984	0.995
chr11	64884953	64885628	39.18	47.26	1.21	0.27	0.463	0.633
chr11	64889536	64889838	24	31.22	1.3	0.37	0.148	0.289
chr11	64899732	64900260	42.47	57.77	1.36	0.44	0.194	0.351
chr11	64901950	64902744	282.04	61.78	0.22	-2.18	0.00155	0.00617
chr11	65029128	65029446	24.45	36.11	1.48	0.55	0.0576	0.138
chr11	65149836	65150163	17.55	17.52	1	0	0.736	0.841
chr11	65171057	65171324	13.25	15.77	1.19	0.24	0.513	0.675
chr11	65186141	65186791	43.49	52.79	1.21	0.28	0.394	0.571
chr11	65188730	65189022	22.47	131.11	5.83	2.52	1.88e-11	3.5e-10
chr11	65189537	65189881	18.24	34	1.86	0.88	0.000305	0.00145
chr11	65190028	65190391	21.43	22.17	1.03	0.05	0.846	0.916
chr11	65192665	65192939	15.67	35.29	2.25	1.15	1.68e-06	1.29e-05
chr11	65208358	65208734	16.73	27.76	1.66	0.71	0.0137	0.0415
chr11	65210922	65211220	13.24	15.03	1.14	0.18	0.351	0.528
chr11	65222472	65222937	20.65	21.72	1.05	0.07	0.827	0.904
chr11	65239601	65239910	14.78	38.41	2.6	1.35	2.13e-09	2.72e-08
chr11	65255090	65255614	23.54	19.4	0.82	-0.27	0.189	0.345
chr11	65262035	65262279	5.78	19.55	3.38	1.68	1.38e-06	1.07e-05
chr11	65264881	65265205	64.1	57.55	0.9	-0.15	0.849	0.919
chr11	65266307	65266651	26.22	34.52	1.32	0.39	0.572	0.72
chr11	65274201	65274693	22.14	29.53	1.33	0.41	0.478	0.646
chr11	65275015	65275301	14.75	23.91	1.62	0.68	0.0381	0.0981
chr11	65278270	65278514	31.28	21.95	0.7	-0.5	0.042	0.106
chr11	65307652	65307968	13.28	9.28	0.7	-0.49	0.13	0.263
chr11	65313568	65314117	25.76	22.76	0.88	-0.18	0.331	0.508
chr11	65337422	65338041	45.11	66.21	1.47	0.55	0.141	0.278
chr11	65341611	65342055	13.95	21.53	1.54	0.61	0.00784	0.0257
chr11	65355636	65356020	14.95	26.52	1.77	0.81	8.22e-05	0.000445
chr11	65382636	65383381	54.12	67.29	1.24	0.31	0.309	0.485
chr11	65407106	65407386	14.78	11.2	0.76	-0.39	0.268	0.442
chr11	65420142	65420626	20.13	27.37	1.36	0.43	0.194	0.352
chr11	65430262	65430836	30.23	45.58	1.51	0.58	0.0502	0.123
chr11	65479259	65479624	30.19	38.03	1.26	0.33	0.532	0.69
chr11	65625482	65625888	21.59	24.4	1.13	0.17	0.322	0.499
chr11	65626989	65627233	14.65	18.9	1.29	0.36	0.174	0.326
chr11	65627782	65628094	21.4	20.21	0.94	-0.08	0.945	0.973
chr11	65641059	65641410	16.34	26.04	1.59	0.66	0.00115	0.00475
chr11	65655799	65656244	23.7	23.43	0.99	-0.02	0.721	0.83
chr11	65667816	65668126	16.05	4.07	0.25	-1.86	2.14e-08	2.33e-07
chr11	65686659	65687054	16.48	19.1	1.16	0.21	0.816	0.897
chr11	65728917	65729350	26.96	32.34	1.2	0.26	0.489	0.655
chr11	65756501	65756745	17.76	17.85	1.01	0.01	0.798	0.886
chr11	65769506	65769933	31.98	39.01	1.22	0.28	0.548	0.702
chr11	65819545	65819855	17.89	21.23	1.19	0.24	0.175	0.326
chr11	65848987	65849297	16.39	12.62	0.77	-0.36	0.176	0.328
chr11	65868190	65868546	16	11.52	0.72	-0.46	0.0964	0.209
chr11	65893630	65893908	9.18	15.57	1.7	0.73	0.032	0.0849
chr11	65990162	65990472	20.93	30.75	1.47	0.54	0.0516	0.126
chr11	66034752	66035025	50.05	8.39	0.17	-2.51	4.64e-14	1.29e-12
chr11	66035741	66036100	24.16	36.84	1.52	0.6	0.0179	0.052
chr11	66049923	66050240	63.56	26.14	0.41	-1.27	0.00159	0.00631
chr11	66085478	66085714	8.81	7.89	0.9	-0.15	0.749	0.851
chr11	66112496	66112769	20.47	29.58	1.45	0.52	0.0346	0.0909
chr11	66115444	66115817	19.51	28.16	1.44	0.52	0.0219	0.0618
chr11	66139788	66140103	11.59	12.72	1.1	0.13	0.721	0.83
chr11	66175936	66176213	11.69	14.34	1.23	0.28	0.289	0.465
chr11	66189102	66189413	21.11	25.53	1.21	0.27	0.238	0.406
chr11	66206273	66206687	29.43	30.07	1.02	0.03	0.688	0.806
chr11	66311215	66311620	17.59	14	0.8	-0.32	0.313	0.489
chr11	66360495	66360768	13.73	13.94	1.02	0.02	0.701	0.816
chr11	66379094	66379404	15.23	9.68	0.64	-0.63	0.0281	0.0764
chr11	66383815	66384320	26.01	31.02	1.19	0.25	0.317	0.493
chr11	66405671	66406023	18.46	19.71	1.07	0.09	0.543	0.698
chr11	66445259	66445567	14.18	18.07	1.27	0.34	0.326	0.503
chr11	66445816	66446258	18.32	23.38	1.28	0.34	0.256	0.427
chr11	66462203	66462526	14.07	13.65	0.97	-0.04	0.837	0.911
chr11	66568550	66568853	10.11	18.26	1.81	0.82	0.0174	0.0509
chr11	66610765	66611016	12.35	15.84	1.28	0.35	0.171	0.321
chr11	66886454	66886855	16.48	21.63	1.31	0.38	0.0213	0.0604
chr11	67007302	67007655	20.62	21.75	1.05	0.08	0.834	0.909
chr11	67035070	67035475	13.46	12.78	0.95	-0.07	0.61	0.749
chr11	67035896	67036195	11.1	19.63	1.77	0.8	0.00428	0.0152
chr11	67044937	67045276	18.57	24.11	1.3	0.37	0.257	0.429
chr11	67056388	67056754	11.51	13.49	1.17	0.22	0.198	0.357
chr11	67084926	67085410	29.45	34	1.15	0.2	0.505	0.669
chr11	67121064	67121516	21.89	32.82	1.5	0.57	0.028	0.076
chr11	67123796	67124181	25.85	7.2	0.28	-1.77	5.02e-13	1.22e-11
chr11	67124318	67124621	14.9	22.25	1.49	0.56	0.0909	0.199
chr11	67159211	67159488	13.83	19.46	1.41	0.48	0.0804	0.181
chr11	67171092	67171499	18.57	17.65	0.95	-0.07	0.608	0.747
chr11	67195721	67196051	25.84	38.42	1.49	0.56	0.0343	0.0902
chr11	67203880	67204257	29.27	89.88	3.07	1.6	6.3e-06	4.27e-05
chr11	67236669	67237007	13.4	16.77	1.25	0.31	0.246	0.416
chr11	67250495	67251182	34.04	34.48	1.01	0.02	0.87	0.929
chr11	67252373	67252864	24.98	20.35	0.81	-0.29	0.156	0.3
chr11	67253323	67253633	19.42	13.32	0.69	-0.53	0.0422	0.107
chr11	67273571	67273847	14.52	14.34	0.99	-0.02	0.914	0.954
chr11	67275370	67275882	26.09	17.53	0.67	-0.56	0.0458	0.114
chr11	67276043	67276307	13.92	19.37	1.39	0.46	0.187	0.342
chr11	67367836	67368151	15.89	17.51	1.1	0.14	0.631	0.764
chr11	67374227	67374514	18.44	24.12	1.31	0.38	0.137	0.272
chr11	67381509	67381849	20.46	18.27	0.89	-0.16	0.298	0.474
chr11	67396739	67397109	14.38	17.54	1.22	0.28	0.195	0.353
chr11	67414082	67414448	17.43	15.04	0.86	-0.21	0.182	0.336
chr11	67415539	67415880	16.57	17.57	1.06	0.08	0.961	0.982
chr11	67416309	67416683	13.58	9.34	0.69	-0.52	0.113	0.234
chr11	67416685	67416995	19.26	15.08	0.78	-0.34	0.0774	0.175
chr11	67417513	67417829	24.88	10.27	0.41	-1.24	1.67e-09	2.18e-08
chr11	67423822	67424132	13.72	8.82	0.64	-0.61	0.00787	0.0258
chr11	67771552	67771796	9.39	13.29	1.42	0.48	0.137	0.272
chr11	68034012	68034354	14.97	17.2	1.15	0.19	0.594	0.736
chr11	68039476	68039757	17.27	19.23	1.11	0.15	0.327	0.504
chr11	68138220	68138660	13.19	31.57	2.39	1.23	5.16e-07	4.36e-06
chr11	68180307	68180729	15.52	44.54	2.87	1.49	3.9e-10	5.66e-09
chr11	68823404	68823991	28.03	38.07	1.36	0.43	0.08	0.18
chr11	70116501	70116809	9.69	15.54	1.6	0.66	0.00965	0.0307
chr11	70280402	70280696	12.64	35.32	2.79	1.45	1.15e-08	1.32e-07
chr11	70283051	70283508	16.27	22.49	1.38	0.45	0.219	0.383
chr11	71639284	71639664	14.31	15.3	1.07	0.09	0.869	0.929
chr11	71689205	71689454	10.64	9.53	0.9	-0.15	0.669	0.793
chr11	71791710	71792021	23.47	24.89	1.06	0.08	0.651	0.779
chr11	71814389	71814744	21.08	33.11	1.57	0.64	0.0286	0.0775
chr11	71823597	71824021	25.13	36.65	1.46	0.54	0.121	0.248
chr11	71938757	71938993	13.68	5.17	0.38	-1.32	2.26e-08	2.45e-07
chr11	72145180	72145451	14.76	10.39	0.7	-0.49	0.174	0.325
chr11	72449892	72450189	11.88	14.93	1.26	0.32	0.326	0.504
chr11	72504615	72505133	28.74	32.77	1.14	0.19	0.51	0.673
chr11	72525088	72525447	86.27	16.15	0.19	-2.38	1.95e-07	1.79e-06
chr11	72526751	72527074	16.39	12.65	0.77	-0.36	0.125	0.255
chr11	72533021	72533372	15.48	12.39	0.8	-0.31	0.236	0.403
chr11	72759167	72759470	12.64	16.83	1.33	0.4	0.56	0.712
chr11	72853476	72853908	181.9	52.21	0.29	-1.79	0.00267	0.01
chr11	72862981	72863327	15.96	11.28	0.71	-0.48	0.0896	0.197
chr11	72863903	72864268	35.17	52.79	1.5	0.58	0.0969	0.209
chr11	72865179	72865643	20.9	22.58	1.08	0.11	0.704	0.817
chr11	72889155	72889414	15.21	11.89	0.78	-0.34	0.277	0.451
chr11	73000496	73000806	11.01	14.28	1.3	0.36	0.139	0.275
chr11	73087165	73087426	11.79	13.21	1.12	0.16	0.589	0.733
chr11	73096158	73096527	12.3	19.02	1.55	0.61	0.0283	0.0767
chr11	73231856	73232132	3.01	14.9	4.95	2.13	1.87e-08	2.05e-07
chr11	73309237	73309606	19.62	20.18	1.03	0.04	0.978	0.99
chr11	73472161	73472442	16.59	19.74	1.19	0.24	0.407	0.584
chr11	73490402	73490930	28.02	31.1	1.11	0.15	0.653	0.78
chr11	73498779	73499177	23.64	27.43	1.16	0.21	0.534	0.692
chr11	73691113	73691449	33.73	33.77	1	0	0.966	0.984
chr11	73693671	73694040	10.29	9.71	0.94	-0.08	0.629	0.763
chr11	73702386	73703003	18.08	40.98	2.27	1.16	3.86e-05	0.000222
chr11	73881986	73882516	34.2	38.67	1.13	0.17	0.62	0.756
chr11	74204184	74204469	16.47	16.75	1.02	0.02	0.79	0.882
chr11	74303463	74303802	14.78	19.75	1.34	0.41	0.32	0.497
chr11	74660059	74660390	21.02	28.65	1.36	0.44	0.0633	0.149
chr11	74959690	74960022	16.06	15.19	0.95	-0.08	0.378	0.555
chr11	75400872	75401244	9.14	14.48	1.58	0.64	0.292	0.469
chr11	75479467	75479791	89.76	14.07	0.16	-2.63	3.95e-09	4.85e-08
chr11	75484607	75484948	13.21	25.17	1.91	0.9	0.0022	0.0084
chr11	75524223	75524490	3.96	16.11	4.07	1.9	3.39e-08	3.55e-07
chr11	75525755	75526152	30.43	34.08	1.12	0.16	0.561	0.712
chr11	75863262	75863572	12.24	13.55	1.11	0.14	0.964	0.984
chr11	75946427	75946726	18.5	22.52	1.22	0.28	0.44	0.612
chr11	75946831	75947122	16.82	47.44	2.82	1.47	2.92e-07	2.58e-06
chr11	76092051	76092312	17.48	16.66	0.95	-0.07	0.95	0.975
chr11	76093316	76093590	27.9	5.87	0.21	-2.16	7.22e-18	3.66e-16
chr11	76155808	76156188	21.58	32.47	1.5	0.58	0.0432	0.109
chr11	76337845	76338311	22.23	24.83	1.12	0.16	0.357	0.534
chr11	76348499	76348908	24.53	19.81	0.81	-0.3	0.283	0.459
chr11	76383726	76384155	31.07	63.15	2.03	1.01	0.00515	0.0178
chr11	76385000	76385285	11.08	23.88	2.16	1.07	4.33e-06	3.06e-05
chr11	76385698	76386048	21.91	50.27	2.29	1.18	1.98e-05	0.000121
chr11	76391920	76392164	9.5	7.64	0.8	-0.3	0.42	0.595
chr11	76758649	76758976	11.66	26.23	2.25	1.14	1.82e-05	0.000112
chr11	77348696	77349114	22.46	22.96	1.02	0.03	0.881	0.936
chr11	77531734	77532107	18.82	21.45	1.14	0.18	0.955	0.978
chr11	77705662	77706312	39.64	54.57	1.38	0.46	0.143	0.281
chr11	77790829	77791139	12.98	15	1.16	0.2	0.809	0.893
chr11	77850603	77850896	17.91	22.02	1.23	0.29	0.197	0.356
chr11	78285789	78286033	14.29	16.37	1.15	0.19	0.198	0.357
chr11	81580729	81581084	18.84	33.29	1.77	0.8	0.0275	0.0748
chr11	82611492	82611882	17.74	13.6	0.77	-0.37	0.295	0.472
chr11	82612438	82612855	140.57	37.01	0.26	-1.91	0.000324	0.00153
chr11	82680949	82681251	6.95	36.02	5.18	2.29	8.77e-19	4.82e-17
chr11	82708249	82708631	8.55	26.21	3.07	1.56	1.59e-09	2.1e-08
chr11	82773012	82773278	10.34	22.31	2.16	1.07	0.00153	0.0061
chr11	82782858	82783254	33.77	34.66	1.03	0.04	0.759	0.859
chr11	82867780	82868344	33.81	35.57	1.05	0.07	0.851	0.92
chr11	82904586	82904874	13.47	29.85	2.22	1.12	1.55e-05	9.71e-05
chr11	82996962	82997615	40.58	53.94	1.33	0.41	0.423	0.598
chr11	83393368	83393633	64.87	6.05	0.09	-3.32	4.61e-18	2.36e-16
chr11	84260343	84260619	8.31	24.98	3.01	1.53	1.9e-07	1.75e-06
chr11	85021591	85021830	13.35	2.29	0.17	-2.31	1.98e-08	2.17e-07
chr11	85339318	85339817	23.69	37.37	1.58	0.65	0.0268	0.0736
chr11	85376075	85376332	11.22	14.96	1.33	0.4	0.343	0.52
chr11	85753021	85753283	9.74	14.84	1.52	0.58	0.116	0.239
chr11	85780192	85780432	18.42	16.57	0.9	-0.15	0.535	0.692
chr11	85780433	85780810	23.19	13.57	0.59	-0.75	0.00471	0.0165
chr11	85913828	85914198	36.85	15.73	0.43	-1.2	5.91e-07	4.93e-06
chr11	85925832	85926144	4.23	13.67	3.23	1.58	2.05e-05	0.000125
chr11	85955471	85955877	189.06	37.26	0.2	-2.33	0.000159	0.000807
chr11	85956049	85956362	17.56	17.62	1	0	0.938	0.969
chr11	86013041	86013370	19.32	39.12	2.02	1	0.000558	0.00249
chr11	86748707	86748951	12.56	13.7	1.09	0.12	0.448	0.619
chr11	87063790	87064139	12.49	14	1.12	0.16	0.489	0.655
chr11	87070566	87070857	4.53	16.56	3.66	1.76	2.63e-08	2.82e-07
chr11	88070832	88071116	15.36	15.72	1.02	0.03	0.788	0.881
chr11	89956151	89956474	39.43	32.24	0.82	-0.29	0.234	0.401
chr11	93474542	93474921	21.42	37.55	1.75	0.8	0.00427	0.0151
chr11	93517204	93517537	14.45	19.7	1.36	0.43	0.0664	0.155
chr11	94884605	94884978	16.08	18.35	1.14	0.19	0.544	0.699
chr11	94964429	94964899	36.59	18.7	0.51	-0.95	0.00502	0.0174
chr11	94987490	94987817	31.1	18.96	0.61	-0.7	0.0083	0.027
chr11	95448839	95449258	15.24	17.92	1.18	0.23	0.487	0.653
chr11	95523489	95523904	15.47	17.48	1.13	0.17	0.529	0.688
chr11	95524126	95524479	15.27	12.16	0.8	-0.32	0.0229	0.0643
chr11	95745333	95745667	16.12	15.64	0.97	-0.04	0.942	0.971
chr11	96076387	96076697	14.59	20.46	1.4	0.47	0.134	0.268
chr11	100551832	100552206	9.65	31.51	3.27	1.66	2.38e-09	3.02e-08
chr11	102158764	102159011	9.47	18.13	1.91	0.9	0.0559	0.135
chr11	102187840	102188506	44.67	76	1.7	0.76	0.0491	0.121
chr11	102217745	102218056	15.94	20.07	1.26	0.32	0.229	0.395
chr11	102301190	102301598	26.22	36.44	1.39	0.47	0.309	0.485
chr11	102345249	102345680	23.2	23.95	1.03	0.05	0.84	0.913
chr11	102459815	102460091	5.68	30.24	5.32	2.31	1.72e-17	8.21e-16
chr11	102906754	102907030	7.34	12.12	1.65	0.69	0.0881	0.195
chr11	102962726	102963073	17.27	21.7	1.26	0.32	0.204	0.363
chr11	102980041	102980313	23.81	14.59	0.61	-0.69	0.00658	0.022
chr11	103751780	103752056	3.52	18.48	5.25	2.24	1.58e-12	3.56e-11
chr11	103800264	103800526	7.17	30.42	4.24	2.01	2.42e-14	7.06e-13
chr11	103944680	103945114	19.28	17.37	0.9	-0.15	0.17	0.319
chr11	105892994	105893244	11.25	12.96	1.15	0.2	0.411	0.588
chr11	105947737	105948258	27.78	26.31	0.95	-0.08	0.584	0.729
chr11	107328489	107328817	19.33	23.39	1.21	0.27	0.66	0.786
chr11	108093483	108094005	37.64	43.27	1.15	0.2	0.581	0.727
chr11	108338115	108338373	14.68	18.77	1.28	0.34	0.0616	0.146
chr11	108535416	108535885	21.04	28.96	1.38	0.45	0.0426	0.107
chr11	109855620	109855896	4.3	13.77	3.2	1.57	4.24e-07	3.64e-06
chr11	109870843	109871119	5.59	17.58	3.14	1.57	2.38e-07	2.15e-06
chr11	109898061	109898306	5.85	23.16	3.96	1.9	6.03e-10	8.46e-09
chr11	110198870	110199202	6.04	13.52	2.24	1.1	0.0177	0.0516
chr11	111234790	111235029	28.13	27.22	0.97	-0.05	0.0422	0.106
chr11	111238440	111238680	9.21	84.16	9.14	3.12	4.76e-25	6.47e-23
chr11	111250284	111250661	18.89	23.89	1.26	0.33	0.11	0.23
chr11	111259717	111259993	6.67	13.85	2.08	1	0.000493	0.00224
chr11	111284975	111285350	18.65	8.74	0.47	-1.05	3.81e-05	0.000219
chr11	111285470	111286014	24.64	15.46	0.63	-0.66	0.00118	0.00485
chr11	111287905	111288270	25.58	37.4	1.46	0.54	0.115	0.238
chr11	111288520	111288862	21.77	32.36	1.49	0.56	0.0989	0.213
chr11	111293780	111294056	16.62	23.17	1.39	0.47	0.113	0.235
chr11	111317284	111317653	23.91	27.16	1.14	0.18	0.563	0.714
chr11	111667820	111668086	11.84	9.89	0.84	-0.25	0.696	0.812
chr11	111712221	111712497	12.4	16.51	1.33	0.4	0.0596	0.142
chr11	111742148	111742424	11.54	17.76	1.54	0.6	0.12	0.245
chr11	111749425	111749661	36.17	11.51	0.32	-1.61	6.51e-12	1.31e-10
chr11	111749720	111750265	31.05	42.91	1.38	0.46	0.176	0.328
chr11	111779939	111780189	8.73	5.92	0.68	-0.52	0.00807	0.0264
chr11	111894983	111895293	12.89	14.34	1.11	0.15	0.631	0.764
chr11	111921490	111921772	3.95	19.87	5.03	2.19	7.34e-12	1.47e-10
chr11	111944617	111945150	18.83	30.54	1.62	0.68	0.0234	0.0653
chr11	111957345	111957643	19.99	33.12	1.66	0.71	0.0106	0.0333
chr11	114030601	114030990	31.05	18.76	0.6	-0.71	0.00206	0.00794
chr11	114270985	114271750	40.16	38.62	0.96	-0.06	0.837	0.911
chr11	114309944	114310189	14.73	19.39	1.32	0.39	0.136	0.271
chr11	115093203	115093496	7.92	18.74	2.37	1.19	0.000142	0.000727
chr11	115093871	115094147	7.32	17.43	2.38	1.2	8.18e-05	0.000444
chr11	116643466	116643971	24.73	28.48	1.15	0.2	0.945	0.973
chr11	116933890	116934216	4.59	19.15	4.17	1.95	6.43e-11	1.1e-09
chr11	116969151	116969401	10.25	15.34	1.5	0.56	0.0104	0.0326
chr11	117049382	117049692	25.45	14.07	0.55	-0.83	0.000342	0.00161
chr11	117103078	117103388	24.19	13.66	0.56	-0.8	0.00204	0.00788
chr11	117198377	117198653	15.44	24.63	1.6	0.66	0.00966	0.0307
chr11	117356943	117357243	4.82	9.31	1.93	0.88	0.000842	0.0036
chr11	117686050	117686466	21.02	46.51	2.21	1.13	3.61e-05	0.000209
chr11	117688973	117689250	7.55	16.11	2.13	1.05	0.00317	0.0116
chr11	117817714	117818023	10.43	17.24	1.65	0.7	0.0312	0.0833
chr11	117820975	117821341	8.79	14.55	1.66	0.7	0.105	0.221
chr11	117821653	117821925	12.61	15.96	1.27	0.33	0.248	0.418
chr11	117857864	117858182	9.94	20.44	2.06	1	0.000413	0.00191
chr11	117881734	117882048	22.66	49.58	2.19	1.11	0.000435	0.002
chr11	117924134	117924418	11.09	17.67	1.59	0.65	0.0345	0.0907
chr11	118069015	118069299	9.99	11.03	1.1	0.14	0.439	0.612
chr11	118077230	118077540	7.82	4.01	0.51	-0.88	0.02	0.057
chr11	118098654	118098918	11.13	11.67	1.05	0.07	0.609	0.748
chr11	118122663	118123183	17.99	29.76	1.65	0.71	0.0393	0.101
chr11	118187374	118187643	15.92	14.1	0.89	-0.17	0.567	0.716
chr11	118230087	118230509	32.32	47.37	1.47	0.54	0.18	0.334
chr11	118271756	118272293	42.31	32.27	0.76	-0.39	0.0523	0.127
chr11	118306965	118307250	9.4	13.95	1.48	0.55	0.0354	0.0926
chr11	118436659	118436968	17.73	23.18	1.31	0.38	0.0781	0.177
chr11	118691354	118691845	32.38	83.34	2.57	1.35	0.000727	0.00315
chr11	118709620	118710084	10.29	35.88	3.49	1.75	1.22e-11	2.33e-10
chr11	118712198	118712510	5.61	36.02	6.42	2.58	5.1e-25	6.75e-23
chr11	118722732	118723104	20.13	20.9	1.04	0.05	0.484	0.651
chr11	118740834	118741113	20.01	25.4	1.27	0.34	0.231	0.397
chr11	118741356	118741830	22.31	42.75	1.92	0.92	0.00121	0.00496
chr11	118754259	118754737	22.78	76.07	3.34	1.72	4.75e-08	4.84e-07
chr11	118757427	118757813	15.46	24.78	1.6	0.66	0.017	0.0499
chr11	118763180	118763456	14.03	20.94	1.49	0.56	0.163	0.311
chr11	118766376	118766628	14.6	22.81	1.56	0.63	0.0117	0.0361
chr11	118777699	118778171	18.16	22.15	1.22	0.28	0.32	0.497
chr11	118796569	118796855	134.38	19.88	0.15	-2.73	1.4e-06	1.09e-05
chr11	118797032	118797329	22.42	34.56	1.54	0.61	0.0872	0.193
chr11	118798749	118799499	36.26	43.72	1.21	0.27	0.396	0.573
chr11	118799894	118800111	23.3	5.56	0.24	-1.97	1.24e-14	3.84e-13
chr11	118800912	118801297	16.57	25.94	1.57	0.63	0.0749	0.171
chr11	118888793	118889435	29.16	45.1	1.55	0.62	0.0395	0.101
chr11	118901492	118901895	23.01	30.85	1.34	0.42	0.143	0.281
chr11	118938086	118938587	23.25	37.67	1.62	0.68	0.00972	0.0309
chr11	118955265	118955704	17.46	23.95	1.37	0.45	0.0994	0.213
chr11	118965996	118966306	19.73	23.88	1.21	0.27	0.25	0.42
chr11	118966308	118966699	20.35	25.95	1.28	0.34	0.296	0.473
chr11	118972755	118973040	14.5	28.84	1.99	0.97	0.000522	0.00235
chr11	118991679	118992278	29.68	51.06	1.72	0.77	0.0111	0.0345
chr11	119039283	119039572	9.94	17.87	1.8	0.81	0.00483	0.0168
chr11	119067522	119067911	13.1	16.3	1.24	0.3	0.251	0.421
chr11	119076478	119076754	13.13	19.57	1.49	0.56	0.0271	0.074
chr11	119130547	119131026	14.83	18.02	1.22	0.27	0.829	0.906
chr11	119194234	119194510	9.05	16.79	1.86	0.86	0.00798	0.0261
chr11	119205051	119205295	10.33	16.06	1.55	0.61	0.0216	0.0609
chr11	119544599	119545114	30.56	49.21	1.61	0.68	0.0315	0.084
chr11	119978952	119979199	8.73	12.58	1.44	0.5	0.0688	0.159
chr11	120042984	120043260	6.91	12.22	1.77	0.78	0.0249	0.0689
chr11	120215121	120215397	9.62	25.68	2.67	1.37	8.05e-07	6.54e-06
chr11	120796705	120796994	6.7	18.7	2.79	1.41	2.49e-05	0.000149
chr11	121163084	121163516	22.42	23.23	1.04	0.05	0.793	0.883
chr11	121190001	121190285	12.09	16.27	1.35	0.41	0.301	0.477
chr11	121238295	121238645	21.82	20.33	0.93	-0.1	0.403	0.58
chr11	121246623	121246936	19.75	5.96	0.3	-1.65	6.06e-09	7.23e-08
chr11	121289397	121289644	16.86	84.07	4.99	2.28	7.3e-15	2.34e-13
chr11	121293523	121293773	17.12	20.76	1.21	0.27	0.706	0.82
chr11	121300943	121301310	18.37	28.64	1.56	0.63	0.0208	0.059
chr11	121319111	121319523	22.03	19.06	0.87	-0.2	0.646	0.776
chr11	121440741	121441065	18.68	29.9	1.6	0.66	0.00278	0.0104
chr11	121460678	121461251	21.9	43.09	1.97	0.96	0.00288	0.0107
chr11	122588123	122588477	10.64	17.63	1.66	0.7	0.00931	0.0297
chr11	122932698	122933137	33.02	25.43	0.77	-0.37	0.218	0.381
chr11	123349780	123350169	8.2	33.47	4.08	1.97	3.95e-13	9.88e-12
chr11	123350217	123350500	4.22	40.05	9.49	3.1	1.05e-34	4.17e-32
chr11	123941665	123942007	4.46	15.57	3.49	1.69	2.31e-05	0.000139
chr11	123985983	123986265	3.18	30.26	9.52	3.06	2.88e-28	5.72e-26
chr11	124543447	124544016	34	30.79	0.91	-0.14	0.257	0.429
chr11	124823807	124824246	21	20.46	0.97	-0.04	0.433	0.606
chr11	124981390	124981751	20.86	20.37	0.98	-0.03	0.864	0.927
chr11	125439057	125439332	9.53	11.41	1.2	0.25	0.42	0.595
chr11	125462243	125462722	20.73	33.96	1.64	0.7	0.014	0.0424
chr11	125495611	125495971	15.28	20.45	1.34	0.41	0.175	0.326
chr11	125757401	125757661	11.53	16.55	1.44	0.5	0.0678	0.158
chr11	125757958	125758268	14.33	10.64	0.74	-0.41	0.0942	0.205
chr11	125773006	125773255	11.02	25.92	2.35	1.2	9.29e-06	6.09e-05
chr11	125932702	125933240	161.97	42.49	0.26	-1.92	0.000432	0.00199
chr11	126081432	126081799	16.19	23.16	1.43	0.5	0.013	0.0396
chr11	126174157	126174467	16.07	8.22	0.51	-0.93	0.000182	0.000912
chr11	126334849	126335159	10.78	5.26	0.49	-0.97	4.74e-05	0.000268
chr11	126350604	126350914	14.44	13.58	0.94	-0.09	0.698	0.814
chr11	128159960	128160380	14.64	32.83	2.24	1.14	8.01e-05	0.000435
chr11	128338904	128339461	14.97	38.97	2.6	1.35	3.85e-07	3.34e-06
chr11	128341074	128341540	18.79	27.99	1.49	0.56	0.0458	0.114
chr11	128343482	128343888	14.39	23.84	1.66	0.71	0.0025	0.00945
chr11	128421735	128422158	13.07	29.98	2.29	1.17	8.85e-05	0.000475
chr11	128422917	128423248	19.12	37.22	1.95	0.94	0.00147	0.00589
chr11	128480806	128481265	34.41	31.08	0.9	-0.14	0.37	0.548
chr11	128563712	128564041	10.72	19.04	1.78	0.8	0.0226	0.0634
chr11	128604268	128604639	12.83	15.14	1.18	0.23	0.47	0.639
chr11	128627789	128628059	6.22	16.05	2.58	1.3	8.54e-06	5.63e-05
chr11	129817398	129817708	19.09	8.21	0.43	-1.17	3.18e-06	2.31e-05
chr11	129872182	129872804	258.81	46.04	0.18	-2.48	0.000494	0.00224
chr11	129872938	129873271	24.96	24.08	0.96	-0.05	0.45	0.621
chr11	130036388	130036661	12.24	26.23	2.14	1.07	0.00015	0.000766
chr11	130051331	130051621	13.93	22.35	1.6	0.66	0.0191	0.055
chr11	130786297	130786593	10.64	14.52	1.36	0.43	0.098	0.211
chr11	133765179	133765470	6.87	12.42	1.81	0.81	0.00525	0.0181
chr11	134094365	134094601	9.65	13.74	1.42	0.49	0.0668	0.156
chr11	134098540	134098807	9.64	12.19	1.26	0.32	0.487	0.653
chr12	95325	95647	251.17	30.53	0.12	-3.02	0.00296	0.011
chr12	262348	262658	13.89	9.78	0.7	-0.49	0.0682	0.158
chr12	329063	329324	9.99	7.03	0.7	-0.48	0.205	0.365
chr12	498333	498612	22.14	18.61	0.84	-0.24	0.537	0.693
chr12	510426	511060	31.44	23.19	0.74	-0.43	0.312	0.487
chr12	656192	656447	20.22	11	0.54	-0.85	0.0129	0.0395
chr12	860338	860720	26.34	23.44	0.89	-0.17	0.507	0.67
chr12	861411	861768	17.91	22.52	1.26	0.32	0.358	0.535
chr12	1058841	1059241	31.36	36.45	1.16	0.21	0.584	0.73
chr12	1193089	1193325	8.05	5.68	0.71	-0.47	0.0466	0.116
chr12	1313885	1314195	19.59	11.03	0.56	-0.8	8.27e-05	0.000447
chr12	1425035	1425312	7.23	11.97	1.66	0.69	0.0982	0.211
chr12	1663484	1663955	18.48	38.76	2.1	1.05	4.13e-06	2.93e-05
chr12	1692695	1692955	12.54	16.54	1.32	0.39	0.34	0.517
chr12	1703905	1704236	60.04	13.63	0.23	-2.1	2.69e-07	2.4e-06
chr12	1704438	1704682	33.46	9.8	0.29	-1.72	3.95e-08	4.08e-07
chr12	1799988	1800244	17.38	15.86	0.91	-0.13	0.974	0.988
chr12	1900326	1900740	14.94	9.58	0.64	-0.62	0.106	0.223
chr12	1905178	1905601	18.88	22.3	1.18	0.23	0.375	0.552
chr12	1913725	1914001	11.81	18.8	1.59	0.65	0.00179	0.007
chr12	2113561	2113833	11.23	16.64	1.48	0.55	0.005	0.0173
chr12	2364890	2365254	19.7	15.51	0.79	-0.34	0.297	0.474
chr12	2921513	2921823	22.68	15.53	0.68	-0.53	0.0128	0.0392
chr12	2921890	2922288	29.47	29.31	0.99	-0.01	0.975	0.989
chr12	2994479	2994781	10.13	10.66	1.05	0.07	0.54	0.696
chr12	2999774	3000060	15.42	12.03	0.78	-0.35	0.816	0.897
chr12	3334681	3334937	5.58	9.56	1.71	0.73	0.0316	0.0841
chr12	3913097	3913333	14.14	10.47	0.74	-0.42	0.647	0.776
chr12	4216639	4216912	10.72	11.44	1.07	0.09	0.59	0.734
chr12	4257582	4257921	31.38	17.79	0.57	-0.8	0.000198	0.00098
chr12	4644281	4644570	10.58	10.45	0.99	-0.02	0.91	0.952
chr12	4647515	4647803	17.88	30.37	1.7	0.75	0.000258	0.00125
chr12	4758096	4758361	17.09	19.92	1.17	0.22	0.576	0.724
chr12	6339951	6340249	12.19	18.4	1.51	0.58	0.0273	0.0746
chr12	6532656	6533095	24.31	16.17	0.67	-0.57	0.0145	0.0436
chr12	6536092	6536438	56.19	17.35	0.31	-1.67	1.81e-05	0.000112
chr12	6570515	6570825	19.61	6.89	0.35	-1.45	7.09e-10	9.82e-09
chr12	6570968	6571474	28.66	24.88	0.87	-0.2	0.244	0.412
chr12	6579627	6580186	28.79	22.84	0.79	-0.33	0.529	0.688
chr12	6602292	6602532	14.21	15.32	1.08	0.11	0.611	0.749
chr12	6602741	6603203	21.79	16.08	0.74	-0.43	0.199	0.357
chr12	6741460	6741770	18.71	14.79	0.79	-0.33	0.333	0.511
chr12	6772341	6772675	27.05	31.38	1.16	0.21	0.616	0.753
chr12	6798676	6799121	26.91	27.97	1.04	0.05	0.987	0.996
chr12	6832891	6833337	27.22	26.88	0.99	-0.02	0.821	0.9
chr12	6862687	6863049	26.41	21.59	0.82	-0.28	0.539	0.695
chr12	6873431	6873758	25.09	13.29	0.53	-0.89	0.00121	0.00495
chr12	6960438	6960779	21.82	15.58	0.71	-0.47	0.229	0.395
chr12	6961415	6961860	25.67	29.7	1.16	0.21	0.318	0.493
chr12	6982385	6983021	21.27	15.48	0.73	-0.45	0.116	0.239
chr12	7000125	7000462	20.74	21.2	1.02	0.03	0.842	0.914
chr12	7047129	7047452	21.83	24.92	1.14	0.19	0.575	0.723
chr12	7052963	7053554	29.61	47.83	1.62	0.68	0.109	0.229
chr12	7053803	7054113	18.6	19.02	1.02	0.03	0.809	0.892
chr12	7060255	7060580	14.71	10.65	0.72	-0.45	0.103	0.219
chr12	7063017	7063370	20.23	23.11	1.14	0.19	0.456	0.627
chr12	7068170	7068562	19.86	23.22	1.17	0.22	0.284	0.46
chr12	7079688	7080095	27.48	33.52	1.22	0.28	0.251	0.422
chr12	7261732	7262008	10.63	30.09	2.83	1.46	3.08e-10	4.55e-09
chr12	7341980	7342404	16.15	17.5	1.08	0.11	0.404	0.582
chr12	8085883	8086202	17.64	13.75	0.78	-0.35	0.224	0.389
chr12	8113308	8113670	19.82	13.27	0.67	-0.56	0.0122	0.0375
chr12	8782112	8782415	9.33	39.97	4.28	2.04	1.52e-17	7.3e-16
chr12	8796938	8797250	10.71	17.64	1.65	0.69	0.019	0.0548
chr12	8801257	8801538	5.28	27.03	5.12	2.25	1.24e-15	4.48e-14
chr12	8845283	8845519	15.35	11.03	0.72	-0.46	0.577	0.724
chr12	9102137	9102426	17.01	19.48	1.15	0.19	0.622	0.757
chr12	9102550	9102892	18.52	24.56	1.33	0.4	0.0926	0.202
chr12	9800758	9801292	26.95	34.7	1.29	0.36	0.162	0.309
chr12	9803319	9803629	18.4	37.16	2.02	0.99	0.000159	0.000807
chr12	9822126	9822429	9.95	16.95	1.7	0.74	0.0129	0.0394
chr12	9860562	9861061	24.06	15.9	0.66	-0.58	0.0359	0.0938
chr12	9913395	9913753	11.97	15.86	1.32	0.39	0.311	0.487
chr12	9917423	9917667	14.32	27.27	1.9	0.91	0.000199	0.000985
chr12	10766049	10766359	19.96	25.52	1.28	0.35	0.0742	0.17
chr12	10902813	10903089	9.54	104.76	10.98	3.39	9.37e-25	1.18e-22
chr12	11801617	11801954	9.04	12.59	1.39	0.46	0.287	0.463
chr12	11802461	11802706	4.4	76.81	17.46	3.98	3.84e-48	6.36e-45
chr12	11883824	11884077	7.3	21	2.88	1.46	4.33e-06	3.06e-05
chr12	11899031	11899391	6.96	19.09	2.74	1.39	1.34e-06	1.05e-05
chr12	11903384	11903660	6.16	26.65	4.33	2.03	6.68e-14	1.85e-12
chr12	11912068	11912362	5.88	21.03	3.58	1.76	1.21e-08	1.38e-07
chr12	11989223	11989779	17.47	70.11	4.01	1.97	1.75e-09	2.27e-08
chr12	12480750	12481026	7.65	12.52	1.64	0.68	0.167	0.316
chr12	12509877	12510209	14.67	23.11	1.58	0.64	0.00749	0.0247
chr12	12764615	12764894	9.96	16.73	1.68	0.72	0.00123	0.00503
chr12	12849514	12849850	16.83	17.17	1.02	0.03	0.872	0.93
chr12	12867124	12867402	11.23	14.04	1.25	0.31	0.172	0.322
chr12	12868780	12869107	11.89	17.98	1.51	0.58	0.122	0.249
chr12	12878273	12878676	15.24	23.38	1.53	0.6	0.00082	0.00351
chr12	12878686	12878935	11.49	15.27	1.33	0.4	0.0316	0.0841
chr12	12939842	12940093	8.23	8.48	1.03	0.04	0.306	0.482
chr12	12966096	12966470	15.31	22.02	1.44	0.51	0.0425	0.107
chr12	13254096	13254406	23.51	6.56	0.28	-1.77	1.49e-08	1.66e-07
chr12	14310075	14310418	19.53	24.22	1.24	0.3	0.443	0.615
chr12	14320042	14320318	10.18	10.32	1.01	0.02	0.812	0.894
chr12	14410571	14410990	120.29	163.37	1.36	0.44	0.147	0.287
chr12	14436384	14436725	9.66	17.02	1.76	0.79	0.0386	0.0992
chr12	14460402	14460647	10.6	11.2	1.06	0.08	0.825	0.903
chr12	14518265	14518558	14.37	15.05	1.05	0.06	0.825	0.903
chr12	14518796	14519076	11.43	18.65	1.63	0.68	0.00392	0.014
chr12	14537833	14538129	14.57	20.08	1.38	0.45	0.0215	0.0608
chr12	14547365	14547649	12.97	28.31	2.18	1.1	8.53e-06	5.63e-05
chr12	14766704	14767039	15.78	25.4	1.61	0.67	0.0205	0.0585
chr12	14923853	14924204	26.65	29.27	1.1	0.13	0.833	0.908
chr12	14927012	14927474	14.68	18.92	1.29	0.35	0.451	0.623
chr12	14956445	14956814	20.51	22.22	1.08	0.11	0.701	0.816
chr12	15101607	15102044	19.09	20.37	1.07	0.09	0.651	0.779
chr12	15114330	15114761	24.18	21.41	0.89	-0.17	0.571	0.72
chr12	15942299	15942575	9.63	12.12	1.26	0.32	0.05	0.123
chr12	16351801	16352171	12.52	18.59	1.48	0.55	0.0357	0.0932
chr12	17092794	17093111	10.22	13.03	1.27	0.34	0.239	0.407
chr12	19592318	19592606	10.45	11.54	1.1	0.14	0.501	0.665
chr12	21654336	21654767	22.92	28.11	1.23	0.29	0.409	0.586
chr12	22697339	22697777	21.53	21.84	1.01	0.02	0.93	0.963
chr12	22778689	22779065	15.25	11.91	0.78	-0.34	0.0765	0.174
chr12	24872449	24872696	5.29	19.92	3.77	1.82	1.46e-08	1.64e-07
chr12	24894253	24894532	4.33	16.44	3.8	1.81	2.74e-07	2.43e-06
chr12	24895354	24895664	6.46	57.02	8.83	3.05	1.22e-32	3.81e-30
chr12	24972604	24972854	4.03	22.01	5.46	2.31	1.4e-12	3.18e-11
chr12	24992222	24992597	7.39	20.41	2.76	1.41	4.38e-08	4.47e-07
chr12	25084673	25084912	11.46	14.8	1.29	0.35	0.689	0.806
chr12	25104743	25105057	26.98	17.12	0.63	-0.64	2.45e-05	0.000147
chr12	25150986	25151389	20.37	39.6	1.94	0.94	0.00147	0.00589
chr12	25158187	25158691	18.52	28.66	1.55	0.62	0.0364	0.0947
chr12	25173523	25173873	20.49	25.39	1.24	0.3	0.423	0.598
chr12	25205331	25205654	27.75	23.39	0.84	-0.24	0.298	0.474
chr12	25209603	25210034	14.62	11.75	0.8	-0.3	0.118	0.242
chr12	25403765	25404093	13.65	11.46	0.84	-0.24	0.866	0.928
chr12	25539066	25539310	11.64	15.65	1.34	0.41	0.017	0.0499
chr12	26241974	26242233	7.39	20.55	2.78	1.41	6.18e-08	6.16e-07
chr12	26266250	26266537	8.17	14.72	1.8	0.81	0.00994	0.0315
chr12	26266794	26267109	7.23	14.06	1.94	0.91	0.0012	0.00491
chr12	26309143	26309646	28.63	38.86	1.36	0.43	0.179	0.333
chr12	26624401	26624711	11.9	35.44	2.98	1.54	1.02e-09	1.38e-08
chr12	26626272	26626616	17.49	21.64	1.24	0.3	0.305	0.481
chr12	26676709	26676971	8.31	21.23	2.55	1.3	6.25e-06	4.24e-05
chr12	27031733	27032043	20.46	8.84	0.43	-1.17	3.32e-06	2.39e-05
chr12	27090814	27091221	22.46	25.59	1.14	0.18	0.466	0.636
chr12	27167284	27167574	15.83	15.23	0.96	-0.05	0.717	0.827
chr12	27332779	27333091	13.66	11.68	0.86	-0.22	0.245	0.414
chr12	27361042	27361303	4.08	20.19	4.95	2.18	6.73e-12	1.36e-10
chr12	27373199	27373475	4.03	23.18	5.75	2.39	6.87e-13	1.62e-11
chr12	29534052	29534410	19.04	24	1.26	0.33	0.199	0.357
chr12	30848656	30849088	16	22.11	1.38	0.45	0.0436	0.109
chr12	31226813	31227229	17.34	13.05	0.75	-0.4	0.192	0.35
chr12	31478920	31479230	21.2	21.39	1.01	0.01	0.504	0.668
chr12	31556135	31556420	13.19	14.52	1.1	0.13	1	1
chr12	31559158	31559468	14.35	12.47	0.87	-0.19	0.0675	0.157
chr12	31789580	31789917	17.09	18.96	1.11	0.15	1	1
chr12	31812094	31812389	21.83	35.08	1.61	0.67	0.0045	0.0158
[truncated: 8,338 more rows]

## Sheet: ChIPSeq_ReadCountsByReplicate
# Chr	Start	End	SU-DHL10_ChIPSeq_STAT3_rep1	SU-DHL10_ChIPSeq_STAT3_rep2	SU-DHL10_ChIPSeq_STAT3_rep3	SU-DHL10_ChIPSeq_STAT3_rep4	SU-DHL4_ChIPSeq_STAT3_rep1	SU-DHL4_ChIPSeq_STAT3_rep2	SU-DHL4_ChIPSeq_STAT3_rep3	SU-DHL4_ChIPSeq_STAT3_rep4	SU-DHL4_ChIPSeq_STAT3_rep5	SU-DHL4_ChIPSeq_STAT3_rep6	SU-DHL4_ChIPSeq_STAT3_rep7	SU-DHL4_ChIPSeq_STAT3_rep8	SU-DHL4_ChIPSeq_STAT3_rep9	SU-DHL6_ChIPSeq_STAT3_rep1	SU-DHL6_ChIPSeq_STAT3_rep2	SU-DHL6_ChIPSeq_STAT3_rep3	SU-DHL6_ChIPSeq_STAT3_rep4	SU-DHL6_ChIPSeq_STAT3_rep5	SU-DHL6_ChIPSeq_STAT3_rep6	SU-DHL6_ChIPSeq_STAT3_rep7	SU-DHL6_ChIPSeq_STAT3_rep8	OCI-Ly7_ChIPSeq_STAT3_rep1	OCI-Ly7_ChIPSeq_STAT3_rep2	OCI-Ly7_ChIPSeq_STAT3_rep3	SU-DHL2_ChIPSeq_STAT3_rep1	SU-DHL2_ChIPSeq_STAT3_rep2	OCI-Ly10_ChIPSeq_STAT3_rep1	OCI-Ly10_ChIPSeq_STAT3_rep2	OCI-Ly3_ChIPSeq_STAT3_rep1	OCI-Ly3_ChIPSeq_STAT3_rep2	OCI-Ly3_ChIPSeq_STAT3_rep3	OCI-Ly3_ChIPSeq_STAT3_rep4	U-2932_ChIPSeq_STAT3_rep1	U-2932_ChIPSeq_STAT3_rep2	U-2932_ChIPSeq_STAT3_rep3
chr1	10125	10395	11.08	11.64	33.19	26.86	6.9	4.96	2.55	37.6	32.32	21.18	27.96	22.63	37.11	205.48	261.64	170.42	19.69	13.13	24.93	16.3	9.58	259.05	174.86	235.18	3.98	0	1.38	4.68	9.4	4.17	55.67	44.16	4.51	1.84	2.95
chr1	713887	714210	11.08	19.7	8.3	11.71	19.31	16.12	27.16	41.36	22.57	8.72	10.07	12.29	0	17.87	21.8	15.39	28.13	16.16	25.66	29.72	17.8	23.65	26.67	21.95	26.26	23.32	28.99	28.89	14.09	16.66	10.21	17.35	31.57	18.37	28.04
chr1	974130	974440	14.77	8.95	16.6	28.92	11.03	7.44	4.24	30.08	30.26	7.47	16.78	14.87	24.74	22.33	18.17	8.8	4.22	2.02	9.53	4.31	6.84	14.71	21.34	16.2	13.53	6.8	14.27	10.93	14.09	4.17	7.42	3.15	3.22	6.43	5.16
chr1	1072116	1072380	1.85	4.48	6.22	15.15	4.14	2.48	0.85	9.4	16.41	11.83	22.37	20.05	0	17.87	16.96	19.79	5.16	2.02	3.67	7.19	1.37	1.58	1.19	3.66	2.39	2.92	3.68	3.9	0	4.17	0.93	3.15	10.95	3.67	8.12
chr1	1167278	1167727	11.08	10.74	18.67	15.84	5.52	6.2	16.98	13.16	15.9	11.21	12.3	12.93	0	13.4	31.49	7.7	22.98	17.17	21.26	20.13	17.8	7.36	2.96	8.88	10.35	8.75	17.95	23.42	9.4	2.78	15.77	11.04	18.68	11.94	14.76
chr1	1310534	1310940	25.85	25.97	35.27	31.68	35.86	32.25	33.95	41.36	25.13	18.06	23.49	23.93	12.37	22.33	47.24	18.69	45.01	30.3	30.8	37.39	28.75	35.73	24.9	35.02	39.79	33.04	37.74	37.48	4.7	29.16	22.27	22.08	36.72	35.81	38.37
chr1	1342560	1342854	18.46	17.01	24.89	10.33	8.27	9.92	24.62	13.16	11.28	10.59	10.07	10.99	12.37	24.57	15.75	12.09	22.04	13.13	27.13	20.61	23.27	17.34	11.85	11.5	19.9	18.46	14.73	15.62	0	12.5	10.21	14.98	19.33	13.77	18.45
chr1	1447195	1447519	20.31	10.74	18.67	16.53	12.41	9.92	22.92	31.96	14.36	11.83	14.54	20.05	12.37	6.7	23.01	15.39	19.22	18.18	22.73	18.69	21.9	18.39	11.26	18.29	26.26	29.15	17.49	21.86	18.79	13.89	16.7	11.04	18.04	13.77	20.66
chr1	1510153	1510413	18.46	15.22	16.6	10.33	15.17	14.88	27.16	20.68	13.34	8.72	5.59	9.7	0	22.33	14.54	14.29	21.1	11.11	24.2	22.53	15.06	9.98	10.08	8.36	18.3	14.58	18.41	27.72	4.7	15.28	8.35	3.15	13.53	17.45	19.92
chr1	1550642	1550886	12.92	25.07	24.89	13.77	17.93	12.4	28.01	20.68	11.28	7.47	15.66	9.05	12.37	22.33	18.17	5.5	20.16	5.05	18.33	15.82	17.8	9.98	5.33	7.32	24.67	20.41	23.01	29.28	14.09	22.22	8.35	13.41	12.88	13.77	14.02
chr1	1565666	1566019	11.08	29.55	18.67	13.77	12.41	43.41	47.54	13.16	17.95	11.83	8.95	7.11	0	17.87	19.38	4.4	21.57	18.18	13.93	21.57	12.32	12.61	4.15	8.88	22.28	21.38	17.49	22.64	9.4	16.66	1.86	4.73	32.85	17.45	31.73
chr1	1590403	1590645	22.16	9.85	8.3	6.2	6.9	13.64	10.19	18.8	14.36	8.1	12.3	7.76	12.37	17.87	14.54	9.9	14.54	11.11	16.86	13.9	13.69	6.83	9.48	7.32	24.67	24.29	21.17	23.03	4.7	16.66	10.21	10.25	13.53	5.51	10.33
chr1	1609320	1609630	7.39	13.43	26.97	12.4	8.27	7.44	10.19	13.16	7.69	6.85	20.13	7.76	0	11.17	4.85	9.9	9.85	15.15	13.2	16.78	13.69	19.97	14.82	18.29	8.75	8.75	16.11	20.69	4.7	5.55	12.06	11.83	16.11	11.94	15.49
chr1	1624096	1624743	0	17.01	186.7	261.7	12.41	11.16	8.49	780.21	855.58	579.21	676.61	510.25	383.46	122.84	170.79	56.07	16.41	8.08	16.86	11.98	5.48	1084.03	799.61	1118.4	7.16	4.86	11.5	8.2	14.09	6.94	144.75	80.44	9.66	9.18	15.49
chr1	1655692	1655986	16.62	13.43	12.45	10.33	11.03	18.6	17.83	11.28	21.54	12.46	7.83	7.11	12.37	11.17	8.48	8.8	5.16	7.07	4.4	7.19	1.37	14.19	7.71	12.54	31.04	28.18	17.95	18.74	14.09	25	7.42	18.93	7.09	3.67	7.38
chr1	1677446	1678011	5.54	39.4	224.04	425.6	2.76	1.24	2.55	291.41	303.66	202.41	208.01	173.32	98.96	216.65	208.34	123.14	19.69	12.12	16.86	22.53	2.74	155.01	71.72	201.21	0.8	0.97	3.68	7.42	9.4	2.78	22.27	24.45	3.87	0.92	2.95
chr1	1710300	1710566	12.92	6.27	8.3	11.71	27.58	11.16	22.92	20.68	11.8	9.96	17.89	10.99	12.37	20.1	23.01	16.49	27.2	30.3	35.2	33.55	17.8	18.39	7.11	23	14.32	11.66	30.83	35.14	14.09	6.94	12.99	11.04	32.21	19.28	34.68
chr1	1765473	1765749	16.62	17.91	6.22	18.59	15.17	21.09	9.34	15.04	14.88	17.44	19.01	14.87	0	15.63	21.8	16.49	16.88	20.2	17.6	14.38	12.32	18.92	18.37	18.81	12.73	11.66	17.95	16.79	14.09	11.11	5.57	4.73	12.24	27.55	17.71
chr1	1822404	1822737	0	3.58	8.3	8.95	4.14	6.2	10.19	5.64	6.67	6.23	5.59	8.41	0	22.33	13.32	5.5	15	17.17	9.53	13.42	9.58	6.83	1.19	6.79	11.14	3.89	19.33	22.64	14.09	4.17	4.64	5.52	9.02	2.75	5.16
chr1	1838913	1839219	5.54	13.43	14.52	9.64	6.9	4.96	13.58	5.64	10.26	6.23	6.71	11.64	12.37	13.4	15.75	16.49	15.94	14.14	16.86	24.45	13.69	8.41	8.3	7.84	11.14	8.75	13.81	18.35	0	9.72	1.86	1.58	24.48	36.73	27.3
chr1	2231876	2232267	25.85	8.06	37.34	11.71	5.52	4.96	11.04	11.28	3.08	0	0	0.65	0	17.87	6.06	12.09	6.56	6.06	8.07	11.5	6.84	9.46	17.19	14.63	11.14	10.69	16.11	16.01	9.4	6.94	7.42	4.73	5.15	12.86	18.45
chr1	2232533	2232875	14.77	11.64	12.45	15.84	4.14	4.96	9.34	3.76	8.21	3.11	0	3.88	0	11.17	8.48	13.19	11.25	7.07	8.07	12.46	0	16.29	18.97	12.02	16.71	10.69	27.61	17.18	4.7	12.5	18.56	14.2	22.55	19.28	26.56
chr1	2322936	2323212	12.92	17.01	10.37	17.22	4.14	17.36	14.43	16.92	9.23	1.87	12.3	7.11	0	13.4	16.96	7.7	9.85	9.09	7.33	13.9	6.84	9.98	5.33	13.07	19.9	12.63	31.75	25.77	9.4	15.28	10.21	9.46	25.12	24.79	29.51
chr1	2516873	2517155	9.23	15.22	8.3	13.08	1.38	17.36	5.94	7.52	8.72	3.74	3.36	5.17	0	2.23	3.63	2.2	5.16	4.04	4.4	4.31	8.21	12.09	12.45	16.2	4.77	10.69	14.27	18.74	0	1.39	4.64	7.1	19.97	18.37	21.4
chr1	2574520	2574844	7.39	8.06	20.74	23.41	5.52	2.48	7.64	15.04	31.29	20.55	20.13	18.11	12.37	26.8	18.17	13.19	3.28	5.05	4.4	5.75	6.84	89.33	63.42	84.66	11.14	9.72	16.57	22.64	14.09	5.55	13.92	11.04	14.82	5.51	16.97
chr1	3573348	3573594	5.54	5.37	8.3	4.82	5.52	7.44	9.34	7.52	2.05	0.62	1.12	3.23	0	0	1.21	1.1	1.41	0	0.73	1.44	2.74	2.63	0.59	5.23	22.28	24.29	7.82	5.47	37.58	22.22	21.34	19.72	12.88	16.53	8.12
chr1	3636696	3636932	16.62	7.16	2.07	28.92	4.14	1.24	0.85	28.2	15.9	20.55	26.84	18.75	0	2.23	4.85	2.2	1.88	2.02	0.73	1.92	0	64.11	81.21	61.15	0.8	2.92	6.44	3.51	0	2.78	7.42	4.73	0.64	1.84	0
chr1	4404109	4404419	9.23	10.74	6.22	17.22	9.65	1.24	1.7	11.28	17.44	11.83	10.07	7.76	0	2.23	3.63	3.3	0	0	2.2	0.96	0	23.65	25.49	19.86	3.98	9.72	7.36	5.86	9.4	5.55	5.57	7.1	2.58	4.59	2.21
chr1	6052055	6052343	7.39	10.74	43.56	73	2.76	2.48	0	37.6	49.76	31.76	50.33	58.2	49.48	26.8	23.01	15.39	1.41	2.02	2.93	7.67	5.48	167.62	32.01	235.18	2.39	1.94	4.14	5.86	4.7	4.17	34.33	22.08	7.09	1.84	6.64
chr1	6052683	6052959	7.39	12.54	6.22	10.33	4.14	27.29	16.98	20.68	14.88	7.47	5.59	3.88	0	4.47	13.32	14.29	9.85	4.04	5.87	9.11	9.58	5.78	9.48	18.81	15.12	7.77	17.03	18.74	4.7	6.94	8.35	9.46	27.7	19.28	25.82
chr1	6086213	6086519	27.69	17.91	20.74	17.91	12.41	12.4	28.86	28.2	10.26	6.23	3.36	4.53	0	11.17	9.69	5.5	17.35	11.11	13.2	17.26	6.84	16.81	12.45	15.16	27.06	38.87	24.39	19.13	18.79	9.72	12.99	9.46	29.63	16.53	17.71
chr1	6259746	6260042	11.08	17.01	80.9	119.83	8.27	8.68	20.37	92.12	100.02	100.27	109.6	76.96	61.85	29.04	41.18	53.88	5.63	12.12	8.8	11.5	2.74	291.63	301.71	326.64	22.28	13.6	14.73	17.18	0	13.89	38.97	29.97	14.17	28.47	18.45
chr1	6403562	6403806	12.92	8.95	6.22	13.77	4.14	3.72	7.64	9.4	4.1	5.61	4.47	5.17	12.37	17.87	16.96	8.8	7.03	9.09	13.93	8.15	16.43	5.25	7.71	2.61	8.75	8.75	9.2	10.15	14.09	9.72	6.5	7.1	11.6	10.1	15.49
chr1	6550557	6550820	5.54	4.48	24.89	53.03	2.76	2.48	0.85	39.48	47.7	37.99	64.86	36.22	49.48	46.9	43.61	19.79	12.19	9.09	12.47	18.22	10.95	183.91	87.73	214.27	3.98	0.97	7.36	8.98	0	22.22	14.85	16.56	4.51	4.59	5.16
chr1	6614415	6614845	11.08	16.12	29.04	19.28	8.27	8.68	12.73	15.04	6.67	7.47	8.95	7.76	0	15.63	21.8	13.19	25.32	21.21	19.06	23.97	16.43	19.44	11.26	22.47	10.35	5.83	16.11	17.96	9.4	6.94	9.28	14.98	19.97	15.61	21.4
chr1	6761813	6762093	9.23	12.54	12.45	17.91	1.38	11.16	18.68	9.4	6.67	3.74	3.36	8.41	0	24.57	16.96	12.09	30.48	21.21	25.66	33.08	15.06	20.49	8.89	13.59	15.12	16.52	23.93	21.86	14.09	9.72	12.06	13.41	19.97	22.96	29.51
chr1	8021456	8021773	24	34.02	163.88	277.53	11.03	16.12	28.86	189.88	190.81	145.74	177.82	149.39	123.7	201.01	159.89	103.35	42.2	37.37	41.06	42.18	19.16	673.64	553.62	828.35	25.47	17.49	22.09	28.5	32.88	34.72	74.23	74.13	34.14	21.12	37.63
chr1	8487639	8487985	25.85	16.12	16.6	12.4	11.03	8.68	2.55	11.28	7.18	4.98	4.47	12.29	0	11.17	10.9	32.99	9.85	13.13	13.93	11.98	15.06	12.09	15.41	16.72	15.12	21.38	14.27	16.4	28.19	9.72	23.2	17.35	62.49	89.07	55.34
chr1	8491109	8491419	12.92	19.7	10.37	9.64	2.76	3.72	1.7	1.88	8.72	5.61	2.24	5.82	0	8.93	13.32	16.49	7.5	11.11	11.73	13.42	10.95	8.93	18.97	14.63	3.98	2.92	13.81	11.71	14.09	5.55	7.42	1.58	4.51	12.86	11.07
chr1	8763370	8763658	7.39	11.64	10.37	4.13	8.27	42.17	33.95	15.04	4.1	13.08	17.89	10.35	12.37	6.7	16.96	5.5	8.44	13.13	15.4	14.86	10.95	6.31	4.15	6.27	6.37	5.83	37.28	32.01	0	9.72	5.57	4.73	41.87	33.06	29.51
chr1	9129690	9130086	22.16	44.77	22.82	29.61	60.68	53.33	28.86	9.4	16.93	39.24	10.07	31.69	37.11	20.1	12.11	19.79	15.94	12.12	20.53	12.46	13.69	35.21	36.16	32.4	30.24	34.01	34.05	34.36	46.98	23.61	25.05	26.81	101.14	133.15	123.96
chr1	9486340	9486686	25.85	41.19	29.04	29.61	26.2	27.29	29.71	18.8	25.13	16.19	30.2	14.23	12.37	11.17	18.17	12.09	31.42	20.2	27.86	17.74	15.06	25.75	19.56	30.31	29.44	31.1	40.96	32.79	32.88	13.89	38.04	46.53	87.61	101.01	98.87
chr1	9488888	9489180	38.77	24.18	33.19	19.28	40	37.21	50.08	39.48	27.19	16.19	16.78	13.58	0	22.33	29.07	17.59	20.63	27.27	27.86	22.53	23.27	16.29	23.71	23	65.26	60.25	36.82	42.95	28.19	33.33	17.63	22.08	19.33	25.71	25.82
chr1	9686240	9686611	18.46	16.12	10.37	8.26	11.03	12.4	11.88	13.16	7.69	4.36	11.18	7.76	12.37	15.63	9.69	9.9	13.13	18.18	11.73	16.78	20.53	9.98	8.89	7.32	30.24	16.52	17.49	16.79	14.09	30.55	17.63	9.46	10.31	11.94	12.54
chr1	9687126	9687412	16.62	17.91	8.3	17.22	11.03	4.96	9.34	9.4	10.77	11.83	13.42	10.99	24.74	8.93	7.27	8.8	26.73	27.27	27.13	30.68	21.9	14.71	5.33	20.38	4.77	8.75	14.73	15.62	4.7	5.55	13.92	7.89	18.68	17.45	22.14
chr1	9689752	9690167	12.92	13.43	10.37	22.04	22.07	19.85	20.37	18.8	11.8	6.23	6.71	9.05	12.37	11.17	7.27	11	22.04	33.33	22.73	18.69	10.95	7.88	10.67	14.63	23.08	25.27	16.11	17.96	9.4	12.5	24.13	11.83	8.37	11.02	6.64
chr1	9777631	9778153	36.93	20.59	33.19	19.97	38.62	48.37	44.14	24.44	23.6	11.21	11.18	20.69	0	15.63	14.54	21.99	8.91	22.22	13.2	14.86	10.95	23.12	24.3	28.22	45.36	46.65	33.13	25.38	9.4	38.88	11.13	2.37	23.19	22.96	30.99
chr1	9910301	9910611	12.92	14.33	47.71	49.58	8.27	4.96	2.55	26.32	49.76	53.56	44.73	38.8	12.37	11.17	25.44	18.69	10.78	13.13	10.27	10.07	10.95	25.75	43.27	35.02	6.37	5.83	5.52	4.68	4.7	8.33	3.71	1.58	8.37	15.61	5.16
chr1	9970711	9970955	12.92	16.12	26.97	45.45	6.9	8.68	11.88	35.72	32.32	21.8	32.43	22.63	12.37	35.74	37.55	20.89	15	6.06	10.27	7.67	13.69	56.75	59.27	82.05	10.35	7.77	11.04	11.71	0	12.5	11.13	6.31	7.73	13.77	4.43
chr1	10003359	10003701	14.77	13.43	14.52	18.59	9.65	12.4	13.58	18.8	11.8	16.82	24.6	19.4	37.11	17.87	16.96	9.9	31.42	20.2	25.66	23.49	6.84	23.12	16	20.38	15.92	20.41	17.49	24.21	14.09	12.5	12.99	9.46	27.7	15.61	20.66
chr1	10010446	10010713	11.08	18.8	12.45	16.53	17.93	26.05	9.34	7.52	13.34	15.57	12.3	9.7	24.74	11.17	12.11	11	13.6	16.16	17.6	15.34	19.16	13.66	23.71	12.54	11.94	10.69	14.73	15.23	4.7	16.66	6.5	11.83	20.61	9.18	15.49
chr1	10458686	10459051	11.08	12.54	12.45	18.59	9.65	9.92	14.43	11.28	13.34	14.32	10.07	16.17	24.74	17.87	25.44	14.29	24.38	10.1	21.26	22.53	16.43	17.87	11.26	17.77	11.14	8.75	20.71	23.82	0	2.78	16.7	10.25	14.82	16.53	17.71
chr1	10490337	10490674	20.31	12.54	8.3	8.95	17.93	21.09	18.68	5.64	14.88	8.72	19.01	11.64	0	29.04	24.23	11	26.73	27.27	24.93	24.93	8.21	15.24	6.52	17.77	19.9	6.8	15.19	18.74	9.4	13.89	13.92	10.25	20.61	12.86	26.56
chr1	10532407	10532816	12.92	37.61	22.82	24.1	27.58	21.09	33.11	28.2	28.21	19.93	31.31	18.75	24.74	20.1	19.38	21.99	31.89	31.31	26.4	24.93	26.01	38.36	30.82	45.99	39.79	50.53	24.85	23.82	28.19	20.83	23.2	18.93	33.5	29.38	26.56
chr1	10534788	10535120	9.23	17.91	14.52	13.08	8.27	9.92	11.04	7.52	10.26	9.96	15.66	12.29	12.37	20.1	15.75	13.19	20.16	17.17	17.6	19.65	10.95	17.34	18.97	10.97	7.96	6.8	11.97	17.18	4.7	9.72	11.13	7.1	23.19	10.1	17.71
chr1	11029217	11029500	16.62	8.95	8.3	8.26	5.52	0	1.7	7.52	18.98	15.57	10.07	18.75	12.37	15.63	20.59	38.48	8.44	3.03	5.13	4.79	5.48	7.88	9.48	8.36	6.37	10.69	2.3	3.51	9.4	6.94	11.13	5.52	5.8	1.84	2.95
chr1	11072402	11072760	25.85	32.23	114.09	239.66	13.79	19.85	10.19	219.96	243.65	275.91	235.97	263.21	185.54	136.24	119.92	131.94	25.32	10.1	15.4	20.13	16.43	470.29	473.6	626.09	9.55	7.77	14.73	17.18	18.79	18.05	63.1	57.57	14.82	19.28	11.07
chr1	11322685	11322995	22.16	25.07	18.67	18.59	13.79	29.77	9.34	9.4	25.13	14.32	12.3	11.64	12.37	31.27	32.7	19.79	25.79	16.16	21.26	25.89	38.33	14.19	16.6	13.59	24.67	17.49	26.69	25.38	28.19	29.16	12.06	11.04	11.6	20.2	24.35
chr1	11538921	11539200	16.62	16.12	26.97	110.88	6.9	28.53	14.43	137.24	99	88.44	138.68	131.93	74.22	0	0	0	0.47	6.06	3.67	1.44	2.74	233.83	27.27	236.75	3.18	1.94	8.74	10.93	0	2.78	46.4	37.06	21.26	12.86	16.97
chr1	11741117	11741611	9.23	8.95	12.45	22.73	13.79	6.2	13.58	16.92	15.9	11.21	10.07	16.17	0	13.4	15.75	6.6	25.32	18.18	22.73	26.36	13.69	16.81	14.23	23	10.35	8.75	34.51	42.95	18.79	6.94	51.03	33.91	88.9	52.34	98.87
chr1	11866040	11866343	35.08	15.22	16.6	24.1	12.41	24.81	31.41	35.72	21.54	11.21	7.83	14.87	0	15.63	26.65	14.29	25.79	25.25	30.06	24.93	13.69	25.22	22.52	18.29	38.2	32.07	41.88	33.19	23.49	27.77	22.27	13.41	27.06	22.96	38.37
chr1	11968177	11968696	48	61.78	43.56	36.5	17.93	28.53	26.31	16.92	20.52	29.27	11.18	26.52	12.37	46.9	19.38	53.88	45.01	38.38	37.4	41.7	53.39	42.04	38.53	35.54	31.83	31.1	32.67	28.11	84.56	45.83	35.26	48.11	105.65	149.68	117.32
chr1	11969598	11970034	22.16	46.56	20.74	18.59	16.55	21.09	6.79	16.92	12.82	24.29	23.49	20.69	0	15.63	18.17	20.89	22.04	15.15	20.53	19.17	23.27	21.54	20.15	12.54	13.53	22.35	13.35	11.71	18.79	18.05	19.49	25.24	49.6	48.67	50.91
chr1	12079252	12079532	9.23	13.43	18.67	15.84	20.69	18.6	19.52	1.88	12.82	9.34	15.66	7.76	0	13.4	30.28	11	14.54	13.13	12.47	12.94	4.11	9.98	7.71	13.59	19.9	12.63	21.63	26.94	9.4	20.83	51.96	45.74	151.39	91.83	146.83
chr1	12100732	12101166	20.31	10.74	6.22	8.26	19.31	17.36	15.28	18.8	24.11	14.32	14.54	14.23	12.37	22.33	20.59	25.29	9.85	14.14	15.4	13.42	15.06	17.87	33.79	33.97	20.69	26.24	18.87	18.74	18.79	6.94	3.71	3.94	22.55	24.79	27.3
chr1	12212150	12212449	22.16	27.76	8.3	15.84	17.93	18.6	22.07	22.56	19.49	12.46	14.54	10.99	24.74	20.1	7.27	11	11.72	24.24	19.06	14.38	12.32	13.14	30.23	10.97	26.26	21.38	15.19	21.86	28.19	34.72	16.7	18.93	18.04	13.77	12.54
chr1	12221666	12222175	27.69	24.18	16.6	52.34	4.14	11.16	16.13	18.8	12.82	12.46	13.42	21.34	0	22.33	15.75	11	9.38	11.11	15.4	8.63	19.16	16.29	19.56	27.7	17.51	17.49	16.57	19.13	18.79	19.44	14.85	13.41	8.37	11.02	11.81
chr1	12289889	12290171	5.54	9.85	14.52	8.95	5.52	4.96	11.04	11.28	6.67	14.32	14.54	12.93	24.74	17.87	7.27	8.8	20.63	13.13	15.4	15.34	6.84	22.59	5.33	9.93	4.77	1.94	13.35	15.23	9.4	4.17	9.28	4.73	14.82	9.18	18.45
chr1	13992210	13992520	16.62	18.8	8.3	21.35	19.31	9.92	11.88	11.28	15.39	28.65	22.37	22.63	24.74	26.8	9.69	19.79	15.47	22.22	11.73	16.78	19.16	15.24	12.45	15.68	17.51	9.72	9.2	10.93	14.09	16.66	4.64	9.46	14.82	27.55	22.14
chr1	14029298	14029638	22.16	12.54	14.52	11.71	23.45	22.33	18.68	15.04	14.36	17.44	17.89	14.87	0	15.63	24.23	37.38	15	25.25	12.47	14.38	21.9	7.88	9.48	4.7	29.44	39.84	17.95	18.74	23.49	36.11	11.13	15.77	25.12	21.12	27.3
chr1	14057409	14057831	24	42.98	20.74	23.41	24.82	44.65	51.78	43.24	38.47	19.93	10.07	25.22	12.37	26.8	30.28	34.08	33.76	21.21	36.66	43.14	36.96	26.27	25.49	30.31	42.18	37.9	30.83	24.6	42.28	25	12.06	17.35	39.3	51.42	42.06
chr1	15852998	15853367	51.7	27.76	35.27	42.01	35.86	43.41	62.82	41.36	40.01	30.52	16.78	29.75	37.11	24.57	23.01	25.29	41.26	35.35	30.8	36.91	39.7	22.07	26.67	19.34	79.58	86.49	40.04	40.6	28.19	62.49	14.85	20.5	36.08	28.47	36.89
chr1	15898248	15898583	9.23	10.74	6.22	14.46	15.17	21.09	15.28	13.16	23.08	11.21	16.78	8.41	0	2.23	10.9	14.29	7.5	3.03	8.07	9.11	8.21	7.88	15.41	13.07	25.47	28.18	11.5	14.05	23.49	16.66	17.63	21.29	28.34	41.32	19.18
chr1	15944398	15944727	0	10.74	20.74	27.55	8.27	4.96	0.85	26.32	32.32	25.54	16.78	23.28	0	35.74	15.75	19.79	10.32	17.17	12.47	13.42	17.8	46.24	52.75	46.51	3.18	9.72	7.36	7.03	4.7	4.17	3.71	6.31	7.73	9.18	5.9
chr1	16023444	16023731	29.54	20.59	31.12	22.04	19.31	14.88	29.71	9.4	13.85	13.08	5.59	17.46	0	15.63	21.8	27.49	17.82	15.15	13.93	15.34	31.48	15.24	24.9	17.25	27.85	22.35	18.41	18.74	4.7	16.66	10.21	9.46	16.11	24.79	14.76
chr1	16160845	16161192	18.46	25.97	8.3	15.84	26.2	24.81	18.68	16.92	27.7	24.91	16.78	15.52	12.37	26.8	13.32	25.29	19.69	28.28	16.13	14.86	15.06	16.29	16.6	24.04	22.28	19.44	24.39	24.6	9.4	18.05	7.42	8.67	10.95	16.53	20.66
chr1	16162372	16162657	14.77	28.65	29.04	15.84	22.07	13.64	35.65	48.88	27.7	21.18	10.07	12.29	24.74	15.63	30.28	25.29	22.04	12.12	20.53	17.26	23.27	14.19	16	20.9	63.66	43.73	31.75	32.01	37.58	38.88	15.77	18.93	17.39	14.69	12.54
chr1	16212769	16213013	20.31	8.06	16.6	3.44	42.75	44.65	15.28	13.16	7.18	10.59	10.07	9.7	0	2.23	10.9	14.29	14.07	5.05	13.93	11.03	9.58	2.63	1.19	5.23	20.69	19.44	3.68	7.03	4.7	5.55	4.64	3.94	3.87	6.43	5.16
chr1	16291663	16292120	16.62	17.91	12.45	6.89	19.31	9.92	9.34	7.52	12.31	4.98	10.07	7.76	0	15.63	7.27	21.99	6.1	7.07	10.27	3.36	16.43	6.83	3.56	2.61	25.47	26.24	6.9	6.25	32.88	12.5	6.5	9.46	37.36	60.61	45.01
chr1	16292543	16292887	9.23	17.91	16.6	3.44	12.41	11.16	7.64	11.28	4.62	10.59	5.59	5.82	0	4.47	10.9	25.29	13.13	13.13	8.07	9.11	6.84	6.31	11.26	6.79	24.67	24.29	12.43	10.54	9.4	20.83	29.69	29.18	23.19	30.3	20.66
chr1	16302485	16302785	27.69	25.07	22.82	12.4	13.79	17.36	23.77	13.16	17.44	6.85	10.07	13.58	0	13.4	9.69	11	19.22	20.2	14.66	12.94	20.53	12.61	13.04	11.5	25.47	19.44	15.65	21.47	32.88	25	8.35	17.35	19.97	20.2	21.4
chr1	16563588	16563861	3.69	10.74	16.6	8.26	11.03	22.33	11.04	13.16	8.72	10.59	6.71	9.05	24.74	17.87	12.11	8.8	11.25	15.15	13.2	11.98	5.48	12.61	9.48	7.84	15.92	12.63	17.03	17.18	18.79	5.55	12.06	5.52	18.04	7.35	7.38
chr1	16694148	16694458	14.77	9.85	10.37	23.41	9.65	7.44	12.73	16.92	31.8	25.54	14.54	17.46	24.74	26.8	9.69	5.5	8.44	10.1	10.27	9.59	10.95	25.22	23.12	23	15.92	13.6	10.58	15.62	4.7	22.22	5.57	7.1	16.11	9.18	7.38
chr1	16766963	16767347	29.54	28.65	20.74	37.19	26.2	22.33	19.52	16.92	31.29	20.55	35.79	27.16	0	33.5	24.23	18.69	36.57	25.25	31.53	26.84	21.9	28.9	27.27	23.52	32.63	24.29	26.23	24.21	23.49	27.77	14.85	18.14	21.26	24.79	27.3
chr1	16939970	16940439	70.16	36.71	62.23	57.16	15.17	39.69	50.08	67.68	58.48	34.25	46.97	34.28	24.74	75.94	84.79	56.07	52.99	62.62	57.93	52.25	56.12	114.03	104.92	151.56	38.99	28.18	45.56	42.95	4.7	20.83	33.4	39.43	30.92	28.47	33.2
chr1	16947559	16947834	42.47	26.86	35.27	29.61	19.31	16.12	15.28	16.92	15.9	18.06	16.78	12.93	0	26.8	26.65	51.68	27.67	41.41	24.2	33.55	27.38	27.85	26.08	15.16	17.51	25.27	23.93	20.3	14.09	19.44	12.99	17.35	25.12	23.88	34.68
chr1	16970900	16971430	57.24	51.93	53.93	44.76	40	50.85	58.57	67.68	35.39	21.8	25.72	37.51	49.48	46.9	46.03	21.99	62.36	42.42	49.86	61.84	50.65	47.82	34.38	52.26	54.91	44.7	65.81	74.57	75.16	49.99	40.83	30.76	56.69	38.57	39.11
chr1	17036308	17036629	42.47	20.59	26.97	19.97	28.96	27.29	19.52	15.04	10.77	18.68	15.66	18.75	0	31.27	21.8	20.89	18.76	60.6	26.4	29.72	30.12	21.02	30.23	18.29	15.92	17.49	19.79	22.25	28.19	20.83	14.85	16.56	24.48	29.38	19.92
chr1	17053759	17054090	48	40.29	31.12	29.61	20.69	14.88	21.22	9.4	10.77	9.96	5.59	10.99	0	22.33	13.32	25.29	7.97	12.12	5.87	7.19	9.58	10.51	16	6.79	31.83	23.32	12.89	9.76	18.79	26.39	16.7	14.2	14.17	22.04	15.49
chr1	17222576	17222897	9.23	25.07	10.37	15.15	12.41	8.68	17.83	1.88	9.23	16.82	10.07	20.05	12.37	20.1	33.92	37.38	33.76	20.2	27.86	31.64	26.01	30.48	27.86	19.86	11.14	10.69	18.41	19.13	18.79	13.89	18.56	22.08	43.81	46.83	42.06
chr1	17231520	17232001	24	69.84	41.49	29.61	30.34	28.53	29.71	7.52	18.47	24.91	34.67	25.87	24.74	78.17	55.72	67.07	45.01	60.6	55.73	51.77	56.12	41.51	40.31	41.29	27.06	25.27	35.9	31.62	70.46	40.27	22.27	29.97	81.81	97.34	85.59
chr1	17232134	17232463	11.08	7.16	10.37	7.58	12.41	11.16	5.94	1.88	6.16	13.08	24.6	16.81	24.74	2.23	4.85	20.89	11.72	18.18	11	13.42	16.43	16.81	14.23	17.25	8.75	7.77	9.2	9.37	0	8.33	10.21	6.31	15.46	15.61	8.85
chr1	17380325	17380834	33.23	25.97	26.97	22.04	30.34	26.05	35.65	28.2	31.29	13.08	12.3	18.11	0	8.93	29.07	17.59	27.2	19.19	24.93	23.97	15.06	24.17	21.93	20.9	51.73	37.9	25.77	24.6	23.49	34.72	11.13	6.31	14.17	11.94	18.45
chr1	17518908	17519184	5.54	11.64	4.15	2.75	1.38	3.72	9.34	0	5.64	0.62	0	2.59	0	2.23	1.21	3.3	0.94	0	3.67	1.44	6.84	1.05	1.78	0.52	4.77	3.89	4.14	2.73	42.28	15.28	40.83	35.49	21.9	29.38	12.54
chr1	17565902	17566193	20.31	28.65	10.37	7.58	13.79	54.57	33.11	5.64	2.56	4.36	4.47	10.99	12.37	6.7	2.42	7.7	4.22	4.04	6.6	3.83	2.74	8.41	8.3	2.09	16.71	16.52	26.23	19.91	0	12.5	6.5	4.73	55.4	65.2	42.8
chr1	19229014	19229386	9.23	29.55	143.13	218.31	6.9	17.36	15.28	193.64	340.08	294.59	250.51	263.86	185.54	4.47	1.21	4.4	0.94	1.01	1.47	1.44	2.74	384.11	445.15	502.23	10.35	15.55	11.04	12.88	9.4	11.11	0	3.15	5.15	10.1	2.95
chr1	19536083	19536620	14.77	16.12	22.82	13.08	8.27	19.85	9.34	24.44	19.49	14.32	16.78	21.99	0	22.33	26.65	17.59	10.32	15.15	10.27	12.46	12.32	26.27	21.34	37.11	19.1	29.15	17.49	12.49	18.79	9.72	10.21	7.89	23.19	19.28	16.23
chr1	19536730	19537204	27.69	21.49	24.89	21.35	20.69	16.12	28.01	22.56	12.82	13.7	7.83	14.87	0	24.57	29.07	5.5	24.85	18.18	23.46	20.13	24.64	22.59	10.08	13.59	31.04	33.04	26.23	29.67	28.19	19.44	13.92	14.98	27.7	30.3	25.82
chr1	19578013	19578323	18.46	18.8	18.67	17.22	13.79	8.68	14.43	16.92	17.95	16.82	21.25	20.05	0	15.63	15.75	17.59	17.82	20.2	25.66	19.17	13.69	28.9	10.08	29.79	13.53	16.52	14.27	11.71	9.4	2.78	15.77	8.67	25.12	12.86	14.02
chr1	19922891	19923128	12.92	14.33	18.67	32.37	9.65	8.68	4.24	22.56	22.06	39.24	30.2	38.8	12.37	11.17	15.75	23.09	4.22	2.02	3.67	10.55	8.21	52.55	76.46	77.35	4.77	6.8	5.06	2.73	4.7	20.83	9.28	4.73	4.51	9.18	3.69
chr1	20142272	20142661	12.92	8.06	4.15	6.89	5.52	4.96	3.4	0	0	1.25	0	3.88	0	4.47	0	9.9	5.63	1.01	4.4	3.36	4.11	23.65	19.56	23.52	9.55	4.86	17.03	25.77	0	5.55	8.35	4.73	5.15	7.35	11.81
chr1	20208706	20209068	12.92	10.74	8.3	19.97	9.65	8.68	9.34	9.4	20.52	9.96	10.07	10.35	0	17.87	30.28	8.8	28.13	19.19	23.46	14.38	20.53	12.61	7.71	17.77	23.87	20.41	20.25	25.38	18.79	5.55	12.06	13.41	16.75	8.26	13.28
chr1	20452609	20452886	14.77	7.16	8.3	7.58	8.27	12.4	17.83	7.52	12.82	1.25	6.71	0.65	0	11.17	1.21	1.1	0.94	1.01	2.93	0.96	1.37	2.1	2.96	1.05	32.63	44.7	12.43	14.84	4.7	15.28	10.21	7.89	0.64	2.75	0
chr1	20730816	20731142	9.23	22.38	33.19	73	6.9	14.88	3.4	82.72	130.8	117.09	97.3	110.59	61.85	6.7	2.42	1.1	2.34	3.03	4.4	0.96	10.95	220.17	280.37	263.4	1.59	2.92	12.43	12.88	4.7	0	6.5	3.94	1.93	3.67	0.74
chr1	20834560	20834814	22.16	21.49	4.15	15.84	6.9	6.2	14.43	13.16	11.8	13.7	7.83	12.93	0	17.87	7.27	9.9	21.1	27.27	20.53	17.26	15.06	11.03	15.41	7.32	15.92	16.52	17.95	14.45	0	9.72	8.35	7.89	13.53	11.94	8.12
chr1	21059518	21059923	18.46	8.95	14.52	8.26	11.03	13.64	16.98	5.64	6.16	14.32	10.07	5.17	0	20.1	14.54	28.59	9.38	17.17	23.46	12.46	10.95	3.68	2.37	1.57	18.3	11.66	9.2	7.42	9.4	4.17	7.42	9.46	10.95	17.45	7.38
chr1	21619599	21619936	12.92	16.12	18.67	18.59	17.93	27.29	7.64	9.4	21.03	13.08	6.71	16.17	0	11.17	14.54	21.99	17.35	14.14	19.8	15.34	13.69	24.17	18.97	17.77	15.12	10.69	15.19	13.27	18.79	5.55	12.06	11.83	18.04	21.12	21.4
chr1	21620772	21621441	38.77	57.3	99.57	137.05	56.55	53.33	50.93	161.68	189.27	80.34	60.39	66.61	49.48	64.77	65.41	70.37	42.67	41.41	30.06	38.83	35.59	179.18	218.13	175.08	42.18	54.42	45.1	52.71	42.28	49.99	58.46	64.67	93.41	77.14	78.95
chr1	21844491	21844870	11.08	23.28	16.6	17.91	27.58	17.36	17.83	30.08	28.72	13.7	8.95	9.05	12.37	4.47	4.85	23.09	9.85	10.1	13.93	4.79	15.06	26.8	26.08	20.38	0.8	0.97	11.97	11.71	9.4	15.28	20.41	27.6	25.12	32.14	28.04
chr1	21845598	21845908	16.62	9.85	14.52	18.59	15.17	16.12	3.4	28.2	29.75	17.44	20.13	18.75	12.37	11.17	9.69	6.6	10.32	12.12	7.33	11.5	17.8	27.85	37.34	25.09	0.8	0	11.97	10.15	9.4	1.39	5.57	11.83	6.44	10.1	8.85
chr1	22109595	22109858	16.62	10.74	18.67	10.33	22.07	13.64	16.13	11.28	13.34	13.7	11.18	10.99	0	22.33	15.75	11	21.1	18.18	23.46	23.97	13.69	11.03	10.67	13.07	23.08	18.46	22.09	16.79	23.49	15.28	12.06	10.25	17.39	8.26	16.97
chr1	22109906	22110303	27.69	21.49	16.6	22.04	13.79	22.33	46.69	11.28	22.06	13.7	24.6	20.05	0	33.5	26.65	15.39	20.16	28.28	19.8	15.34	20.53	21.54	20.15	17.77	35.81	32.07	37.74	24.99	28.19	30.55	13.92	19.72	25.12	17.45	25.09
chr1	22192486	22192915	22.16	6.27	8.3	6.2	6.9	4.96	10.19	15.04	5.13	0.62	3.36	4.53	0	11.17	10.9	13.19	3.75	4.04	7.33	5.27	6.84	18.92	35.56	25.61	15.12	16.52	22.55	28.5	14.09	16.66	12.06	11.04	24.48	28.47	28.04
chr1	22351682	22352049	27.69	22.38	14.52	15.84	13.79	13.64	17.83	9.4	25.65	14.32	13.42	18.11	0	8.93	19.38	21.99	13.6	14.14	11.73	9.11	17.8	27.32	20.75	21.43	14.32	10.69	24.85	13.66	4.7	9.72	5.57	14.2	11.6	17.45	14.76
chr1	22366310	22366642	12.92	13.43	10.37	19.28	27.58	9.92	20.37	33.84	27.19	19.93	19.01	19.4	49.48	15.63	24.23	25.29	11.72	17.17	11.73	15.34	2.74	24.7	25.49	21.43	25.47	25.27	15.19	18.74	14.09	12.5	1.86	3.94	9.66	17.45	10.33
chr1	22778260	22778530	24	20.59	10.37	17.91	8.27	8.68	11.04	9.4	10.26	7.47	6.71	10.99	12.37	17.87	15.75	12.09	22.98	31.31	16.13	19.17	13.69	13.66	3.56	7.32	17.51	19.44	10.58	12.88	23.49	8.33	9.28	14.2	25.12	18.37	26.56
chr1	23345684	23346014	14.77	24.18	12.45	15.84	19.31	26.05	22.92	26.32	27.19	18.68	17.89	18.11	37.11	29.04	20.59	8.8	34.7	30.3	28.6	35.95	23.27	22.59	22.52	22.47	29.44	21.38	28.99	28.11	32.88	22.22	15.77	17.35	28.34	33.98	29.51
chr1	23670770	23671122	12.92	15.22	8.3	12.4	8.27	11.16	16.98	16.92	11.28	8.1	16.78	16.81	24.74	24.57	36.34	12.09	30.01	19.19	20.53	26.36	19.16	19.44	14.23	25.61	22.28	16.52	30.37	18.74	9.4	20.83	13.92	16.56	46.38	32.14	46.48
chr1	23851504	23851927	16.62	20.59	20.74	13.77	11.03	12.4	4.24	15.04	8.21	10.59	10.07	14.23	12.37	8.93	8.48	8.8	15.94	13.13	14.66	17.74	13.69	20.49	21.93	19.34	7.96	7.77	25.31	29.28	4.7	4.17	1.86	1.58	26.41	20.2	20.66
chr1	23852191	23852630	25.85	29.55	22.82	21.35	17.93	28.53	9.34	9.4	9.75	18.68	27.96	12.29	12.37	11.17	16.96	6.6	18.29	17.17	16.86	21.57	13.69	19.44	30.82	21.95	6.37	9.72	24.85	21.08	18.79	1.39	1.86	3.94	25.77	31.22	22.14
chr1	23855111	23855468	14.77	31.34	18.67	20.66	19.31	12.4	5.09	15.04	15.9	8.72	25.72	12.29	49.48	29.04	15.75	28.59	14.54	12.12	10.27	10.07	13.69	29.95	28.45	28.22	6.37	6.8	22.55	26.16	0	13.89	4.64	3.15	22.55	24.79	20.66
chr1	23866268	23866578	31.39	22.38	22.82	23.41	11.03	13.64	12.73	20.68	24.11	22.42	12.3	28.46	37.11	17.87	30.28	28.59	16.88	26.26	24.2	22.05	28.75	33.63	31.42	33.45	11.94	10.69	26.69	25.77	18.79	13.89	8.35	9.46	14.82	18.37	19.92
chr1	23881246	23881498	7.39	3.58	2.07	4.82	2.76	12.4	5.94	5.64	4.62	4.36	12.3	10.99	0	6.7	14.54	8.8	17.35	12.12	13.2	20.13	6.84	7.36	1.19	6.79	6.37	4.86	16.11	19.52	0	5.55	12.99	5.52	14.17	11.02	11.07
chr1	23885791	23886298	16.62	25.07	35.27	25.48	22.07	14.88	10.19	16.92	17.44	16.82	21.25	16.17	24.74	31.27	19.38	12.09	23.91	24.24	19.8	22.53	16.43	29.95	30.23	31.88	7.96	13.6	32.21	28.5	4.7	16.66	12.99	14.98	28.34	21.12	34.68
chr1	23903893	23904167	11.08	22.38	20.74	17.91	13.79	28.53	14.43	5.64	11.8	16.19	8.95	15.52	0	17.87	14.54	13.19	6.56	15.15	8.8	10.55	12.32	11.03	11.85	13.07	11.14	14.58	18.87	13.66	18.79	5.55	4.64	6.31	14.17	21.12	14.02
chr1	23921435	23921745	14.77	14.33	16.6	14.46	15.17	31.01	22.07	7.52	17.95	14.95	16.78	15.52	0	8.93	12.11	17.59	19.69	19.19	25.66	17.74	17.8	16.81	32.6	23	7.96	11.66	23.47	26.94	4.7	5.55	32.48	28.39	27.06	26.63	38.37
chr1	23946237	23946663	27.69	19.7	20.74	15.84	13.79	13.64	4.24	13.16	9.23	13.7	6.71	18.75	12.37	15.63	7.27	14.29	17.35	24.24	18.33	18.69	19.16	22.59	39.71	21.95	3.98	0.97	30.83	37.48	9.4	9.72	5.57	10.25	18.04	22.04	22.87
chr1	24018117	24018517	22.16	22.38	18.67	24.79	9.65	18.6	14.43	7.52	9.75	19.93	11.18	12.93	12.37	8.93	24.23	9.9	21.57	22.22	19.06	21.09	24.64	18.92	28.45	20.9	13.53	9.72	16.11	18.74	23.49	13.89	11.13	11.04	28.34	29.38	24.35
chr1	24127247	24127525	9.23	8.06	10.37	13.08	15.17	19.85	13.58	9.4	13.85	7.47	12.3	13.58	0	8.93	10.9	9.9	28.13	20.2	28.6	30.68	16.43	9.98	1.78	10.45	21.49	13.6	22.09	28.5	14.09	11.11	19.49	7.89	30.92	18.37	16.23
chr1	24235411	24235680	22.16	28.65	53.93	68.87	11.03	9.92	14.43	77.08	86.69	35.5	52.56	40.1	37.11	17.87	23.01	30.79	15.47	26.26	20.53	24.45	12.32	152.91	210.42	156.78	12.73	22.35	18.41	17.18	14.09	11.11	9.28	8.67	12.24	16.53	11.81
chr1	24237338	24237703	25.85	15.22	18.67	17.22	31.72	22.33	30.56	20.68	14.36	14.32	13.42	14.23	12.37	13.4	21.8	30.79	21.57	22.22	11.73	15.82	21.9	17.34	21.34	17.77	43.77	42.76	14.73	13.27	18.79	34.72	7.42	5.52	6.44	9.18	8.85
chr1	24239715	24240129	25.85	24.18	18.67	24.1	33.1	44.65	28.01	3.76	13.34	19.93	16.78	20.05	24.74	17.87	26.65	29.69	25.32	43.43	40.33	27.32	23.27	21.02	24.9	18.81	7.96	10.69	24.39	14.45	4.7	6.94	12.06	11.04	9.02	12.86	11.81
chr1	24285370	24285805	27.69	41.19	24.89	38.57	20.69	26.05	17.83	35.72	22.06	22.42	30.2	23.28	0	17.87	13.32	32.99	40.33	33.33	35.93	46.02	30.12	23.65	23.71	23	27.85	23.32	23.93	25.77	46.98	23.61	13.92	18.93	29.63	28.47	21.4
[truncated: 10,204 more rows]

## Sheet: ChIPSeq_AssociatedGenes
# Chr	Start	End	GCB_mean	ABC_mean	foldChange	log2(FC)	p-value	FDR	Rank	nearbyGenes	Gene name	distanceFromTSS
[truncated: 16,502 more rows]

## Sheet: Significant_BR-gene_pairs
# Gene	RefSeqID	Chr	Start	End	Strand	GCB_mean_mRNA	ABC_mean_mRNA	foldChange_mRNA	log2(FC)_mRNA	p-value_mRNA	FDR_mRNA	peakChr	peakStart	peakEnd	distanceFromTSS	GCB_mean_ChIP	ABC_mean_ChIP	foldChange_ChIP	log2(FC)_ChIP	p-value_ChIP	FDR_ChIP	peakRank	nearbyGenes
[truncated: 16,341 more rows]
